# Supplementary material for: Evolution of four gene families with patchy phylogenetic distributions: influx of genes into protist genomes
Source: BMC Evol Biol. 2006 Mar 21;6:27. doi: 10.1186/1471-2148-6-27 (PMC1484493; doi:10.1186/1471-2148-6-27)
Supplement: Additional File 6 — Alignment file in nexus format for the hybrid-cluster protein. [file 1471-2148-6-27-S6.ande]

#NEXUS
[priS.nex -- data title]

[Name: Tri.va1           Len:   751  Check: 655A6781]
[Name: Tri.va2           Len:   751  Check: 8268FFC7]
[Name: Clo.ac1           Len:   751  Check: 74A3A90A]
[Name: Clo.tet           Len:   751  Check: 61F8EFBF]
[Name: Clo.pe1           Len:   751  Check: 2B367AB1]
[Name: Clo.pe2           Len:   751  Check: BAFEC51F]
[Name: Clo.ac2           Len:   751  Check: 866134F5]
[Name: Des.haf           Len:   751  Check: E5F3B0B7]
[Name: The.ten           Len:   751  Check: C6819177]
[Name: Des.de1           Len:   751  Check: 2902EB91]
[Name: Des.de3           Len:   751  Check: 191437E5]
[Name: Des.de2           Len:   751  Check: 63EABD33]
[Name: Fus.nuc           Len:   751  Check: D675E5F6]
[Name: Clo.the           Len:   751  Check: CE0AF230]
[Name: Bac.the           Len:   751  Check: D02C232B]
[Name: Bac.fra           Len:   751  Check: 602E9F8C]
[Name: Por.gin           Len:   751  Check: EC6F4C4B]
[Name: Tre.den           Len:   751  Check: 5DAA5A8F]
[Name: Met.ja1           Len:   751  Check: BD5C730D]
[Name: Met.ja2           Len:   751  Check: 5EB76078]
[Name: Met.mar           Len:   751  Check: 7B0DD9D2]
[Name: Des.vH2           Len:   751  Check: 8D7465DE]
[Name: Des.ps3           Len:   751  Check: 552F29CB]
[Name: Chl.tep           Len:   751  Check: 412C6D2F]
[Name: Des.ps2           Len:   751  Check: A8F35197]
[Name: Met.maz           Len:   751  Check: 9CDD4F49]
[Name: Met.bu1           Len:   751  Check: 1401729D]
[Name: Met.bu2           Len:   751  Check: 7F67BAC1]
[Name: Met.the           Len:   751  Check: 23A0A8A5]
[Name: The.mar           Len:   751  Check: E693EE22]
[Name: Sym.the           Len:   751  Check: 688E687F]
[Name: Pyr.aby           Len:   751  Check:  DED9D37]
[Name: Pyr.fur           Len:   751  Check: AE3F0FCB]
[Name: Bac.ant           Len:   751  Check: 54D9C8C5]
[Name: Bac.cer           Len:   751  Check: F8A0A067]
[Name: Mag.sp            Len:   751  Check: 9B9CD025]
[Name: Wol.suc           Len:   751  Check: E638E890]
[Name: Des.de4           Len:   751  Check: 8CC50F02]
[Name: Des.vH1           Len:   751  Check: 623D61BE]
[Name: Des.ps1           Len:   751  Check: E5BB1A95]
[Name: Ana.var           Len:   751  Check: E471A8B1]
[Name: Geo.met           Len:   751  Check: 6A30D523]
[Name: Geo.sul           Len:   751  Check: 1C4BDAB1]
[Name: Mor.the           Len:   751  Check: A5E05544]
[Name: Ent.mos           Len:   751  Check: DB299609]
[Name: Ent.ter           Len:   751  Check: 3F8876AC]
[Name: Ent.his           Len:   751  Check: 87C36A5F]
[Name: Ent.in1           Len:   751  Check: 54A5FADE]
[Name: Ent.in2           Len:   751  Check: 55E471D5]
[Name: Esc.co3           Len:   751  Check: 9CB4233C]
[Name: Esc.co1           Len:   751  Check: 6918891F]
[Name: Esc.co2           Len:   751  Check: 79195600]
[Name: Shi.fle           Len:   751  Check:  6A22166]
[Name: Sal.ent           Len:   751  Check: 91723719]
[Name: Sal.typ           Len:   751  Check: BA4D89DC]
[Name: Yer.pes           Len:   751  Check: BE93BC50]
[Name: Erw.car           Len:   751  Check: 4EA5A904]
[Name: Act.ple           Len:   751  Check: 36228F29]
[Name: Man.suc           Len:   751  Check: 9C103FF4]
[Name: Vib.vul           Len:   751  Check: 178A3C43]
[Name: Vib.par           Len:   751  Check: 7F4C84DD]
[Name: Vib.fis           Len:   751  Check: DEAE49FA]
[Name: Pho.pho           Len:   751  Check: CBF9350F]
[Name: She.one           Len:   751  Check:  E02E993]
[Name: Rho.cap           Len:   751  Check: 3D2F5201]
[Name: Bur.cep           Len:   751  Check:  6F74235]
[Name: Aci.fer           Len:   751  Check: 7BD88FE2]
[Name: Rho.rub           Len:   751  Check: A595F9E2]
[Name: Zym.mob           Len:   751  Check: 7F2DCE66]
[Name: Chl.re1           Len:   751  Check: 57A5D75D]
[Name: Chl.re2           Len:   751  Check: FEE4000E]
[Name: Mas.bal           Len:   751  Check: 4A2E21B9]
[Name: Tha.pse           Len:   751  Check: 3D23AF92]
[Name: Gia.lam           Len:   751  Check: 416B5FB7]
[Name: Spi.bar           Len:   751  Check: CE5A2F62]
[Name: Nae.gru           Len:   751  Check: 47498545]


begin data;
 dimensions ntax=76 nchar=751;
 format datatype=protein interleave missing=-;
  matrix
  Tri.va1  -------------------- -------------------- -------------------- -----------------MFC AQCEETNNN---TGCT-KKG
  Tri.va2  -------------------- -------------------- --------MLASASTLGSQQ MALFSNCAKSYLRPGEKMFC FQCQETNHN---TGCT-RKG
  Clo.ac1  -------------------- -------------------- -------------------- ---------------MSMFC YQCQEAAGC---KGCT-VRG
  Clo.tet  -------------------- -------------------- -------------------- ---------------MSMFC YQCQEAAGC---KGCT-VRG
  Clo.pe1  -------------------- -------------------- -------------------- ---------------MSMFC SQCQETAGC---KGCT-VRG
  Clo.pe2  -------------------- -------------------- -------------------- ---------------MSMFC FQCQETAGC---KGCT-VRG
  Clo.ac2  -------------------- -------------------- -------------------- ---------------MSMFC YQCQETAGC---KGCT-VKG
  Des.haf  -------------------- -------------------- -------------------- ---------------MSMFC FQCQETAKG---TGCT-IKG
  The.ten  -------------------- -------------------- -------------------- ---------------MKMFC YQCQEALKN---TGCT-TIG
  Des.de1  -------------------- -------------------- -------------------- --------------SNAMFC YQCQETVGN---KGCT-QVG
  Des.de3  -------------------- -------------------- -------------------- -------------MSNAMFC YQCQETVGN---KGCT-QVG
  Des.de2  -------------------- -------------------- -------------------- --------------SNAMFC YQCQETVGN---KGCT-QVG
  Fus.nuc  -------------------- -------------------- -------------------- --------------MDKMFC YQCQETAKG---TGCT-SIG
  Clo.the  -------------------- -------------------- -------------------- ---------------MSMFC YQCQETAGG---KGCT-VRG
  Bac.the  -------------------- -------------------- -------------------- ---------------MSMFC YQCQETAMG---TGCT-LKG
  Bac.fra  -------------------- -------------------- -------------------- ---------------MSMFC FQCQETAKG---TGCI-LSG
  Por.gin  -------------------- -------------------- -------------------- -------------MEKKMFC YQCQETAGN---KGCI-LKG
  Tre.den  -------------------- -------------------- -------------------- --------------MDTMFC FQCQETFKN---SGCV-RVG
  Met.ja1  -------------------- -------------------- -------------------- --------MKFEPRPTKMFC FQCQEAAKN---EGCT-IKG
  Met.ja2  -------------------- -------------------- -------------------- -----------------MFC FQCQEAAKN---EGCT-IKG
  Met.mar  -------------------- -------------------- -------------------- -----------MERPTKMYC NQCQETVKG---TGCV-KVG
  Des.vH2  -------------------- -------------------- -------------------- -----------------MFC FQCQETAKN---TGCT-VKG
  Des.ps3  -------------------- -------------------- -------------------- -----------------MFC FQCQETAKG---TGCT-VKG
  Chl.tep  -------------------- -------------------- -------------------- -----------------MHC DQCQESIKG----GCN-VRG
  Des.ps2  -------------------- -------------------- -------------------- ---MSWGFSGNEIKGVSMFC HQCQETAKG---TGCT-VQG
  Met.maz  -------------------- -------------------- -------------------- -----------------MFC NQCQEALNV---IGCT-KNG
  Met.bu1  -------------------- -------------------- -------------------- -----------------MYC YQCEETING---QSCT-KAG
  Met.bu2  -------------------- -------------------- -------------------- ----MNSAEGPTLKGDNMFC YQCEETMNG---EGCT-KNG
  Met.the  -------------------- -------------------- -------------------- -----------------MFC YQCSQTVRG---RACT-IRG
  The.mar  -------------------- -------------------- -------------------- ---------------MQMFC YQCSQTANG---TGCT-EYG
  Sym.the  -------------------- -------------------- -------------------- -----------------MFC NQCEMTAHG---TGCT-KVG
  Pyr.aby  -------------------- -------------------- -------------------- -----------------MLC NQCSMSLSG----GCT-VRG
  Pyr.fur  -------------------- -------------------- -------------------- -----MEMAIRVPEAFDMLC NQCSMSLAG----GCT-IRG
  Bac.ant  -------------------- -------------------- -------------------- -----------------MFC YQCEQTPTG----GCK-VMG
  Bac.cer  -------------------- -------------------- -------------------- ---------MIGRGWDDMFC YQCEQTPTG----GCK-VMG
   Mag.sp  -------------------- -------------------- -------------------- -------------------- ----MSAPSGCGSSGQ-TLG
  Wol.suc  -------------------- -------------------- -------------------- ----------MSNIDLAMFC NQCEMSAPMGCGAKGQ-EKG
  Des.de4  -------------------- -------------------M VSLTTADNLPRSGGNQLNPE EPDRIPVYFETKPKEYSMFC NQCEQTAKG---TGCT-AMG
  Des.vH1  -------------------- -------------------- -------------------- ---------------MSMFC NQCEQTAKG---TGCT-TIG
  Des.ps1  -------------------- -------------------- -------------------- -----------------MLC NQCEQTAKG---TGCT-QIG
  Ana.var  -------------------- -------------------- -------------------- -----------------MFC NQCEQTTRG---DVCH-QWG
  Geo.met  -------------------- -------------------- -------------------- -----------------MFC NQCEQAAKG---VGCD-IIG
  Geo.sul  -------------------- -------------------- -------------------- ---------------MGMFC NQCEQAAKG---VGCE-IMG
  Mor.the  -------------------- -------------------- -------------------- -----------------MFC YQCEQTAGG---SGCT-RVG
  Ent.mos  -------------------- -------------------- -------------------- -------------------- ------AKG---IGCT-TCG
  Ent.ter  -------------------- -------------------- -------------------- -------------------- ------MKG---TGCT-TCG
  Ent.his  -------------------- -------------------- -------------------- --------------MEKMFC NQCEQTAKG---TGCT-VCG
  Ent.in1  -------------------- -------------------- -------------------- -------------------- ------ARG---TGCT-VCG
  Ent.in2  -------------------- -------------------- -------------------- -------------------- ------AKG---TGCT-VCG
  Esc.co3  -------------------- -------------------- -------------------- -----------------MFC VQCEQTIRTPAGNGCSYAQG
  Esc.co1  -------------------- -------------------- -------------------- ---------------MIMFC VQCEQTIRTPAGNGCSYAQG
  Esc.co2  -------------------- -------------------- -------------------- -----------------MFC VQCEQTIRTPAGNGCSYAQG
  Shi.fle  -------------------- -------------------- -------------------- ---------------MIMFC VQCEQTIRTPAENGCSYAQG
  Sal.ent  -------------------- -------------------- -------------------- -----------------MFC VQCEQTIRTPAGNGCSYAQG
  Sal.typ  -------------------- -------------------- -------------------- -----------------MFC VQCEQTIRTPAGNGCSYAQG
  Yer.pes  -------------------- -------------------- -------------------- -----------------MFC VQCEQTIRTPAGNGCSYAQG
  Erw.car  -------------------- -------------------- -------------------- -----------------MFC VQCEQTIRTPVGNGCSYAQG
  Act.ple  -------------------- -------------------- -------------------- -----------------MYC VQCEQTMVTPMGNGCSFGQG
  Man.suc  -------------------- -------------------- -------------------- -----------------MYC VQCEQTMVTPKGNGCSFSQG
  Vib.vul  -------------------- -------------------- -------------------- -----------------MFC IQCEQTIQTPAVKGCSFAQG
  Vib.par  -------------------- -------------------- -------------------- -----------------MFC IQCEQTIQTPAVKGCSFAQG
  Vib.fis  -------------------- -------------------- -------------------- -----------------MFC IQCEQTIQTPTTKGCSFAQG
  Pho.pho  -------------------- -------------------- -------------------- -----------------MFC IQCEQTLEAPKKKGCAYATG
  She.one  -------------------- -------------------- -------------------- -----------------MFC IQCEQTIRTPAGNGCSYAQG
  Rho.cap  -------------------- -------------------- -------------------- -----------------MYC IQCEQTLHTATGTGCRFARG
  Bur.cep  -------------------- -------------------- -------------------- -----------------MFC YQCEQTDRTGARPGCASAKG
  Aci.fer  -------------------- -------------------- -------------------- ----------------MMFC YQCEQTTRSPAGIGCTSEPG
  Rho.rub  -------------------- -------------------- -------------------- -----------------MYC YQCEQTAQG---VACV-TVG
  Zym.mob  -------------------- -------------------- -------------------- -----------------MLC FQCEQTHSG---TGCV-IRG
  Chl.re1  -------MLRAPVMSSAASR KAAVPAVAARAGCRRVGAMR VFAFQKS---TGSVHDKNAL HERIQKSKELLDAES-AMMC YQCEQTKSG---TGCT-DIG
  Chl.re2  MLSRCLGMAGTTLGGSLASG AQSAVSGMFRASGRRATSLQ VLAWQLPNLFAGDQQARNAA SIKAKMAEANKALESDKMLC YQCEQTKSG---TGCT-EIG
  Mas.bal  -------------------- -------------------- -------------------- -------------------- ------VKG---IACT-TCG
  Tha.pse  -------------------- -------------------- -------------------- -----------------MFC RQCEQTQDH---VACR-TVG
  Gia.lam  -------------------- -------------------- -------------------- -----------------MYC AQCEQTLHP---GGCV-RAG
  Spi.bar  -------------------- -------------------- -------------------- -----------MADLEDMSC FQCEQTVKP---SGCH-TMG
  Nae.gru  -------------------- -------------------- -------------------- -----------MNRSDKMFC FQCEQTQNG---TGCT-TVG

  Tri.va1  VCGKQASTANIEDEMVQIVK EISIAL-------GDG--A- VSIEMGELLNKTLFMTITNA NFDDIALKRQLDYC------ -------KEIKSKLTKKNIT
  Tri.va2  VCGKMPSTANIEDEMVQVCK EIALAL-------KDG--V- VSNEVGLLINKTLFMTITNA NFDDNALTKQLNFA------ -------REIKNKLAKEQIT
  Clo.ac1  VCGKTEDLAKKQDLLIYTLK VVSLYN---VEARKLN-LV- NK-EIDNYIVDSLFATITNA NFDENIFTERIEKG------ -------IKYKEELKKQISA
  Clo.tet  VCGKTEDVAKSQDLLIYILK GISVYG---VKGREVG-VI- NK-EVDNFMVEGLFATITNA NFDREVFIERIKRG------ -------LQLRQELKEQVIK
  Clo.pe1  VCGKTEDVAKIQDLLFFVTK GLATVA---NEGRKVG-IV- DK-KVNRMIIDNLFITITNA NFDFKAIEKRVKDT------ -------LVAREELKERVQA
  Clo.pe2  VCGKTEDVAKIQDLLIFVTK GLATVA---NEGRKVG-IV- DK-KVNRMIIDNLFITITNA NFDFKAIEKRVKDT------ -------LVAREELKERVQA
  Clo.ac2  VCGKDESVAKAQDLLIYVTK GLAVVS---NEGMKVG-VK- DS-KVNKYIVENLFTTITNA NFDRDSILDRVRET------ -------LRIREDLKAKVVK
  Des.haf  VCGKTADVANLQDLLLYVMK GIAINS---LQARELG-IV- RQ-DVDKFVMEGLFATITNA NFDNARFVALVREG------ -------LALRDSLKADIVK
  The.ten  VCGKTADVANLQDLLIFTLK GISFLN---LKAREVG-VN- KE-KTDRFLIEGLFSTITNV NFDRNFFLRKIKEA------ -------VALRDEIKEDLRN
  Des.de1  VCGKKPETAALQDALIYVTK GLGQIA---TRLRAEGKAV- DH-RIDRLVTGNLFATITNA NFDDDILAERVRMT------ -------CAAKKELAASLTD
  Des.de3  VCGKKPETAALQDALIYVTK GLGQIA---TRLRAEGKAV- DH-RIDRLVTGNLFATITNA NFDDDILAERVRMT------ -------CAAKKELAASLTD
  Des.de2  VCGKKPETAALQDALIYVTK GLGQIA---TRLRAEGKAV- DH-RIDRLVTGNLFATITNA NFDDDILAERVRMT------ -------CAAKKELAASLTD
  Fus.nuc  VCGKTSETSGLQDLLLYTEK GVAAYSTVFRKNGKAKELL- EG-KVNRYLINSLFITITNA NFDDNAILDEIKAG------ -------LKLREELKALATD
  Clo.the  VCGKNEEVAKLQDLLLYTVK GIS----YIVTKGNIDAAK- LG-NTNHEVLSSLFMTITNV NFDDGSIEKQIRKM------ -------LAVRDEMKKSVQA
  Bac.the  VCGKTSEVANLQDLLLFVVR GIAVYN---EHLRREGHPS- E--EADKFIYDALFITITNA NFDKAAIIRKIKEG------ -------LQLKNELASKVTI
  Bac.fra  VCGKTPEVANMQDLLLFVVR GIAVYN---QALRKDGRSS- A--RADKFIFDALFTTITNA NFDKHSIIEKIKKG------ -------LELKKDLSNQVTI
  Por.gin  VCGKDFSTANLMDLLVFNLK GIAIIM---TSMRRAGVKA- DYRKADKAIMESLFATITNA NFDYSSIAKRVEKT------ -------FALKAELYSLAFT
  Tre.den  VCGKNPLVAGLQDFLIWGTK KLSEVT---SYMRENGIKV- EK-EINHIVSTNLFVTITNA NFDEKAINNRINIT------ -------LKAIHDLHSSLNR
  Met.ja1  VCGKDDVVANLQDLLIYTIK GLCYVC-------DKGNYL- DD-EVMDYIPKALFVTITNV NFDDKDVINWIKKG------ -------VALREKIIEKNNL
  Met.ja2  VCGKDDVVANLQDLLIYTIK GLCYVC-------DKGNYL- DD-EVMDYIPKALFVTITNV NFDDKDVINWIKKG------ -------VALREKIIEKNNL
  Met.mar  VCGKKDNVANLQDLLIYTLK GISYVS-------EKTGEN- NG-AIDRYIVDSLFASVTNT NFDDKYLIENVKEG------ -------LKLRDSLKSKCGG
  Des.vH2  MCGKPEETANLQDLLIFVLR GIAIYGEK---LKELG--Q- PDRSNDDFVLQGLFATITNA NWDDARFEAMISEG------ -------LARRDKLRNAFLA
  Des.ps3  VCGKQETTANLQDLLIYDLK GIAVLAKG---LKNAGV-K- VDKSVGLFISQGLFTTITNA NFDNASLEGWIKRS------ -------QAIKQGLKTELDG
  Chl.tep  VCGKDELTAKLQDTLIYAAE GIALCAEG---FEGK----- IDRKYGQFISECLFVTVTNT NFDDVAIVEQIRKA------ -------LAMRDEVRA--LA
  Des.ps2  VCGKREEVANLQDLFIWTLK GIS--VWG---LKGKEFAI- YDEKVAFFIVKGMFATITNA NFNGADFIGFIKEA------ -------VVHRQHLQAQVLQ
  Met.maz  VCGKKGEVADLQDRLLYVLK SVSYYN-----LKARELGL- NEETADKIVLDAFFATLTNT NFDKQAIESYIKKG------ -------FEIRDSIKAKLPA
  Met.bu1  ACGKTANVADLQDQLTYILK GIAYYN-----QKARENGI- KDKNVDSFLMKALFSTVTNT NFSSSDFNKFINEG------ -------ISLRESIKKNLTT
  Met.bu2  VCGKKGEVADLQDDLIYVLK SVAFYN-----QKARKADI- SEESTDDFMLDALFSTITNT DFRATGIQDRIDRG------ -------FEIQGEIKQKLLD
  Met.the  VCGKEPTVARLQDNLLFAIK GISAYL-----YHARELGY- TDEEVDAFLERGFYSTLTNV NFD----------------- --------------------
  The.mar  VCGKSPTVARLQDNLVFAIK GISAYY-----YHARELGY- DDPEIAGFLDEALYSTLTNV NFD----------------- --------------------
  Sym.the  ICGKDENIQALQENLIYALK GIAAYT-----YHARELGY- TDPEIDAFFAEALYSTLTNV DFD----------------- --------------------
  Pyr.aby  VCGKDPDLNSLQDALIYGIK GTAAYY-----YHALEMGY- DNPEIGHFLAEALYSTLTNV NFD----------------- --------------------
  Pyr.fur  VCGKDPDLNSLQEALLYGIK GTSAYY-----YHALEMGY- DDPEIGHFLSKALYSTLTNV NFD----------------- --------------------
  Bac.ant  VCGKNETIASLQDTIVFGLK GIAAYR-----THAAQLGY- TDAFVDATTQEALYMTLTNS NFN----------------- --------------------
  Bac.cer  VCGKNETIASLQDTIVFGLK GIAAYR-----THAAQLGY- TDGFVDATTQEALYMTLTNS NFN----------------- --------------------
   Mag.sp  TCGKDDTTARLQDLMIFGLK GLAAYR-----EHARELQA- NTLEIDDVINETLYFTMTNV NFN----------------- --------------------
  Wol.suc  TCGKDSTLARLQDTMIYGLK GLSAYR-----EHANELGA- DTKSVDDVMSETLYFTLTNV NFN----------------- --------------------
  Des.de4  VCGKQPEVSDLQDATVYALR GLAIAA-----QDAAAKGV- REQGMGHYTAARLFSTLTNV NFDPDRFVPWVHEI------ -------TAMRDDLVRKAG-
  Des.vH1  VCGKQPEVSALQDLTIYALR GLSLVA-----LAAREKGI- IDAKIDEYTAKALFTTLTNV NFDPARFDVYVREI------ -------VAHRKALAARAG-
  Des.ps1  VCGKTDEVAALQDLLTYSLQ GLSIVI-----QEARRKDL- VSTEVKHFITKSVFACLTNV DFDPIRFQQWINAS------ -------VNIRKDLLRQLGK
  Ana.var  ACGKSPEVDALQDLLVHCLR GLSQVA-----LQAKSLGL- ATRETDEFTCEMLFSTLTNV NFSTSDFISFVNRA------ -------IALRESLKLQIQA
  Geo.met  VCGKNPEVAALQDLMLYGLK GLAIYA-----DKARELGV- KEEKIDYFVLEGLFTTVTNV DFDPVQIAGKLRTC------ -------YDYKERIKALYET
  Geo.sul  VCGKNPEVAALQDLMLYGLK GLAIYA-----DKARELGA- RDEAIDLFMIEGLFTTVTNV DFDPVSLAGKLRTC------ -------YDMKEKAKSLYET
  Mor.the  VCGKNEDIASLQDTIIIGLK GIAAYA-----YHAGELGA- RDPEVDAFMHEALFTTLTNV DFD----------------- --------------------
  Ent.mos  VCTKEPIVSNSMDALIFIMR ENALVA-----IEAKKAGI- VDIEYDILTSSVLFSTLTNV NFDKKRLNEFGQQL------ -------IKARKGLIEKLP-
  Ent.ter  VCTKEAIVSNTMDALIFALR GNAIVA-----LKARAKGI- IDIDYDVLTCSSLFSTLTNV NFDKLKIKEFIEKL------ -------VKARSCLNAKLS-
  Ent.his  VCTKEPIVSNTMDVLIYALR MNALVA-----LKAKKNGIE VDNEYHVLTCSALFSTLTNV NFSEKDISQIVEQV------ -------FIQRKKLIEKLP-
  Ent.in1  VCSKEAVVANTMNVLIYTLR QNALVA-----LKAREEGI- IDDSYDILTSNLLFSTLTNV NFDEKRLVEYTKEA------ -------IEARKNLISKMKP
  Ent.in2  VCSKEPLAANTMDAMIYALR QNALVA-----LEARSVGI- IDSKYDMLSANCLFTTLTNV NFDEHVLKDYLHKI------ -------ITARKSLLLQIAE
  Esc.co3  MCGKTAETSDLQDLLIAALQ GLSAWAVKAREYGIINHD-- ----VDSFAPRAFFSTLTNV NFDSPRIVGYAREA------ -------IALREALKAQCLA
  Esc.co1  MCGKTAETSDLQDLLIAALQ GLSAWAVKAREYGIINHD-- ----VDSFAPRAFFSTLTNV NFDSPRIVGYAREA------ -------IALREALKAQCLA
  Esc.co2  MCGKTAETSDLQDLLIAALQ GLSAWAVKAREYGIINHD-- ----VDSFAPRAFFSTLTNV NFDSPRIVGYAREA------ -------IALREALKAQCLA
  Shi.fle  MCGKTAETSDLQDLLIAALQ GLSAWAVKAREYGIINHD-- ----VDSFAPRAFFSTLTNV NFDSPRIVGYAREA------ -------IALREALKAQCLA
  Sal.ent  MCGKTAETSDLQDLLIAALQ GLSAWAVKAREYGIINHD-- ----VDNFAPRAFFSTLTNV NFDSPRIVGYARDA------ -------IAMREALKAQCLS
  Sal.typ  MCGKTAETSDLQDLLIAALQ GLSAWAVKAREYGIINHD-- ----VDNFAPRAFFSTLTNV NFDSPRIVGYAREA------ -------IALREALKAQCLS
  Yer.pes  MCGKTAETSDLQDLLVAVLQ GLSAWALQARELGIIDSQ-- ----IDSFAPRAFFSTLTNV NFDSDRIVEYAKDA------ -------ILLRHSLAVRCRL
  Erw.car  MCGKTAETSDLQDLLVAVLQ GLSAWALKARELDIIDHD-- ----VDNFAPRAFFSTLTNV NFDSQRIIGYAQEA------ -------ITLRESLAVRCRL
  Act.ple  MCGKTAETSDLQDLLIACLH SLSAWALKAREHGIINHD-- ----ADNFAPRAFFATLTNV NFDSNRIVGYAQQA------ -------IIYRNELIKAISE
  Man.suc  MCGKTAETSDLQDLLIATLH SLSAWALKAREHNIIIHE-- ----ADAFAPRAFFATLTNV NFDSARIAGYAQQA------ -------LIYRNQLIKAVNE
  Vib.vul  MCGKTAEVSDLQDVLVYSLQ GVSYWATQAHRYGIINDE-- ----INQWAPKAFFSTLTNV NFDPERILQLTSQA------ -------AQFKAQLKDQVLT
  Vib.par  MCGKTSEVSDLQDVLVYTLQ GVSFWASKALEFNIINDE-- ----INQWAPKAFFSTLTNV NFDPERILELTSQA------ -------ANYKALLKEQVMS
  Vib.fis  MCGKTAEVSDLQDILVYALQ GVSFWAEQGRKVNVILDE-- ----IDQWAPKAFFATLTNV NFDPERVIEFALQA------ -------QDYKQQLEETVRA
  Pho.pho  MCGKTAEISDLQDVLVYILQ GVSYWADLAHKFDIIDDE-- ----INHWAPRAFFATLTNV NFDRERILALANLA------ -------ENYKTRLKQAVIA
  She.one  MCGKLAATSDLQDLLIYMLQ GVSVYAVKARELGVVDTE-- ----VDTFVPKAFFSTLTNV NFDDERIIAYAKQA------ -------AQYRESLKNAYEA
  Rho.cap  DCGKTAAISDQQDALVAALL AVSSHADAARKVGLIDAE-- ----VDAFVPQALFATLTNV NFDPERLAGYIRKA------ -------QELRNRLQLALAG
  Bur.cep  NCGKDATTADLQDLLVHAVK GIAQYGAIARAMGAPDRD-- ----ADRFVLYAMFTTLTNV NFHAARFVALLREA------ -------AQMRDRVKAACDA
  Aci.fer  TCGKDEATAVLQDILTHLMK GIASMRAG-RAMGVADRR-- ----TDDFIFYGLFTTLTNV NFTATRFVHLIQEA------ -------SKRRERIKLLYEE
  Rho.rub  LCGKTAEVAALQDLLIEAAK GLSQYAYRLRQLGIALP--- ---EIDAFVLDALFTTVTNV SFDPARLEEQLREA------ -------ACLRDQLRARYDA
  Zym.mob  VCTKTPEVAAIQDLMIFASA GLSYVAKKLPDSCEAERK-- ---EAASLVIQALFSTVTNV NFDADVLTKALYHL------ -------VDFRDALKAKLPE
  Chl.re1  VCGKTPEVSALQDLLIYSVK GLGSLAHVARTSPAKIED-- --AAVNTFINGAIFSTLTNV NFADDRFLEFVTDC------ -------RKLHAQLAAKMAA
  Chl.re2  VCGKTPEVAGLQDLLVYSVK GLASLAHIARNSPAKIED-- --PAVNTFINGAIFSTLTNV NFADDRFLEFVSEA------ -------RAHHARLSAKMAA
  Mas.bal  VCTKDPEVAALQDHLIYGLQ SMAVFAHRALAAGKTIP--- --KEIDMFTSMATFATLTNV NFQPDDF------------- --------------------
  Tha.pse  ICGKTAETSSMQDTLIHTVK SISLWCVAAREAGATAEEM- --YDANWWTLRSTFSTLTNV NFDEERIAEFVQEG------ -------HRIKRDLEALIDK
  Gia.lam  VCSKSPEAAAIQDAMIYG-- -----ATLLGGF------Q- -LEEDHVLILQSIFATLTNV NFSAVDLRTRFL-------- -------GPTVSRLEALSKE
  Spi.bar  VCSKNPRIAALQDLIIYG-- -----APLS----------- --DAPIAKIAFWMFTTLTNV NFDEQ--------------- -----------KHLNMLTEM
  Nae.gru  VCGKTPSVAALQDLTIYQTR QLCALATLAKRQGSVVPSL- -MEKVDDFVLRAMYSTLTNV NFDELRFVEFLKEGSELTQQ VKKEMLGGKIPQEFSELLTV

  Tri.va1  AP------------------ -------------------- ---------------LGVNS HSNPDVVSLREMILYGIKGI AAYIDHAAMIGFHDPEIYAW
  Tri.va2  AP------------------ -------------------- ---------------LGVHS HPNPDVVSLREMILYGLKGM AAYADHAAMIGKEDNEIYNF
  Clo.ac1  AGGNVN-------------- -------------------- -----LNEKTEA---VGVLS TENEDIRSLRELLTYGIKGM AAYLKHARNLSYEDSNIQGF
  Clo.tet  AGGNVENSHANKNWLDKMLS FVGLKKEEETKLPDAATWFA DNVEEFNAKAEK---VGVLA TKDEDIRSLRELITYGIKGL AAYVEHAHNLNFDNEEIHGF
  Clo.pe1  KGGNPIGSDFKG-------- --------------CATWTA TTSEEMMEKASQ---VGVLA TENEDIRSLRELIMYGLKGL AAYMEHAMNLGHDKEEVHAF
  Clo.pe2  KGGNPIGSDFKG-------- --------------CATWTA TTSEEMMEKASQ---VGVLA TENEDIRSLRELIMYGLKGL AAYMEHAMNLGHDKEEVHAF
  Clo.ac2  AGGKVGEVKVSGGFFKKLFG IA----KEEMVGPDAATWTA DNVIEFDAKAEK---VGVLS TENEDIRSLRELITYGLKGL SAYMKHAMNLKYDDETVHEF
  Des.haf  AGGVLPANLHDS-------- ---------------ATWTA DSAEEFEQKAAQ---VGILA TENEDVRSLRELLIYGLKGM AAYAEHAFALGYEDNSIFAF
  The.ten  KGVRVDEYKNID-------- --------------AISWTY GTDADIEAISQE---VGVLS TEDEDIRSLRELITYGVKGM AAYAYHAYQLGYKDDNIFKF
  Des.de1  KSGLSD-------------- --------------AALWEA SEKSAMLAKAGT---VGVMA TTDDDVRSLRWLITFGLKGM AAYAKHADVLGKHENSLDAF
  Des.de3  KSGLSD-------------- --------------AALWEA SEKSAMLAKAGT---VGVMA TTDDDVRSLRWLITFGLKGM AAYAKHADVLGKHENSLDAF
  Des.de2  KSGLSD-------------- --------------AALWEA SEKSAMLAKAGT---VGVMA TTDDDVRSLRWLITFGLKGM AAYAKHADVLGKHENSLDAF
  Fus.nuc  EEKKEAEKYGADL------- ---------------VNWYY ESNEDLIKFSENQSVVGVLR TENEDVRSLRELIMYGLKGM AAYAEHAFNLGKTSEEIFAF
  Clo.the  EGLHDAAVFSVD-------- -------------------- -SRESMLKKADS---VGVLS TQNEDIRSLREMITYGVKGM AAYAEHAKNIGKEDKEIYSF
  Bac.the  A----NAPDECL-------- ------------------WD GNEDEFEEKART---VGVLR TPDEDIRSLKELVHYGLKGM AAYVEHAHNLGYQSPEIFAF
  Bac.fra  E----HAPDECT-------- ------------------WY GDETEFEEKAQT---VGVLR TSDEDIRSLKELVHYGIKGM AAYVEHAYNLGYENPEIFAF
  Por.gin  QGIELPENEAVT-------- ------------------MQ GKPEEYDRLALS---VGILR ETDEDVRSLKELTIYGLKGL AAYAEHADRLGYVDEEINAF
  Tre.den  P---FDPEIEVY-------- ------------------ID SDIPKRLGKAIT---IGVLQ TKDPDKRSLKELIIYGLKGL CAYVKHANALGYEDEEVDAF
  Met.ja1  NKEELPYCATWA-------- -------------------Y ETDEDLINLANTKE-VSVLA EDNEDIRSLKELITYGIKGI GAYLSHAMHLGYNNEDIHKF
  Met.ja2  NKEELPYCATWA-------- -------------------Y ETDEDLINLANTKE-VSVLA EDNEDIRSLKELITYGIKGI GAYLSHAMHLGYNNEDIHKF
  Met.mar  NCGQLPDFATWN-------- -------------------A KTDLEILEKSNSKE-VSLQA TENEDIRALRVTTLYGLKGI AAYLHHAMVLGENSGEIHKF
  Des.vH2  VYKAKN------------GK D------FSEPLPEAATWTG -DSTAFAEKAK---SVGILA TENEDVRSLRELLIIGLKGV AAYAEHAAVLGFRKTEIDEF
  Des.ps3  LGSASEQASIWKTLMNFLGS DD--KALASDQLDGSALWFA SDPAMFQEKAK---TVGVLA TENEDVRSLRELLILGLKGI GAYAEHAAVLGVEKEEIYDF
  Chl.tep  GTTPAH-------------- -------------DAANWSG STKEEFLAKAAA-CSIDSLS -ADPDLRSLKSLILYGIKGL AAYTDHAAVLGYHDDDIYAF
  Des.ps2  AHLLAHGTA----------- -------FVEDLPECATWSF GDETDILAKASR-GTGGWLE IVDEDERSLKATVLYGLKGL CAYAEHAYQLGGHSREIFEF
  Met.maz  GTLPAEED------------ -------------------L PDVAKVTPENITGMDVAVHS TQNEDVRSLRELLTYGMKGM AAYAHHAYILGYKDEEIFKF
  Met.bu1  RKINLGKTKDMSFGEKVKTT LG--------VSHPETRFTI PEAAIINTEALKTASVGVLN TQNEDIRSLRELLVYGLKGL AAYAHHAEVLGYTDETLSEF
  Met.bu2  NNALDENE------------ -------------------L PEIATVSPENLKDRNTGILA TENEDIRSLRELIIFGIKGI AAYGHHAMVLGHTNKKVNSF
  Met.the  -------------------- -------------------- -------------------- -------------------- --------------------
  The.mar  -------------------- -------------------- -------------------- -------------------- --------------------
  Sym.the  -------------------- -------------------- -------------------- -------------------- --------------------
  Pyr.aby  -------------------- -------------------- -------------------- -------------------- --------------------
  Pyr.fur  -------------------- -------------------- -------------------- -------------------- --------------------
  Bac.ant  -------------------- -------------------- -------------------- -------------------- --------------------
  Bac.cer  -------------------- -------------------- -------------------- -------------------- --------------------
   Mag.sp  -------------------- -------------------- -------------------- -------------------- --------------------
  Wol.suc  -------------------- -------------------- -------------------- -------------------- --------------------
  Des.de4  ----------LSY------- ---------TSGPAAFVPGA DAAAIVQQAA--EHGTLTLA PD-EDIRSCMQILLYGMKGV AAYADHAAILGQEDNAVYDF
  Des.vH1  ----------VDF------- ---------SEGPAAFEPAS TLDGLVAQAE--IGSVTAGA ED-ADIRSLKQILLYGMKGV AAYVDHAAILGQTDAAVFGF
  Des.ps1  DIAK-----RLEG------- ---------THPSVSFAPAL ELTALIQQGQ--ELDLIASL DENEDLRSLKQTILYGLRGL AAYTDHAAILGKEDNTVYIF
  Ana.var  TG-------NAVI------- ---------QSAINSFQPAS DTQKQIQQGKDLEFEFISQS AKNVDIFSLKLTLLYGLKGV AAYAFHALELNQHDESLYIF
  Geo.met  AYREKNGSSAPQI------- ---------TAGPAAWVIAG DLEGLVKQGQ---EHGINTH HADADIRSAIEILIYGLKGM AAYADHAYILGKKDEEVFAF
  Geo.sul  AYREKNGGHAPAI------- ---------AAGPAAWVIAS DLEGLVKQGL---EHGINTH HTDADVRSAIEILIYGLKGM AAYADHAYILGKKDEEVFAF
  Mor.the  -------------------- -------------------- -------------------- -------------------- --------------------
  Ent.mos  ---KRDCK------------ ----------------KITD VEDAVEFIDNHLEDKRPNRW NENQDVQSLMQTIIFGLKGI CAYQLHAHVLNKDNQQISDF
  Ent.ter  ---EEKCA------------ ----------------MCSD IEDVTFFIESHLEDKRPNAW NQNKDIQSLMQTIVFGLKGI CAYLLHAHAFSKDNTEIFTF
  Ent.his  ---KNELN------------ ----------------GVED VEDVAHYIETHLSDKRPNKW IDNQDIQSLMQTIIFGLKGI CAYVCHAHLLKKDNVQIFEF
  Ent.in1  QASRNELE------------ ----------------SARE IEDCEKYIKENLDKKHPNQL NDDKDIQSLMQAILFGLKGV CAYISHAYLLGEKNTEINTF
  Ent.in2  KKGKKAEK------------ ----------------SDLD IEDFEGFVDKNLNGHRPNQL NENIDIQSLMQTTLFGLKGL CAYISHANMLDKTNTDIMTF
  Esc.co3  VDANARVDN----PMADLQL VS-----------------D DLGELQRQAAVFTPNKDKAA IG-ENILGLRLLCLYGLKGA AAYMEHAHVLGQYDNDIYAQ
  Esc.co1  VDANARVDN----PMADLQL VS-----------------D DLGELQRQAAEFTPNKDKAA IG-ENILGLRLLCLYGLKGA AAYMEHAHVLGQYDNDIYAQ
  Esc.co2  VDANARVDN----PMADLQL VS-----------------D DLGELQRQAAEFTPNKDKAA IG-ENILGLRLLCLYGLKGA AAYMEHAHVLGQYDNDIYAQ
  Shi.fle  VDANARVDN----PMADLQL VS-----------------D DLGELQRQAAEFTPNKDKAA IG-ENILGLRLLCLYGLKGA AAYMEHAHVLGQYDNDIYAQ
  Sal.ent  VDANAHCDN----PMADLQL VS-----------------D DLGELQRQAAEFTPNKDKAA IG-ENILGLRLLCLYGLKGA AAYMEHAHVLGQYDNDIYAQ
  Sal.typ  VDANAHCDN----PMADLQL VS-----------------D DLGDLQRQAAEFTPNKDKAA IG-ENILGLRLLCLYGLKGA AAYMEHAHVLGQYDNDIYAQ
  Yer.pes  LDSTITVDH----PLAELQL VA-----------------D DIPSLLQQSQQFALNNDKAD VG-DDIHGLRMLCLYGLKGA AAYMEHAHVLGQSDEQIYAE
  Erw.car  HDATATVDH----PMAALQL AG-----------------N DIPTLLQQAEDFALDSDKAI VG-DDVHGLRMLNLYGLKGA AAYMEHAHVLGQYDNAIYAE
  Act.ple  VEPNPELNH----PLAHIEL KG-----------------I SIDQLAEQAKEFALDTDRAE IG-EEVHGVRLLALYGLKGA AAYLEHAYVLGKFDNDLYVE
  Man.suc  VEPNPNIDH----PLANIEL NG-----------------I SVEQLALQAKQFALDTDRQQ IG-EEAHGVRLLCLYGLKGA AAYMEHAYVLDKFDNDIYAE
  Vib.vul  ASSLANSPLSEVPAVAEFEL P------------------E NAQAILAFAPQVAVNRGKEG VH-EDVIGLRLLCLYGLKGA AAYMEHARVLEQTNNDIYAE
  Vib.par  AATLSNTNLADIPAVANFEL P------------------N SAEAILAFAPQVAVNRGKDQ VH-EDVIGLRLLCLYGLKGA AAYMEHARVLEQTNNDIYAE
  Vib.fis  AATVTNTELDELSPAAKFEL P------------------T EADQIIALAPQAAVNRGHET QH-EDVIGLRLLCLYGLKGA AAYMEHAHVLGQTDKDVFTE
  Pho.pho  ATTLAQQPLPTLPTVAEFTL P------------------N TIDAILTLAPQVAVNRGYET IN-EDVIGLRLLCLYGLKGA AAYMEHARVLGQTNNAIYAQ
  She.one  TCEQSGKTAEQMPPVAQLVL G------------------T SKLEMLSQAPISLLNKDKNN IH-EDILGLRLLCLYGLKGA AAYMEHARVLGKTDVDIAAD
  Rho.cap  KPLALP-------ALADADW P------------------F AAAQQAEAGKIVALNRDAAR IG-EDVLGLRLLCLYGLKGI AAYMEHARVLGQTDTQVAAG
  Bur.cep  SARAAGTVVP-AQHGPAMWQ PA-----------------D DLAGLLEQAARVGVDNGLDK VG-ADIVGLRALVLYGLKGV CAYAHHARVLGYERDDIYEG
  Aci.fer  AAREQGKTPE-ILSGPALFQ PA-----------------D SLEQLLRQAPSVAINADVEH LG-SDVIGARALILYGMKGV ALIAQHARVLGYQSDEVMPQ
  Rho.rub  ACAARHTSPETLSGPALWQP A------------------S TRAGLVGTGEAASIAHRLTA QG-ADLTGLQDLLLYGVKGM AAYACHARILGQTDESVAAF
  Zym.mob  DVELPLAATLDFS------- -------------------R DRETLVKQGESYGIASRQKT LG-IDVTGLQELLTYGMKGM AAYAHHAAVLDYRDPDVDNF
  Chl.re1  AGVAVPAAETAHQPWFGSMP HPL------AWNSDTHVALA GVGDMLEVASKTGVKERQHV LG-ETLAGLQELLMYGLKGL CAYAHHAEALGHTDPAVYAD
  Chl.re2  AGVQVPASATEQQVWFGSMP HPL------LWNS-QAAALG GVGDMLEVAAKTGIAERQRV LG-ETLAGLQELLVYGLKGV CAYAHHAEALGFTDPTVYAE
  Mas.bal  -------------------- -------------------- -------------------- ----------ELTVYGIKGV AAYLFHAMELGQDGAEVCKY
  Tha.pse  KGGKAPTGDVANVDLSN--- -------------------- PFAEMEDFGYTVSIPNLKEA MGNDDCFSLVEIGTYGSKGV CAYAAHCHQLGSMDEDVMSG
  Gia.lam  SPSQAMLDYLALAKRILTES TD------------------ --SWIKACRSTLAPDFLTRK YG-PTSAGLRYLTLLGMKGL CAYAEHCYKLLSFNKAPLTE
  Spi.bar  ALSITDTDF----QRIFAGV QN------------------ --DQYAAIRARYSPDACLKR YG-ADIGGLRQFGIQGAKGA FAYGDHALRLAGVLQIEDSP
  Nae.gru  TETDAQFDAILSQATSATDE AT------------------ --GKLIDMGKSVGVQPHHKH YG-ADTNALRELLQYGLKGL CAYTKEASLLGKNDAAVVNE

  Tri.va1  QVKTLAK-LSKE-------E D-INNLIALTLETGKYCVKG MELLDKANTSRYGKPEMTKV NIG-----VGTRPGILVSGH DLRDLEDLLEQTKDSG----
  Tri.va2  EVKALAQ-ISKE-------E D-INKLTELCLETGRYCVKT MALLDAANTGRYGKPELTKV NIG-----VGNRPGILVSGH DLRDLEDLLEETKDSG----
  Clo.ac1  MSKALAA-TLDD-------T LGADELVALALECGKYGVDA MALLDKANTETYGNPEITKV NIG-----TRNNPGILISGH DLKDIEELLKQTEGTG----
  Clo.tet  MHKALAA-TLDD-------T LTVDDLVALTLETGKYGVEG MALLDKANTQTYGNPEITKV NIG-----VRNNPGILISGH DLRDLEQLLEQTKGTG----
  Clo.pe1  MAETLVK-ILDD-------S LSADELTALALETGKFGVDG MALLDEANTSTYGHPEITKV NYG-----VRNNPGILISGH DLKDLEMLLEQTEGTG----
  Clo.pe2  MAETLVK-ILDD-------S LSADELTALALETGKFGVDG MALLDEANTSTYGHPEITKV NIG-----VRNNPGILISGH DLKDLEMLLEQTEGTG----
  Clo.ac2  MAKALAA-TLDD-------S LSVDQLVALALEAGKFGVNG MALLDKANTETYGNPEITTV DIG-----VRKNPGILISGH DLRDLEMLLEQTEGTG----
  Des.haf  MMKGLAA-TTDD-------S LSADQLVALVLEAGKYGVDV MALLDKANTTSYGNPEITKV NIG-----VRNNPAILISGH DLRDLEDLLKQTEGTG----
  The.ten  MEKALAK-VLDD-------S LTVDDYVALAMETGKYGVDT MALLDKANTSTYGHPEITKV NIG-----VRNNPGILVSGH DLKDLEQLLEQTAGTG----
  Des.de1  MQEALAK-TLDD-------S LSVADLVALTLETGKFGVSA MALLDAANTGTYGHPEITKV NIG-----VGSNPGILISGH DLRDLEMLLKQTEGTG----
  Des.de3  MQEALAK-TLDD-------S LSVADLVALTLETGKFGVSA MALLDAANTGTYGHPEITKV NIG-----VGSNPGILISGH DLRDLEMLLKQTEGTG----
  Des.de2  MQEALAK-TLDD-------S LSVADLVALTLETGKFGVSA MALLDAANTGTYGHPEITKV NIG-----VGSNPGILISGH DLRDLEMLLKQTEGTG----
  Fus.nuc  VEEALLG-TMDD-------S LNAEQLVALTIKTGEYGVKV MALLDEANTSALGTPEITKV KIG-----AGKRPGILISGH DLWDLKQLLEQSKDSG----
  Clo.the  IYEALAA-TLDD-------S LSVDDLFALTLKTGEYGVKV MALLDEANTSRFGNPEITEV NIG-----VRKNPAILVSGH DLTDLEQLLEQTKGTG----
  Bac.the  MQSALAE-LTRN-------D ITMEELVQLTLATGKHGVSA MAQLDAANTNSYGNPEISEV NLG-----VRNNPGILISGH DLKDLEELLEQTEGTG----
  Bac.fra  MQYALAE-LTRE-------D ITVDELITLTLATGNHGVQA MAQLDTANTSHYGNPEISEV NIG-----VRNNPGILVSGH DLKDIEELLQQTEGTG----
  Por.gin  TERALHD-VTMG-------L LSAEELTALVLETGSFGVKV MALLDKANTETYGNPEITEV NIG-----VGSRPGILISGH DLKDMEMLLEQTEGTG----
  Tre.den  IQKTLSM-LIDE-------K LSVDELISLTLKTGEAGVKG MALLDSANTGSYGNPEITEV SIG-----VRNNPGILVSGH DLKDIEMLLEQTEGTG----
  Met.ja1  IIKAFTK-IVD--------S KDADELFNLAMETGKYAVET LALLDKANTETYGHPEITEV NLG-----VRDRPGILISGH DLKDLEQLLEQSKDAG----
  Met.ja2  IIKAFTK-IVD--------S KDADELFNLAMETGKYAVET LALLDKANTETYGHPEITEV NLG-----VRDRPGILISGH DLKDLEQLLEQSKDAG----
  Met.mar  IKKALID-ISDD-------S KSADELTALVLETGKYAVDT MALLDKANTTKYGNPEITEV DIG-----VRENPGILISGH DLKDMEDLLEQTKGTG----
  Des.vH2  MLEALAS-TTKD-------L S-VDEMVALVMKAGGMAVTT MALLDEANTTTYGNPEITQV NIG-----VGKNPGILISGH DLKDMAELLKQTEGTG----
  Des.ps3  VIEGMAS-TTED-------H S-VDEMVSLVLRAGECAVTT MAALDTANTTSYGHPEISEV NIG-----GSDKAAILISGH DLKDLEELMIQTQGTG----
  Chl.tep  YVKGLSA-LTKE-------L P-ADELLGLVMECGATAVKA MALLDKANTETYGNPEITTV KTG-----VGTRPGILISGH DLRDMEDLLKQTEGTG----
  Des.ps2  LMEALAA-LVDS-------T QTLEELLALVLKTGGMGVQT MALLDQVNNESYGATEISTV SLG-----VGDKPGILVSGH DLKDLEELLVQTEGKG----
  Met.maz  IEKGLVA-TTDD-------T IGVDDLIGLVLECGQKGVSV LALLDKANTETYGSPEPTAV NIG-----VRGNPGILISGH DLLDLEQLLEQTKGTG----
  Met.bu1  AEKALAS-TLDD-------S LSVDDLVGLVLECGKYGVNV MALLDKANTSTYGNPEPTEV FLG-----TRDNPGILISGH DLKDMEQLLKRTEGTG----
  Met.bu2  IEEGLVA-TTDD-------T LTDKKLISLVLKCGEKGFDV MALLDAANTSTFGNPEPTQV NIG-----TRGNPGILVSGH DLNDLKQLLDQTKGTG----
  Met.the  -------------------- --AGEFIDLALEAGEMNIRT MKLLKKAHIDTYGEPEPTEV RVG-----ALEGPAIIATGH SLRALEELLKQTEGTG----
  The.mar  -------------------- --AQSFVEYALEAGRMNLKA MQLLKKAHIETYGEPTPVEV ETG-----TKKGKGIIVTGH NLKALEELLKQVEGTN----
  Sym.the  -------------------- --LNHFLELNMRAGQMTLRA MTMLKKAHTDHFGEMVPTQV PTG-----TVAGPAVVVTGH NLKALYELLRQTEGTG----
  Pyr.aby  -------------------- --KNRFIDLILENGRIHLEA MKLLDKAYTETFGLPKPVEV PTG-----TTEGHGIVVTGH SYKALYELLNQIREMGLEEE
  Pyr.fur  -------------------- --KNRFLQLILENGRVHLEA MKLLDKAYVETFGRPEPVEV PTG-----TAEGHGILVTGH SYKALYELLKQIKERGLEEE
  Bac.ant  -------------------- --EQEHIDMAMKVGKSALRV MELLDKAHTNHFGVPEPVQI TQN-----RVEGKAIVVTGH NLFALEELLKQTEGKE----
  Bac.cer  -------------------- --EQEHIDMAMKVGKSALRV MELLDEAHTNHFGVPEPVQI TQN-----RVEGKAIVVTGH NLFALEELLKQTEGKD----
   Mag.sp  -------------------- --FDHHIAQLMKVGNAGVKV MDLLSEAHTHKLGVPTPVQV TQN-----RAEGHAILVSGH NLDMLQKLLVATQDRG----
  Wol.suc  -------------------- --FNEHIAQLMKVGSAGVQV MELLSDAHAKKFGVPTPVSV SQN-----RAEGKAILVSGH NMEMLHKLLEATKDRG----
  Des.de4  LYKGLAAGFDGK-------A RDLNDWVGLLLECGNVNLRT MELLDAGNTGTYGHPVPTEV PLG-----HRKGKAILVSGH DLRDLHELLKQTEGTG----
  Des.vH1  LHKGLAAGYDGV-------A RDLGAWIELAMECGRANLRA MELLDAGNTTTYGHPVPTQV PLG-----HRKGKCILVSGH DLKDLFELLKQTEGKG----
  Des.ps1  IFDTLAT-ITRN-------D LSLEELVDLTLECGQVNLTA MGLLDEGNTGTYGHPVPTTV PLG-----HIAGKAILVTGH DLKDLQLLLEQTEGKG----
  Ana.var  FHEVLAN-LDAQ-------D KSLQDWLDLTLKVGQMNLKA MELLDAGNTETFGHPTPTTV PLG-----HTVGKAILVSGH DLLALKAVLEQTSGTG----
  Geo.met  FHKAMAA-TADP-------A KGLMDFVGLAMECGKLNIKV MGMLNEGHVAHYGHPVPTKV PTG-----TRKNKGILVSGH DLRMLEELLKQTDGKG----
  Geo.sul  FHKAMAA-TADP-------A KGLMDFVGLSMECGKLNIKV MGMLNEGHVDHYGHPVPTKV PTG-----TRRNKGILVSGH DLRMLEELLKQTAGKG----
  Mor.the  -------------------- --LNRHIETALKVGAMNLRV MELLDRAHVERFGAPEPTKV STG-----TKAGPGILVTGH DLLDLYELLRQTEGTG----
  Ent.mos  INEALAAGYDGK-------E RTLEEWISLTLEVGKWNLET MKLLDEAN-NTLGHPGPTEV LIG-----HKQGKCILVTGH DLHDLDLLLKQTEGKG----
  Ent.ter  VQEALAAGYDGK-------E RTLEDWIQIALDVGKWNFET MKLLDEAN-NTLGHPEPSSV LIG-----TKKGKCILISGH DLHDLELLLKQTEGKG----
  Ent.his  IQVALAAGYDGK-------E RTLEDWIHLTLEVGKWSLET MKLLDEAN-NTLGHPEPTEV LIG-----HKAGKCILVTGH DLHDLELLLKQTEGKG----
  Ent.in1  IHQALAAGFDNK-------E RDLKAWIDLVKETGKWNFET LKLLDKAN-CTLGNPTPTSV SL--------EGKCIFVSGH DLFDLKNILEQTQNTG----
  Ent.in2  IHEALSYGYDNK-------Q RTLEEWIQIVKDVGKWNFET MKLLDEAN-CTLGNPTPTKV LIG-----HKKGKCVLVSGH DLFDMKKILEQTENTD----
  Esc.co3  YHKIMAWLGTW--------P ADMNALLECSMEIGQMNFKV MSILDAGETGKYGHPTPTQV NVK-----ATAGKCILISGH DLKDLYNLLEQTEGTG----
  Esc.co1  YHKIMAWLGTW--------P ADMNALLECSMEIGQMNFKV MSILDAGETGKYGHPTPTQV NVK-----ATAGKCILISGH DLKDLYNLLEQTEGTG----
  Esc.co2  YHKIMAWLGTW--------P ADMNALLECSMEIGQMNFKV MSILDAGETGKYGHPTPTQV NVK-----ATAGKCILISGH DLKDLYNLLEQTEGTG----
  Shi.fle  YHKIMAWLGTW--------P ADMNALLECSMEIGQMNFKV MSILDAGETGKYGHPTPTQV NVK-----ATAGKCILISGH DLKDLYNLLEQTEGTG----
  Sal.ent  YHKIMAWLGTW--------P ADMNALLECAMEIGQMNFKV MSILDAGETTKYGHPTPTQV NVK-----ATEGKCILISGH DLKDLYNLLEQTEGTG----
  Sal.typ  YHKIMAWLGTW--------P ADMNALLECAMEIGQMNFKV MSILDAGETTKYGHPTPTQV NVK-----ATEGKCILISGH DLKDLYNLLEQTEGTG----
  Yer.pes  YHAYMAWLGTQ--------P RDVDTLLNNAMGIGKMNFNV MAILDQGETQAYGDPQPTSV NVR-----PVAGKAILISGH DLKDLHMLLEQTQGTG----
  Erw.car  YHAFMAWLGTQ--------P TDVDTLLNNAMGIGKMNFNV MAILDHGETDAYGHPQPTSV NVR-----PIAGKAILISGH DLKDLRMLLEQTEGTG----
  Act.ple  YHGFMAWLGTK--------P SDLNELLEKSLAIGSMNFKV MAMLDAGETETFGNPVPATV NIR-----PVKGKCILISGH DLKDLKELLEQTEGKG----
  Man.suc  YHGFMSWLGTQ--------P GDLNELLEKALAIGSMNFKV MAMLDAGETEHFGNPVPAMV NVR-----PVKGKCILISGH DLKDLKELLEQTEGKG----
  Vib.vul  YHEIMAWLGTD--------P EDLGELLDCSMRIGLMNYKV MEMLDHGETATFGHPVPTAV NVK-----PVKGKCILVSGH DLHDLEKILQQTEGKG----
  Vib.par  YHEIMAWLGTD--------P EDLGELLDCSMRIGLMNYKV MEMLDQGETTTFGHPEPTTV NVK-----PVKGKCILVSGH DLHDLEKILQQTEGKG----
  Vib.fis  YHQIMAWLGTD--------P TDLGELLDCSMKIGLMNYRI MEMLDTGETNTFGHPEPSQV NVK-----TIKGKCILVSGH DLHDLEKILQQTEGKG----
  Pho.pho  YHHIMSWLGTD--------P TDLNALLECSMEIGLMNYKV MEMLDLGETNTFGHPLPSQV NVK-----PIQGKCILVSGH DLHDLEKILQQTEGKH----
  She.one  FHRIMAFLGEP--------S VDADKLFSTAMEIGQLNYRI MALLDAGETEAFGHPEPTVV NTK-----PVKGKAILVSGH DMKDLELILEQTAGKG----
  Rho.cap  FHAHMAYLASE--------P TDAKGLFAEALAIGTLNFRV MEMLDAGATGTFGDPQPTPV NRR-----PVAGKAILVSGH DLHDLLRILEQTAGRG----
  Bur.cep  IEAALAFLARD--------P DDVNALLTQALGLGRLNLTV MELLDSANTGRFGAQQPTAV RVS-----PVAGKAILVSGH DLGDLHALLEQTAGTG----
  Aci.fer  AEEILDYLASN--------P TDLDEMLEESLEVGRLNLKV MELLDVANTDSFGAQEITSV RIS-----PIQGKAILVSGH DLHDLKQILEQTKDQG----
  Rho.rub  VHEVLTTLAEV--------P ADAEALLGLVLRCGTVSLTV LDLLDRANTGAYGDPQPTPV LMG-----HRAGKAILVSGH DLKDLAVLLEQTVGLG----
  Zym.mob  LLEGMAALTDH--------S LDIQALLAVVMRCGEASYKT LALLDKANTSSFGHPVPTNV KMG-----PSKGKAILVSGH DLLDMKELLEQTKDTG----
  Chl.re1  VQAYLHFLCSPA-------A ADVGQVLDACFRAGATNFRV MEMLSNAHTDTFGHPVPTPV TLN-----PVPGKAILVTGH DMHDLHMLLEQTAGKG----
  Chl.re2  IQGALHFLNTPG-------A KDVGQVLDACFKCGATNFKV MEMLSNAHTDTFGHPVPTPV TLN-----PVPGKAILVTGH DMHDLHMLLEQTAGKG----
  Mas.bal  FYKAYATLHEDK-------D PQIGTLLALALECGEANLKA MELLDAAHTGHFGHPEPTTI AWHKEANTPAPGKAILVSGH DLLALERLLEQIQANGGG--
  Tha.pse  IHEVFAKLASN--------E ADMNGLLANVLRVGELNGKV LAMLDEAHASNFGAPEPTQV KVT-----ATEGKCILVSGH DLVDLAELLKQTEGTG----
  Gia.lam  LHDAMRSALTDLHGALLDDD LTTQDLLSHALGIGKANLSV TALLDRLHADTLGVPTLCSV PVR-----MCPGKCVLITGH DMVDMLLLLTAAQEKG----
  Spi.bar  LLDALEAVKRILN-CFCHET ATIQQLLEQNLALGAQNLII TQKLDDFSRKMLGNPKLSSA KNT-----YRPGKCILVSGH DLADLKSLIEQCEGKG----
  Nae.gru  FIRTAMCTLAGVSPDGKVDP YNANDIIGMALKCGEVNVRT MQLMDEGAFERFGQMAPNNV RTT-----PLPGKSILVSGH DMGDLLAILKQTEGKG----

  Tri.va1  VDVYTHGEMLPARGYPFFKR -Y-PHLRGNYGGPWFRQDRE FGPFNGPIFMTTNCIVPVRK --EYKDRIFTTGAVGWPELK HIPDRKDVNGQKDFSEIVAL
  Tri.va2  IDIYTHGEMLPAHGYPFFKK -Y-PHLKGNYGGAWFRQDRE FGPFNGPVLMTTNCIIPVRK --EYKDRIFTTGPVGWPNLK HVPDRKTLEGRKDFSEIIAL
  Clo.ac1  VDVYTHSEMLPANYYPAFKK -Y-SHFVGNYGNAWWKQNEE FESFNGPILMTTNCIVPPKA --SYIDRMYTTGVTGYPGVK HIENGE----PKDFSAIIEH
  Clo.tet  VDVYTHSEMLPAHYYPAFKK -Y-SHFAGNYGNAWWKQTEE FEKFNGPILMTTNCLVPPKD --SYKDRVYTTGVVGFPGLK HIDADEKG--EKDFSSIIEH
  Clo.pe1  VDVYTHGEMLPGHFYPKFKK -Y-LP-PGNYGNAGWSQNKE FASFNGPILMTT-CIPPVQD --SYRGRIFTTGAVGYEGCI HITADENG--YKDFSQIIEL
  Clo.pe2  VDVYTHGEMLPGHYYPKFKK -Y-AHFAGNYGNAWWLQNKE FASFNGPILMTTNCITPVQD --SYRGRIFTTGAVGYEGCI HITADENG--YKDFSQIIEL
  Clo.ac2  VDVYTHGEMLAGQYYPKFKK -Y-KNFAGNYGNAWWKQKEE FEKFNGPIVMTTNCIVIPKA --SYKNRLFTTGATGMPGCP HIEAKADG--TKDFSEVIKM
  Des.haf  VDVYTHGEMLPAHYYPAFKK -Y-AHFVGNYGNAWWKQDKE FDSFNGAILLTTNCLVPPKD --SYKDRLFTTSVVGYEGVK HIPAREAGK-VKDFSAVIEL
  The.ten  VDVYTHGEMLPAHYYPAFKK -Y-PHFVGNYGNAWWQQDKE FELFNGPILMTTNCLIPPKD --SYKDRVYTTGVVGFEGVK YIPEGPDG--KKDFSEIIEH
  Des.de1  VDVYTHSEMLPAHYYPAFKK -Y-AHFKGNYGNAWWKQKEE FESFNGPVLLTTNCLVPPKD --SYKDRVYTTGIVGFTGCK HIPGEIGE--HKDFSAIIAH
  Des.de3  VDVYTHSEMLPAHYYPAFKK -Y-AHFKGNYGNAWWKQKEE FESFNGPVLLTTNCLVPPKD --SYKDRVYTTGIVGFTGCK HIPGEIGE--HKDFSAIIAH
  Des.de2  VDVYTHSEMLPAHYYPAFKK -Y-AHFKGNYGNAWWKQKEE FESFNGPVLLTTNCLVPPKD --SYKDRVYTTGIVGFTGCK HIPGEIGE--HKDFSAIIAH
  Fus.nuc  IDIYTHSEMLPGHGYPELKK -Y-SHFYGNYGNAWWDQRKD FTNFNGPIIFTTNCIVPPVK NATYKDRVFTTNAAGYPGWK RIKVNADG--TKDFSEVIEL
  Clo.the  VDVYTHGEMLPAHYYPAFKK -Y-DNFVGNYGNAWWKQVEE FESFHGPILFTTNCIVPPRS -EEVRRRIFTTGSAGFPGCK HIEADENG--KKDFSEIIEL
  Bac.the  IDIYTHSEMLPAHYYPQLKK -Y-KHLAGNYGNAWWKQKEE FESFNGPILFTSNCIVPPRA NASYKDRIYITGACGLEGAH YIPERKDGK-PKDFSALIAH
  Bac.fra  IDIYTHSEMLPAHYYPQLKK -Y-KHLAGNYGNAWWKQKEE FESFNGPILFTTNCIVPPRP NATYKDRIYTTGATGLEGAT YIPERKDGK-QKDFSVIIEH
  Por.gin  IDVYTHGEMLPANYYPKFKK -Y-NHFFGNYGNAWWKQREE FETFNGPILFTTNCIVPPKA NASYKDRVFTTNATGYPGFK YIESDQHGR--KDFSEIIAL
  Tre.den  VDVYTHSEMLPANYYPKLKK -Y-KHLAGNYGNSWAKQVSE FESFNGPILMTTNCIIP--S KASYVSRMYTTNAAGHPGCV HIEADENGH--KDFSEIIKK
  Met.ja1  VDIYTHCEMLPAHYYPFFKK -Y-EHFVGNYGGSWPFQREE FEKFNGPIVMTTNCLVPPKD --SYKDRVYVTNEVGYPGLK RIPVKEDG--TKDFSEVIEH
  Met.ja2  VDIYTHCEMLPAHYYPFFKK -Y-EHFVGNYGGSWPFQREE FEKFNGPIVMTTNCLVPPKD --SYKDRVYVTNEVGYPGLK RIPVKEDG--TKDFSEVIEH
  Met.mar  IDVYTHSEMLPAHYYPEFKK -Y-EHFAGNYGGSWYKQKTE FESFNGPILMTTNCIVPPAD --SYVDRIYTTGVVGYPGLK YIPT-VNG--KKDFSEVIEQ
  Des.vH2  VDVYTHGEMLPANYYPAFKK -Y-PHFVGNYGGSWWQQNPE FESFNGPILLTTNCLVPLKK ENTYLDRLYTTGVVGYEGAK HIADRPAGG-AKDFSALIAQ
  Des.ps3  IDVYTHGEMLPAHYYPTFKK -Y-ENLKGNYGSSWWHQNKD FESFNGPILMTTNCIVPIRE SNSYKNRIYTTGMAGYPGVS HIADRVMGK-AKDFSAIIKQ
  Chl.tep  VDVYTHCEMLPAHYYPAFKK -Y-DHFVGNYGNSWWSQDRE FESFNGPILMTTNCIVPVRE S--YRGRMFTTGMAGYPGLK HIPARPDGG-SKDFSEIIEL
  Des.ps2  VDIYTHSEMLPAHYYPKLKK -Y-DHLVGNYGNSWWLQKRE FDSFHGPVLFTSNCIVPPKP E--HVDRIFTTGAVGVVGCA HIPDRSGGE-AKDFSQIIDL
  Met.maz  IDVYTHGEMLPANSYPAFKK -Y-DNFAGNYGNAWWRQNEE FEKFNGPVLMTTNCIIPPRE --SYRNRIYTTGVVGFEGLP HIHEKEDGT--KDFTSLIEQ
  Met.bu1  VDVYTHGEMLPANYYPAFKK -Y-DHFVGNYGGSWWNQKNE FETFNGPILMTTNCLVPPKN --SYINRVYTTSVVGFDGVK HIDAKEDGT--KDFSAIVEQ
  Met.bu2  VDVYTHGEMLPANSYPEFKK -Y-EHLVGNYGGSWWHQKKE FESFNGPILMTSNCIIPPKD --TYLDRIYTTGSVGFDGVV HLTGN-DGQ--KDFSAIIEQ
  Met.the  INVYTHSELLPAHGYPGLRK -Y-PHLAGQLGGPWFDQKDT FSRYTAAILGTSNCVLLPRD --DYRDRMFTCGVAALPGVE HLEG-------YDFSPLIDK
  The.mar  VYVYTHSEMLPAHGYPGLRK -Y-KNLIGNLGKAWYDQRKL FAEYPVAILGTSNCVLIPSE --SYRDRMFTTSIARLPGVK HIDG-------YDYTEVIEK
  Sym.the  INVYTHSEMLPAHGYPGLKR -F-PHLVGNLGAAWCDQKKL FAQFPGAIVGTSNCVQIPLD --AYKDRIFTVGASRLPGVP HVEN-------WDFSPVIAR
  Pyr.aby  IKVYTHSEMLPAHSYPEIRK -F-KSLYGNWGGSWVYQRKE FAEFPGVIIGTSNCVQQPTK --AYQDRIFTVGIAGLEGVP HLED-------YDFEPAIKR
  Pyr.fur  IKVYTHAEMFPAHAYPELRK -F-KALYGNWGGSWVQQRKE FAEFPGVIVGTSNCVQQPTK --AYKDRIFTVGIAGLEGVP HIED-------YNFEPVIER
  Bac.ant  INIYTHSEMLPAHGYPQLKK -Y-KHLKGNIGKAWYDQRRL FEKFTGAILATTNCVMPIKG --SYSDRFFSYDIAGLEGVQ KIEN-------DNFAPLIQK
  Bac.cer  INIYTHSEMLPAHGYPQLKK -Y-KHLKGNIGKAWYDQRRL FEKFTGAILATTNCVMPIKG --SYSDRFFSYDIAGLEGVQ KIEN-------DDFTPLIQK
   Mag.sp  VNIYTHSEMLPAHGYPELNK -F-AHLKGNIGGAWHDQGKL FQQWQGPMVVNTNCIAPLRK DANYLERLYGYKMVGVEGIQ EIKD-------DDFEPLIQQ
  Wol.suc  VNIYTHSEMLPAHGYPELRK -Y-SHLKGNIGKAWFDQGKL FEEWSGAIVVNTNCIVPPRS NCGYLDRLYTYKIVGVEGAK KIEN-------DDFEPLIAQ
  Des.de4  INIYTHGEMLPCHGYPELKK -F-PHFYGHFGTAWQNQHKE FPQFPGAILFTTNCIQKPQA --SYQDNVFTTGLVGWPGLT HCEN-------RDFSAVIKR
  Des.vH1  IDIYTHGEMLPTHAYPELKK -F-PHFYGHFGTAWQNQHKE FPAFPGAILFTTNCIQKPQA --SYAANVFTTGLVGWPGLV HCEN-------HDFTPVINK
  Des.ps1  INIYTHGEMLPCHGYPELKK -Y-SHFYGHYGTAWQNQQKE MALFPGAILFTTNCIQKPRD --NYKDNVFTTGLVGWPDVA HIDDG------KNFSPVIER
  Ana.var  IKVYTHGELLPAHGYPKLKQ TH-PHLYGHYGTAWQNQTHE FERFPGAIVMTTNCLMPPHE --TYKDKVFTLGPVGYPGLQ HISI-------HDISLVIQK
  Geo.met  IDVYPHGEMLPAHGYPGLKK -Y-AHLYGNFGGAWQDQAKE FPHFPGAIIFNTNCIQRPAD --SYKDRLFSWGQVGWPGVK HING-------WDFSEVINK
  Geo.sul  IDIYTHGEMLPAHGYPGLKQ KY-PHLYGNFGGAWQDQAKE FPLFPGAIIFNTNCIQRPAD --SYKDRLFSWGQVGWPGVK HISG-------WDFSEVINK
  Mor.the  INVYTHGEMLPAHAYPELKK -F-PHLVGNYGSAWQNQKKE FEDFPGAILGTTNCVLIPKE --SYRERMFTCGIAGLPGVT HIKN-------RDFTPVIEK
  Ent.mos  INIYTHGEMLPSHAYPELKK -H-KHFVGHFGTAWQNQQKE FPTFPGAILFTTNCLMKPLD --SYKERIFTTNEVGFSGVV HIGED------KDFTPVINK
  Ent.ter  VNV----------------- -------------------- -------------------- -------------------- --------------------
  Ent.his  VNVYTHGEMLPAHGYPLLKK -Y-KHLIGHFGTAWQNQQRE FPTFPGAILFTTNCLMKPLP --SYKDRVFTTNEVGFNGLV HIGND------KDFTPVIQK
  Ent.in1  INVYTHGEMLPAHGYPELKK -Y-TNLVGHFGTAWYNQQHE LLNFPGPVVFTTNCLMKPKP --EYAEHIFTTNEVGYAGLI HVGSN------KDFKVVIEK
  Ent.in2  VLVYSHGEMLPAHGYPELHK -Y-KNFVGHFGTAWFNQQTE LLHFPGPVVFTSNCIMKPKA --DYIDHIYTTNEVGFKGVK HIGEN------KDFSGVIQK
  Esc.co3  VNVYTHGEMLPAHGYPELRK -F-KHLVGNYGSGWQNQQVE FARFPGPIVMTSNCIIDPTV G-AYDDRIWTRSIVGWPGVR HLD-------GDDFSAVITQ
  Esc.co1  VNVYTHGEMLPAHGYPELRK -F-KHLVGNYGSGWQNQQVE FARFPGPIVMTSNCIIDPTV G-AYDDRIWTRSIVGWPGVR HLD-------GDDFSAVITQ
  Esc.co2  VNVYTHGEMLPAHGYPELRK -F-KHLVGNYGSGWQNQQVE FARFPGPIVMTSNCIIDPTV G-AYDDRIWTRSIVGWPGVR HLD-------GDDFSAVITQ
  Shi.fle  VNVYTHGEMLPAHGYPELRK -F-KHLVGNYGSGWQNQQVE FARFPGPIVMTSNCIIDPTV G-AYDDRIWTRSIVGWPGVR HLD-------GEDFSAVIAQ
  Sal.ent  VNVYTHGEMLPAHGYPELRK -F-KHLVGNYGSGWQNQQVE FARFPGPIVMTSNCIIDPTV G-SYDDRIWTRSIVGWPGVS HLE-------GDDFGPVIAQ
  Sal.typ  VNVYTHGEMLPAHGYPELRK -F-KHLVGNYGSGWQNQQVE FARFPGPIVMTSNCIIDPTV G-SYDDRIWTRSIVGWPGVS HLE-------GDDFGPVIAQ
  Yer.pes  INIYTHGEMLPAHGYPELKR -Y-PHLVGNYGSGWQNQQTE FAKFPGPILMTSNCIIDPNV G-NYGDRIWTRSIVGWPGVN HLD-------GDNFAPVIEQ
  Erw.car  VNIYTHGEMLPAHGYPELKK -F-KHLAGNYGSGWQNQQTE FAKFPGAIVMTSNCIIDPNV G-NYGDRIWTRSIVGWPGVN HLE-------GDDFSSVIEQ
  Act.ple  INVYTHGEMLPAHGYPELKK -Y-KHLVGNYGSGWQNQQKE FARFPGAIVMTSNCLIDPNV G-DYADRIFTCNIVGWPGVV HLE-------KHNFAPVIEK
  Man.suc  INVYTHGEMLPAHGYPELKK -Y-KHLVGNFGSGWQNQQKE FARFPGAIVMTSNCLIDPNV G-DYADRIFTRNIVGWPGVT HLE-------DHDFSPVIEK
  Vib.vul  INVYTNGEMLPAHGYPELNK -Y-PHLVGNYGSAWQNQQKE FANFPGAIVMTSNCLLNPNV G-QYADRLFTRSIVGWPGVA HIE-------DDDFSAVIES
  Vib.par  INVYTNGEMLPAHGYPELKK -Y-PHLVGNYGSAWQNQQKE FANFPGAIVMTSNCLLNPNV G-QYADRLFTRSIVGWPGVA HIE-------GDDFSQVIEC
  Vib.fis  INVYTNGEMLPAHSYPELKK -Y-PHLVGNYGSAWQNQQKE FANFPGAIVMTSNCLLNPNV G-QYADRLFTRSIVGWPGVA HIE-------GDDFTAVIDC
  Pho.pho  INVYTNGEMLPAHSYPELKK -Y-PHLVGNYGSAWQNQQLE FANFPGAIVMTSNCLINPNV G-KYADRIFTRSIVAWPGVA HIE-------GDDFSQVIDC
  She.one  INVYTHGEMLPALAYPAFKK -Y-PHLVGNYGSAWQNQQKE FANFPGAVVMTSNCIIDPNV G-QYSDRIFTRSIVGWPGVV HVT-------GDDFSVVIEK
  Rho.cap  INVYTHGEMLPAHGYPAFHA -H-PHLIGNYGSAWQNQQAE FAAFPGAIVMTSNCLIDPRT G-AYQDRIFTRSIVGWPGVR HIE-------GEDFAEVIAC
  Bur.cep  IHVYTHGEMLPAHAYPVLKA -F-PHLVGNYGGAWQDQQSD FAHFPGPILMTSNCIIEPMP --QYRQRIFTTGPVGWPGVR HLE-------HHDFSTLIRA
  Aci.fer  INVYTHGEMLPANAYPLLKA -Y-PHLAGNLGGAWQDQQRE FADFPGPIVMTSNCIIEPGR --SYKNRIFTLGPVGWPGVR HID-------NGDFTPVIQA
  Rho.rub  VDIYTHGEMLPAHGYPELKK -Y-PHLVGHYGGAWQRQRSE FAAFPGPILMTTNCIQNPTA --AYRDRLFTCGLVAHPEAT ALS-------GRNFAPLIAS
  Zym.mob  IKVYTHGEMLPAHGYPELNK -Y-PHLAGHYGGAWMLQRQE FINFPGPIVMTTNCLMEPRK --EYAGRVFTRDLVGWPGLT HLP-------DRDFSKVIEA
  Chl.re1  INVYTHGEMLPAHGYPGLKK -Y-PHLVGHFGGAWYRQKID FAAFPGAVAVTTNCVLDPLT --AYKDNIFTINETGLSGVP HIRPDANG--HKDFTPIINR
  Chl.re2  INVYTHGEMLPAHGYPGLKK -Y-PHLVGHFGGAWYRQKID FAEFPGAVAVTTNCVLDPLQ --VYKQNIFTINETGLSGVP HIRPDANG--HKDFTPIINR
  Mas.bal  ISAYTHGEMLPAHGYPGLKK -FAPLLAGHYGTAWQNQKKE FAAFPGPILMTTNCYIPAPP --TYVDRVYSLEPVG--GVS VTRTVS-----KDYSNIIKC
  Tha.pse  INVYTHGEMLPAHSYPGLKK -Y-PHLVGNYGTAWQNQKFE FAGFPGPIIVTTNCIVEPRR --MYKDRIYSINEVGVAGVK HL-----P--NRDFSQVIEQ
  Gia.lam  VNVYTHGEMFPAYTYPRLRS -F-SCFKGHFGTAWQNQQKE FPLFPGPIVFTSNCLKPPLP --SYRDRVFVMDCVGFDGVK TVN-------NLDFSEVIDC
  Spi.bar  IDVYTHGEMLPAHAYPAFS- ---GRLAGNFGTAWYRQQTE FALFPGPILLTSNCIMEPRR --AYIERIYGSGPVAYEGIR TLE-------NDKWDDLIAH
  Nae.gru  INVYTHGELLPAHGYPELRK -F-KHLVGNYGGAWQQQKIE FSNFKGAIVMTTNCIIEPRK --QYKDRIFTTSVVGWPGVT HIK-------NRDFSAVIEK

  Tri.va1  AKTCPPPKELE-----KGQV ---------------TV-GL AHDQVLA--VADKIVEGVKN GQIKKFVCMGGCDGRHKERD YYTKVAKALPKDTLILTAGC
  Tri.va2  AKKCPPPKQLE-----SGEV ---------------TV-GL AHDQVLA--LTDKIVDAIKA GKIKKFVSMAGCDGRHKERD YYSKVAAALPKDTVILTAGC
  Clo.ac1  AKKCAPPTEIE-----KGEI ---------------IG-GF AHNQVIA--LADKVVEAVKS GAIKRFYVMAGCDGRAKTRN YYTDFAKALPKDAVILTAGC
  Clo.tet  AKKCAAPTEIE-----KGEI ---------------VG-GF AHNQVFQ--LADKVVEAVKT GAIKRFFVMAGCDGRAKSRN YYTEFAQKLPKDTVILTAGC
  Clo.pe1  AKTCKAPTEIE-----TGEI ---------------VG-GF AHNQVLA--LADQVVDAVKS GAIRRFFVMAGCDGRAKSRD YYREFAEKLPKDTVILTAGC
  Clo.pe2  AKTCKAPTEIE-----TGEI ---------------VG-GF AHNQVLA--LADQVVDAVKS GAIRRFFVMAGCDGRAKSRD YYREFAEKLPKDTVILTAGC
  Clo.ac2  AKKCSAPTEIE-----KGQI ---------------VG-GF AHNQVIA--LADKVVAAVKS GAIKRFFVMAGCDGRANSRN YYTEFAEKLPKDTVILTAGC
  Des.haf  AKTLPAPTEIE-----TGEI ---------------VG-GF AHNQVFA--VADKVVEAVKS GAVKRFFVMAGCDGRMKSRD YYTEFAKALPQDTIILTAGC
  The.ten  AKRCKPPVEIE-----RGEI ---------------IG-GF AHNQVLQ--LADKIVEAVKT GAIKRFFVMAGCDGRMKSRT YYTEFAKALPKDTVILTAGC
  Des.de1  AKTCPAPTEIE-----SGEI ---------------IG-GF AHNQVLA--LADKVIDAVKS GAIKKFVVMAG-DGRAKSRS YYTDFAEGLPKDTVILTAGC
  Des.de3  AKTCPAPTEIE-----SGEI ---------------IG-GF AHNQVLA--LADKVIDAVKS GAIKKFVVMAGCDGRAKSRS YYTDFAEGLPKDTVILTAGC
  Des.de2  AKTCPAPTEIE-----SGEI ---------------IG-GF AHNQVLA--LADKVIDAVKS GAIKKFVVMAGCDGRAKSRS YYTDFAEGLPKDTVILTAGC
  Fus.nuc  AKICQAPVEVE-----SGEI ---------------TV-GF AHNQVLS--LADKVVENIKS GAIKRFVVMSGCDGRMSQRH YYTEFAENLPKDTIILTSGC
  Clo.the  AKTLPAPDEIE-----TGSI ---------------VG-GF AHNQVMA--LADKVVEAVKS GAVKKFFVMAGCDGRMKSRS YYTEFAQNLPKDTVILTAGC
  Bac.the  AKQCQPPTAIE-----SGTL ---------------IG-GF AHAQVVA--LADKVVEAVKS GAIRKFFVMAGCDGRMKSRE YYTEFAEKLPKDTVILTAGC
  Bac.fra  ARRCQPPVAIE-----SGKI ---------------VG-GF AHAQVIA--LADKVVEAVKS GAIRKFFVMAGCDGRMKSRS YYTEFAEKLPADTVILTAGC
  Por.gin  AKTCQPPTEIE-----SGTI ---------------IG-GF AHHQVLS--IADKVVEAVSS GAIRKFVVMSGCDGRQSGRN YYTEFAEALPSDTVILTSGC
  Tre.den  AKSCPPPKEIE-----SGKI ---------------IG-GF AHAQVFA--LADKIVESVKN GDIRKFIVMGGCDGRHTTRS YYTGFAEALPKNTVILTAGC
  Met.ja1  AKKCKPPTPLE-----NGKI ---------------VG-GF AHNQVLA--LADKVIEAVKS GKIRKFVVMAGCDGRHKTRE YYTEFAKKLPKDTVILTCGC
  Met.ja2  AKKCKPPTPLE-----NGKI ---------------VG-GF AHNQVLA--LADKVIEAVKS GKIRKFVVMAGCDGRHKTRE YYTEFAKKLPKDTVILTCGC
  Met.mar  AKKCPSPVELE-----TGKI ---------------VG-GF AHNQVLA--LADKVVDAVKS GAIKKFFVMAGCDGRNSDRE YYTEFAKNLPKDTVILTAGC
  Des.vH2  AKKCPPPVEIE-----TGSI ---------------VG-GF AHHQVLA--LADKVVEAVKS GAIKRFVVMAGCDGRQKSRS YYTEVAENLPKDTVILTAGC
  Des.ps3  AKGCSAPEEIE-----TGTI ---------------VG-GF AHNQVIA--LADKVVEAVKS GAIKRFVVMAGCDGRQKGRG YFTEVAEKLPKDTVILTAGC
  Chl.tep  AKTCKPPIEIE-----NGEI ---------------VG-GF AHTQVLA--LADKVVDAVKS GAIRRFVVMAGCDGRHNSRQ YYTDVAETLPKDTVILTAGC
  Des.ps2  ALSSQPPEQIE-----TGTI ---------------VG-GF GHNQVLA--LKDKIIDAVKS GAIKRFVVMGGCDGRHKSRN YYTEVARLLPKDTIILTAGC
  Met.maz  AKMSKPPEQLE-----SGTI ---------------MG-GF AHEAALS--VADKIIDAVKT GKISRFMVMAGCDGRHKERA YYTEFAKALPENTVILTAGC
  Met.bu1  AIACQPPKQLE-----DGTI ---------------VG-GF AHAAVLS--VADKVIEAVKA GKITRFIVMAGCDGRHKERD YYTKFAEALPESAVILTAGC
  Met.bu2  AKKCEPPVQLE-----EGTI ---------------MG-GF AYNSVLS--VADKIVDAVKA GKIKKFIVMAGCDGRRKDRQ YYTDFAEALPKDTVILTAGC
  Met.the  ALELPPLSEE-D----ATTL ---------------TT-GF GLSTILS--LADKIRELVED GKIRRFFLVGGCDSPLPRAK YYTEFVRKLPEDTVVLTLAC
  The.mar  AKSLPDLEEKPG----SYKL ---------------RT-GF STSVVVS--LADKIKELVEA GKIKHFLVVGGCDVPFKRNE YYREFVQKLPKETVVITLAC
  Sym.the  ALSLPPCEEKPG----EVTL ---------------TT-GF ADTNILP--MADKILAGVKA GKIRHFFVVGGCDAPGSLGN YYRDFVRMTPPDTLVITLAC
  Pyr.aby  ALETPKMGKR-E----GEKI ---------------VT-GF HHTYILA--MKDKLIELINE GKIRHIFVIGGCDVPNPKMS YYEKLTELVPRDAIILSAAC
  Pyr.fur  ALETPRMKAY-D----GGKL ---------------LT-GF HHTNVLA--MKDKLIELINE GKIRHIFVVGGCDTPHKGMG YYERLTELIPKDAIILSAAC
  Bac.ant  ALELPEVH-MES----DEQL ---------------VT-GF HHNTVLS--LAPEIIEAVKE GKIKRFFVIAGCDAPGKGGE YYRELATSLPPETVILTTSC
  Bac.cer  ALELSEVH-MES----DEQL ---------------VT-GF HHHTVLS--LAPEIINAVKE GKIKRFFVIAGCDAPGKGGE YYRELATSLPPETVILTTSC
   Mag.sp  ALTLPVVDGFVA----ESTI ---------------TT-GH HYKTLLT--LAPAVVEAVKE GKIRQFFVIAGCDAPGSGGD YYRQMAQALPSDCVILTSSC
  Wol.suc  ALSLPSVDRFNA----ETTL ---------------VT-GH NYRTILT--LAPQILEAISA GKIRRFFVIAGCDAPGKGRE YYRELAQRLPKDCVILTSSC
  Des.de4  AQELPGFTEDAP----GKTV ---------------MT-GF GHNAVLG--VAGAVVDAVKS GAIRHFFLVGGCDGAKPGRN YYTEFVEKAPADTVILTLAC
  Des.vH1  ALELPGFTDDVP----GKTV ---------------TV-GF GRNTVMS--VAPAVIDAVKS GAIRHFFLVGGCDGAKPGRN YYTEFVEKTPADTVVLTLAC
  Des.ps1  ALALPGFTEEED----NDTV ---------------MV-GF GHNAVMG--VADKIIAGVKA GKIRHFFLVGGCDGAKPGRN YYTDFVEQVPEDCIVMTLAC
  Ana.var  ALELPGFTEDSE----QKTV ---------------TT-GF ARNAVLG--VADTVINAVKQ GDIRHFFLVGGCDGAKPGRN YYSDLVEKIPNDCVVLTLGC
  Geo.met  ALECPELADAP-----AKEI ---------------LT-GF GHNAVLG--VADKVIEGVKA GAIKHFFLIGGCDGAKPGRN YYTELAEKVPQDCVILTLAC
  Geo.sul  ALECPELADAP-----EKEI ---------------LT-GF GHNAVLG--VADKVIEGVKA GAIKHFFLIGGCDGAKPGRN YYTELAEKVPQDCVILTLAC
  Mor.the  AKSLPPLEEKA-----GGEL ---------------TT-GF HHQAVLK--LAGQIIDAVKA GKIRHFFLVGGCDGAKPGRN YYTEFVEKVPKDCVVLTLGC
  Ent.mos  ALEMEGFAEDLK----EDTV ---------------LT-GF SHHALLEEKTATKLVSLIKE GKIKKIFLVGGCDGAKPGRN YYSELVKLIPKDSIILTCAC
  Ent.ter  -------------------- -------------------- -------------------- -------------------- --------------------
  Ent.his  ALEMEGFTDDLK----EDTV ---------------TT-GF SHHAILEEKTANKLVSLIKE GKIKNIFVVGGCDGAKAGRN YYTELVQKIPKDSIILTCAC
  Ent.in1  ALAMDGFQDDKK----DGEV ---------------LT-GF GHHALLETEITEKLVSYIKT GKIKGIYVVGGCDGARKERN YYTEIARKIPKDSIILTCGC
  Ent.in2  ANEMKGFEDDEE----LDFF ---------------LT-GF GHHSILETEVAGKIVNLVKE KKVTDIFVIGGCDGMKKERN YYTEIIKKLPPSSLVITCGC
  Esc.co3  AQQMAGFP-----YSEIPHL ---------------ITVGF GRQTLLG--AADTLIDLVSR EKLRHIFLLGGCDGARGERH YFTDFATSVPDDCLILTLAC
  Esc.co1  AQQMAGFP-----YSEIPHL ---------------ITVGF GRQTLLG--AADTLIDLVSR EKLRHIFLLGGCDGARGERH YFTDFATSVPDDCLILTLAC
  Esc.co2  AQQMAGFP-----YSEIPHL ---------------ITVGF GRQTLLG--AADTLIDLVSR EKLRHIFLLGGCDGARGERH YFTDFATSVPDDCLILTLAC
  Shi.fle  AQQMAGFP-----YSEIPHL ---------------ITVGF GRQTLLG--AADTLIDLVSR EKLRHIFLLGGCDGARGERH YFTDFATSVPDDCLILTLAC
  Sal.ent  AQQMAGFP-----YSEIPHL ---------------ITVGF GRQTLLG--AADTLIDLVSR EKLRHIFLVGGCDGARGERN YFTDFVTSVPDDCLILTLAC
  Sal.typ  AQQMAGFP-----YSEIPHI ---------------ITVGF GRQTLLG--AADTLIDLVSR EKLRHIFLVGGCDGARGERN YFTDFATSVPDDCLILTLAC
  Yer.pes  ALGMAGFP-----YSELEHL ---------------ITVGF GRQTLLN--AADTVIDLVAS KKLRHVFLVGGCDGSRTERS YFTDFARSVPQDCIIMTLAC
  Erw.car  AQGLAGFP-----YSEIEHM ---------------ITVGF GRETLLS--AADTVIDLVAQ KKLRHVFLVGGCDGSREERS YFTDFTLSVPQDCLIMTLAC
  Act.ple  ALECDGFP-----YTELEHY ---------------ITVGF GRKTLID--ASDAVIDLVKA GKLSHVFVIGGCDGDKEERH YYTDLAYALPKDTAVLTLGC
  Man.suc  ALQCDGFP-----YTELEHL ---------------ITVGF GRKTLID--ASDAVIDLVKA GKLSHVFVIGGCDGDKEERH YYTDLAYALPKDTAVLTLGC
  Vib.vul  ALAQPGFQ-----HDEIEHM ---------------ITVGF GRNALMN--AAPAVIDQVKQ GNIKHFFLVGGCDGDKAERS YYTDFTEAAPEDTLILTLAC
  Vib.par  ALAQDGFQ-----HDEIEHH ---------------ITVGF SRNALMN--AAPAVIDQVKQ GNIKHFFLVGGCDGDKAERS YYTDFTAEAPEDTLILTLAC
  Vib.fis  ALAQEGFK-----HNEIEQM ---------------ITVGF GRNALMA--AAPAVVEQVKE GNISHFFLVGGCDGDKSERS YYTDFTAQAPEDSVILTLAC
  Pho.pho  ALALDGFQ-----HTEIEHM ---------------ITIGF GRNALMN--AAPAVIDQVKQ GNINHFFLVGGCDGAKEERS YFTDFAAQVPQDSLILTLAC
  She.one  ALSNDGFH-----YDEIPHN ---------------ITIGF ARNALMA--AAPTVVENVKN GSIKHFFLVGGCDGDKSERS YFTDLAKSAPKDSIILTLGC
  Rho.cap  AEALPGFA-----ATEAPVT ---------------QLTGF GRNALMT--AAPAVIERVKV GKIRHFYLIGGCDGARAERA YYADLARMLPQDTVVLTLGC
  Bur.cep  AQALPGFP-----ATAAEET ---------------ITVGF GRHAVLG--VADKVIDAVKA GQIRHFFLIGGCDGAAPGRN YYTEFAEQAPDDTVVMTLGC
  Aci.fer  AKALPGFT-----ADAKEQR ---------------ITIGF GHHTLLG--VADKIVDAVKH GDIRHFFLVGGCDGVSPARN YFTEVADNAPADSVVMTLGC
  Rho.rub  ALAAPGFA-----EDGPVRH ---------------HLAGF GHKAVLG--VAPQIIDAVKA GAIRRFVLIGGCDGHESARS YFDDLAGSLPQDAVVLTLGC
  Zym.mob  ALESEGFT-----EDQESRS ---------------HIAGF GHHTVLD--SADAVVSAIKK GDIKHFMLVGGCDGIKSGRH YFTDIAEKAPKDWVILTLGC
  Chl.re1  AMQLPGFTAESVAKMEKKRD ---------------VTVGF GHKSVLS--VAPQVIQAIQE KRLEHIFLVGGCDGSEPQRK YYSKLYQFMPTNTMVLTLGC
  Chl.re2  ALQLPGFTPELIEKRPKKKD ---------------VTVGF GHKAVLS--VAPQVIQAIQE KRLEHIFLVGGCDGSEPQRK YYSKLYQYMPTNTMVLTLGC
  Mas.bal  ARECPGFT----EGKPCPTK ---------------LTVGF ARNTVLG--AAGTVLGAVKA GELRRIVLIGGCDGFEKERN YYTEVAERLPTDTLILTLAC
  Tha.pse  AQSCKGFA----KTIDPAEH ---------------HLVGF NHRAVLP--LAGEVIDAVQK GIISRIFLIGGCDGSQFDRN YFTELAEELPDDTLILTLGC
  Gia.lam  ALNNTGFENEKHCRSVEEMI TTTGLEAEGFRASEIRGAGF NHRVLKQPDILTNVVNLIKT GQITCIQFNGGCDGASKDRS VFSKKALQADQKTLILTNSC
  Spi.bar  ALKCEGFVSQEQCDAAFAQM ---------NTLPELTGLGF NHTQFE--ELKPAILEKIKS GAIKGFRFVGGCDGADRGRS VFTRAGMECPDDKIILTGGC
  Nae.gru  ALATEGFP-ESFANEKVEHV ---------------TT-GF GHRTVLS--LADVIVNAVKR GDIKRFHLIGGCDGTEGERS YYKNIATSLPKDNVILTLGC

  Tri.va1  AKYRYNKLD--LGDING--- -------IPRVIDAGQCNDS YSLAIIALKLKKVFGLDDVN KLPLAFDIAWYEQKAACILL ALLFLGFKNIRVGPTLPGFL
  Tri.va2  AKYRYNKLG--LGDIDG--- -------IPRVIDAGQCNDS YSLAVIALKLKEAFGLDDVN KLPLAFDIAWYEQKAVAVLL ALLSLGFKNIRVGPTIPGFL
  Clo.ac1  AKYKYNKLD--LGDIGG--- -------IPRVLDAGQCNDS YSLVVIALKLKEVFGLNDIN ELPIAYNIAWYEQKAVIVLL ALLHLGVKNIHLGPTLPAFL
  Clo.tet  AKYKYNKLN--LGDIGG--- -------IPRVLDAGQCNDS YSLALIALKLKEVFELEDIN ELPISYNIAWYEQKAVIVLL ALLHLGVKNIHLGPTLPAFL
  Clo.pe1  AKYKYNKLP--LGDING--- -------IPRVLDAGQCNDS YSLVVIALKLAEVFGTDSVN ELPISYNIAWYEQKAVIVLL SLLHLGVKNIHLGPTLPAFL
  Clo.pe2  AKYKYNKLP--LGDING--- -------IPRVLDAGQCNDS YSLVVIALKLAEVFGTDSVN ELPISYNIAWYEQKAVIVLL SLLHLGVKNIHLGPTLPAFL
  Clo.ac2  AKYKYNKLN--LGDIGG--- -------IPRVLDAGQCNDS YSLVVIALKLQEVFRLKSVN ELPISYNIAWYEQKAVIVLL SLLHLGVKNIHLGPTLPAFL
  Des.haf  AKYKYNKLA--LGDIGG--- -------IPRVLDAGQCNDS YSLAVIALKLKEVFGLDDVN QLPISYNIAWYEQKAVIVLL ALLYLGVKNIHLGPTLPGFL
  The.ten  AKYRYNKLN--LGDIDG--- -------IPRVLDAGQCNDS YSLAVIAMKLKEIFGLNDIN ELPISYNIAWYEQKAVIVLL ALLYLGVKNIHLGPTLPAFL
  Des.de1  AKYRYNKLN--LGDIGG--- -------IPRVLDAGQCNDS YSLAVIALKLKEVFGLEDVN DLPIVYNIAWYEQKAVIVLL ALLSLGVKNIHLGPTLPAFL
  Des.de3  AKYRYNKLN--LGDIGG--- -------IPRVLDAGQCNDS YSLAVIALKLKEVFGLEDVN DLPIVYNIAWYEQKAVIVLL ALLSLGVKNIHLGPTLPAFL
  Des.de2  AKYRYNKLN--LGDIGG--- -------IPRVLDAGQCNDS YSLAVIALKLKEVFGLEDVN DLPIVYNIAWYEQKAVIVLL ALLSLGVKNIHLGPTLPAFL
  Fus.nuc  AKYKYNKLN--LGDING--- -------IPRVLDAGQCNDS YSWAVVALKLKEVFGLNDIN ELPIVFNIAWYEQKAVIVLL ALLYLGIKNIHVGPTLPGFL
  Clo.the  AKYRYNKLG--LGDIGG--- -------IPRVLDAGQCNDS YSLAVIALKLKEVFGLDDIN KLPIAFNIAWYEQKAVIVLL ALLYLGVKNIHLGPTLPGFL
  Bac.the  AKYRYNKLA--LGDING--- -------IPRVLDAGQCNDS YSLAVIALKLKEVFGLDDVN KLPIVYNIAWYEQKAVIVLL ALLALGVKNIHLGPTLPAFL
  Bac.fra  AKYRYNKLP--LGDING--- -------IPRVLDAGQCNDS YSLAIIAMKLQEVFGLKDIN DLPIVYNIAWYEQKAVIVLL ALLALGVKKIHLGPTLPAFL
  Por.gin  AKFRYNKLQ--LGDIGG--- -------IPRVLDAGQCNDS YSLAVIALKLKEVMGLDDIN KLPIVYNIAWYEQKAVIVLL ALLSLGVKNIHVGPTLPAFL
  Tre.den  AKYRYNKLN--LGDING--- -------IPRVLDAGQCNDS YSLALIALKLKEIFNLSDIN DLPIIFNIAWYEQKAVIVLL ALLFLGVKNIHLGPTIPGFL
  Met.ja1  AKYRFIKLD--LGDIDG--- -------IPRVLDAGQCNDS YSLVKIALALKDAFGLNDVN ELPIAYNISWYEQKAVTVLL ALLYLGVKNIVLGPTLPAFL
  Met.ja2  AKYRFIKLD--LGDIDG--- -------IPRVLDAGQCNDS YSLVKIALALKDAFGLNDVN ELPIAYNISWYEQKAVTVLL ALLYLGVKNIVLGPTLPAFL
  Met.mar  AKYRYNKLN--LGDIGG--- -------IPRVLDAGQCNDC YSLAVIALKLKEVFELDDIN KLPIAFNIAWYEQKAVAVLL ALLYLGIKNIHVGPTLPEFL
  Des.vH2  AKYRYNKLN--LGDIGG--- -------IPRVLDAGQCNDS YSLAVIALKLKEVFGLDDIN DLPVSYDIAWYEQKAVAVLL ALLFLGVKGIRLGPTLPAFL
  Des.ps3  AKYRYNKLN--LGDIGG--- -------IPRVLDAGQCNDS YSLAVIALKLKEVFQLEDIN ELPISFDIGWYEQKAVAVLL ALLHLGVKGIRLGPSLPAFI
  Chl.tep  AKYRYNKLE--LGDIGG--- -------IPRVLDAGQCNDS YSLAVIAMKLQEVFGLENIN DLPISYDIAWYEQKAVTVLL ALLFLGVKGIRLGPTLPEFL
  Des.ps2  AKYKYLKLD--LGDIGG--- -------IPRVLDAGQCNDS YSLAVIALELQKAFALENIN DLPISYDIAWYEQKAVLVLL ALLSLGIKGIRLGPTLPGFF
  Met.maz  AKYRYNKLD--LGDIGG--- -------IPRVLDAGQCNDC YSLVVIAQKLAEAFGLEDIN DLPISYNIAWYEQKAVLVLL ALLSLGVKNIVLGPTLPAFV
  Met.bu1  AKYRYNKLN--LGDIDG--- -------IPRVLDAGQCNDS YSLVVIAQKLAEAFGLEDIN DLPVSYNIAWYEQKAVLVLL ALLHLGVKNITLGPTLPAFV
  Met.bu2  AKYRYNKLN--LGDIDG--- -------IPRVLDAGQCNDS FSLVIIAQGLMARLGFTDVN EAPISYNIAWYEQKAIIVLL ALLRMGIQDITLGPKLPAFV
  Met.the  GKYRFNSMD--LGDIEG--- -------VPRLIDLGQCNDA IVAVELVEALSNLFQ-MDIN ELPLSIILSWMEQKAAAILW SLLSLDLKGMYIGPILPGWA
  The.mar  GKFRINDLD--LGDIDG--- -------IPRLIDVGQCNDT IVAIEIAQALAKVFG-VEVT ELPLTLVLTWMEQKAVAILW TLLALGLKNIYVGPVLPAWV
  Sym.the  GKFRFNDLD--LGTIDG--- -------IPRLLDLGQCNDT ISAIRIATALAEAFG-CEVN DLPLSIVLSWMEQKAVAVLM CLLSLGIRGIYLGPKPPAWI
  Pyr.aby  GKFRYNRRD--YGSIEG--- -------IPRFMDFGQCNNV YSIIEIALALAKELD-MDIN SLPVSIVLSWMEQKAIGILY TLLYLGVKGIYIGPKSPEFL
  Pyr.fur  GKFRYNARN--YGTIEG--- -------IPRFLDFGQCNNV YSIIEIAIALANELG-TDVN SLPVSIVLSWMEQKAVAILY SLLYLGIKGIYLGPKPPEFL
  Bac.ant  GKFRFNDVD--YGVVPGTE- -------IPRYIDLGQCNNS ISTVKIAAALADAFQ-CEVN ELPVSIVLSWFEQKAVAILL GLFSLGIQDIRIGSKAPEFI
  Bac.cer  GKFRFNDVD--YGVVPGTE- -------IPRYIDLGQCNNS ISTVKIAAALADAFQ-CEVN ELPVSIVLSWFEQKAVAILL GLFSLGIQDIRIGPKAPEFI
   Mag.sp  GKFRFNDLD--FGNVPGTS- -------IPRYLDLGQCNDS NGAVHIALALSAALD-TPVN ELPVSIVLSWMEQKAVIILL ALFSLGIQNITIGPKAPQFV
  Wol.suc  GKFRFNDID--FGTIEGTQ- -------IPRYLDLGQCNDS NGAVKIALALSSALG-VPLN DLPVSIVLMWMEQKAIIILL ALFSLGVQNIHIGPSAPEFV
  Des.de4  GKFRFFDKE--LGTIGG--- -------IPRLLDVGQCNDA YSAIQIAVALAKAFD-CGVN DLPLSLVLSWYEQKAVAILL TLLALGIKDIRLGPSLPAFV
  Des.vH1  GKFRFFDKD--LGTIGG--- -------IPRLLDVGQCNDA YSAIKIASALAEAFN-CGVN DLPLSLVLSWYEQKAVAILL TLLAIGIKDIRLGPSLPAFV
  Des.ps1  GKFRFFDKK--LGDIDG--- -------IPRLLDIGQCNDA FSAIQIAVALAGAFK-CDVN ELPLSMILSWYEQKAVIILL TLLSLGITDIRLGPTLPAFL
  Ana.var  GKFRFFDQN--LGDIGG--- -------IPRLLDLGQCNDA YSAIQIAVALANTFE-VNVN QLPLSMILSWYEQKAIAVLL TLLYLGIQNIRIGPTLPAFL
  Geo.met  GKYRFNKLE--FGDIGG--- -------IPRLLDIGQCNDA YSALQIALALADAFK-CGVN DLPLSMILSWYEQKAVVILL SLLHLGIKNIKIGPSLPAFV
  Geo.sul  GKYRFNKLE--FGDIGG--- -------IPRLLDIGQCNDA YSALQIALALANAFN-CGVN DLPLSMILSWYEQKAVVILL SLLHLGIRNIKIGPSLPAFV
  Mor.the  GKYRFNHLD--LGDIDG--- -------IPRLLDMGQCNNA YSALQVALALADAFK-CSVN ELPLSLVLSWFEQKAVAILL TLLHLGVRNIRIGPSLPAFL
  Ent.mos  GKFRFFREK--LGDIEG--- -------IPRLLDLGQCNDS YSALVVALKLAEIFN-CGVN DLPLHIILS----------- --------------------
  Ent.ter  -------------------- -------------------- -------------------- -------------------- --------------------
  Ent.his  GKFRFFREK--LGDIEG--- -------IPRLLDLGQCNDS YSAIVVALKLAEIFK-CGVN ELPLHLILSWYEQKAVAVLL ALLYLGIKNIRIGPSAPAFL
  Ent.in1  GKYRFFRED--LGEIDG--- -------IPRYIDCGQCNDS YTPFVVALKLAEIFK-CSVN ELPLHIYLS----------- --------------------
  Ent.in2  GKYRFYREK--LGEIEG--- -------IPRLIDVGQCNDT YTAFVVAIKLAEIFK-CGVN ELPLHIILS----------- --------------------
  Esc.co3  GKYRFNKLE--FGDIEG--- -------LPRLVDAGQCNDA YSAIILAVTLAEKLG-CGVN DLPLSLVLSWFEQKAIVILL TLLSLGVKNIVTGPTAPGFL
  Esc.co1  GKYRFNKLE--FGDIEG--- -------LPRLVDAGQCNDA YSAIILAVTLAEKLG-CGVN DLPLSLVLSWFEQKAIVILL TLLSLGVKNIVTGPTAPGFL
  Esc.co2  GKYRFNKLE--FGDIEG--- -------LPRLVDAGQCNDA YSAIILAVTLAEKLG-CGVN DLPLSLVLSWFEQKAIVILL TLLSLGVKNIVTGPTAPGFL
  Shi.fle  GKYRFNKLE--FGDIEG--- -------LPRLVDAGQCNDA YSAIILAVTLAEKLG-CGVN DLPLSLVLSWFEQKAIVILL TLLSLGVKNIVTGPTAPGFL
  Sal.ent  GKYRFNKLE--FGDIEG--- -------LPRLVDAGQCNDA YSAIILAVTLAEKLG-CGVN DLPLSLVLSWFEQKAIVILL TLLSLGVKNIVTGPTAPGFF
  Sal.typ  GKYRFNKLE--FGDIEG--- -------LPRLVDAGQCNDA YSAIILAVTLAEKLG-CGVN DLPLSLVLSWFEQKAIVILL TLLSLGVKNIVTGPTAPGFF
  Yer.pes  GKYRFNKLD--FGTLEG--- -------LPRLLDVGQCNDA YAAIMLAVKLSEKLG-CTVN DLPLSLVLSWFEQKAIVILL TLLSLGVKNIYTGPTAPGFL
  Erw.car  GKYRFNKLD--FGTLEG--- -------LPRLLDVGQCNDA YAAIILAVKLAEKLG-CGVN DLPLSLVLSWFEQKAIVILL TLLSLGVKNIYTGPTAPGFL
  Act.ple  GKYRFNKLD--FGTIDG--G -------LPRLLDAGQCNDT YSAIMLAVTLSQKLG-IGLN ELPLSIVLSWFEQKAIIVLL TLLALGVKNVYSGPSKPAFL
  Man.suc  GKYRFNKLD--FGTIDG--G -------LPRLLDAGQCNDT YSAIMLAVTLSQKLG-IGLN ELPLSIVLSWFEQKAIIVLL TLLALGVKNVYSGPSKPAFL
  Vib.vul  GKFRFNKNT--FGDING--- -------IPRLLDVGQCNDA YSAIQLALALAQEFD-CGIN ELPLTLVLSWFEQKAIVILL TLFALGVKGIYTGPTAPAFL
  Vib.par  GKFRFNKNT--FGDING--- -------IPRLLDVGQCNDA YSAIQLALALAKEFD-CDIN ELPLTLVLSWFEQKAIVILL TLFALGVKGIYTGPTAPAFL
  Vib.fis  GKYRFNKNQ--FGDING--- -------IPRLLDVGQCNDA YSAIQLALALAKEFD-CGIN ELPLTLVLSWFEQKAIVILL TLFALGVKGIYTGPTAPAFL
  Pho.pho  GKYRFNKNN--FGDING--- -------IPRLLDVGQCNDA YSAIQLALALANEFD-CSIN ELPLTLVLSWFEQKAIVILL TLFALGVKGIYTGPTAPAFL
  She.one  GKYKFNKLE--FGDING--- -------IPRLLDIGQCNDA YSAIQLAIALSQIFE-CDIN ELPLNLVLSWFEQKAIVVLL TLLSLGVKNIRTGPTPPAFL
  Rho.cap  GKFRLDGID--FGAVDG--- -------LPRLLDVGQCNDA YAAIRLALALAEAFD-CGVN DLPLTLVLSWFEQKAIVILL TLLALGVKDIRVGPTAPGFL
  Bur.cep  NKYRFNRHA--FGDIGG--- -------IPRLLDVGQCNDS YSAIRIATALADAFE-CGVN DLPLSLVISWFEQKAAAVLL TLLALGLRNIRLGPTLPAFV
  Aci.fer  GKYRFNKHE--FGDIGG--- -------IPRLLDIGQCNDA HSAIRVAGALAEAFN-CGVN DLPLSIMLSWFEQKATAIHL SLLALGIKGIKLGPTLPAYL
  Rho.rub  GKFRVIDHD--MGTIA--G- -------LPRLLDMGQCNDA YSAIKVAQALAEAFG-VGVN DLPLSLVLSWFEQKAVTVLL ALLALGVRNIRLGPNLPAFI
  Zym.mob  GKFRVTDLD--LGKIG--D- -------LPRLLDMGQCNDS YSAIRVALALAEAFD-TDVN SLPLSLVLSWYEQKAVCVLL ALLHLGVKGIRLGPTLPAFI
  Chl.re1  GKFRIFDQD--FGTLPGTD- -------LPRLLDMGQCNDA YSALVVATELAKVFK-TDVN SLPLSLDLSWFEQKAVAVLL TLLHLGVRNIRLGPRLPAFL
  Chl.re2  GKFRIFDQD--FGTLPGTD- -------LPRLLDMGQCNDS YSALVVATELAKVFK-TDVN SLPLSLDLSWFEQKAVAVLL TLLHLGVRNIRLGPRLPAFL
  Mas.bal  GKFKINGRD--YGTLGSTG- -------LPRLLDMGQCNDA YSAIQVAIALAKALG-TDVN SLPLSLVLS----------- --------------------
  Tha.pse  AKNRFIHSKKLLDQTLANG- -------MPRIMDMGQCNDS YSAIVVATELAKALD-CSVN ELPLSLCLSHLEQKAAAVLL TLLQMGVKNIRLGPSLPAYI
  Gia.lam  GRFRLNRLQD-YGEING--- -------IPRLLDTGQCNDF YSLAQILIDLSKALG-CSLN ELPLQIYVSWFEQKAIVQFL TFLHLGVKNIKLGPSLPLFL
  Spi.bar  GRFRVN-NTE-HGTIEG--- -------VPRLLDVGQCSDV YSAILILVSLAKALDAASVN ALPIEFFVS----------- --------------------
  Nae.gru  AKYRFN-KID-FGTITTQDP KTNSDVALPRLLDVGQCNDA YGAVVIASALAEAFGTKDLN QLPLNFVISWFEQKAVVIFL TMLHLGLKNVRIGPNLPAFI

  Tri.va1  SPNVANVLVKNFGIKGIG-- SIEDDLKDIL---------- -----------
  Tri.va2  SPNVANVLIKNFGIKGIG-- SVEDDLKDILGTN------- -----------
  Clo.ac1  SPNVAKVLVDNFGIGGIT-- NVEDDIKMFENL-------- -----------
  Clo.tet  SPNVANVLVENFGIGGIT-- NVEDDMKMFLG--------- -----------
  Clo.pe1  SPNVAKVLVENFGIGGIT-- NVEDDMKMFLGE-------- -----------
  Clo.pe2  SPNVAKVLVENFGIGGIT-- NVEDDMKMFLGE-------- -----------
  Clo.ac2  SPNVAKVLVDNFGIGGIT-- NVEDDMKMFMQG-------- -----------
  Des.haf  SPNVAKVLVENFGIAGIT-- TVEDDVNLFMGA-------- -----------
  The.ten  SPNVTKVLVEKFGIGGIT-- NVEDDLKMFLGA-------- -----------
  Des.de1  SPNVAKVLVEQFNIGGIT-- SPQDDLKAFFG--------- -----------
  Des.de3  SPNVAKVLVEQFNIGGIT-- SPQDDLKAFFG--------- -----------
  Des.de2  SPNVAKVLVEQFNIGGIT-- SPQDDLKAFFG--------- -----------
  Fus.nuc  SPNVAKVLVENFGIAGIT-- TVEEDLKKFGLYEGSGLDN- -----------
  Clo.the  SPNVAKVLVEKFGIAGIG-- TVEDDIKLFMS--------- -----------
  Bac.the  SPNVKNVLIEQFGIGGIS-- TADEDIMKFLS--------- -----------
  Bac.fra  SPNVKQVLIDNFGIGGIS-- TADEDIAKFLA--------- -----------
  Por.gin  SPNVAKVLIENFGIAGIG-- TVEEDIRTLIA--------- -----------
  Tre.den  SPNVKDVLISKFGLSGIS-- SIEDDIKHFFG--------- -----------
  Met.ja1  SPNVTKVLVEKFGISTIS-- TVDEDIKRLVG--------- -----------
  Met.ja2  SPNVTKVLVEKFGISTIS-- TVDEDIKRLVG--------- -----------
  Met.mar  SPNVAKVLIDKFELGGIS-- SVEEDMKMFLGE-------- -----------
  Des.vH2  SPNVAKVLVENFNIKPIG-- TVQDDIAAMMAGK------- -----------
  Des.ps3  SPAVLKVLVDNFNIKPIG-- TAESDIADMMAGN------- -----------
  Chl.tep  TPNIATTLVKLFDLKPIG-- TVEADVEAMMAGN------- -----------
  Des.ps2  SENIASILTEHFEIKAIG-- TPEEDVAAMMAGH------- -----------
  Met.maz  SPNVLKVLVDNFNIRPNT-- TVEEDMKVLLG--------- -----------
  Met.bu1  SPNVLNVLVENFNIAPNT-- TVEEDLTRLL---------- -----------
  Met.bu2  SPNVLNVLVEKFNITPNT-- TVEEDMERLLK--------- -----------
  Met.the  NEDIVKFLVDNYDLTPIG-- DPEEDIRKILG--------- -----------
  The.mar  NEDILKVLTAEFGLKTIS-- EPEKDIKEILKV-------- -----------
  Sym.the  TPDVLRVLQEQFDLRLTT-- TPEADLKALLGR-------- -----------
  Pyr.aby  TPRVFEILRKQFDLRLIS-- EPEKDLREMLSKGISLEESA PLAEELD----
  Pyr.fur  TPNVFEALRKQFDLRLIS-- DPERDLRDMLSKGISVEESA PLAEELD----
  Bac.ant  SAGVLDVLQETFGLKLIT-- TAAEDMEMMLS--------- -----------
  Bac.cer  SPGVLDVLQETFGLKLIT-- NAAEDIGMMLS--------- -----------
   Mag.sp  NDGILEFLVQQFNLKLTT-- DAASDLQQLLLPEAKEAKVA -----------
  Wol.suc  NEPILNFLVENFNLSLIS-- NVEDDLKKFLG--------- -----------
  Des.de4  SPNVLNFLVENYNIKPIS-- TAEEDLKAILG--------- -----------
  Des.vH1  TPNVLKFLVDNFNIKPIS-- TADEDLKAILG--------- -----------
  Des.ps1  TPNVLNLLVEKFAIKPIAE- TAAEDLKTILG--------- -----------
  Ana.var  TPNVVKLLSETFHLQLIT-- TPEQDLAVCLG--------- -----------
  Geo.met  TPNVLNFLVENFNLGPIT-- TVDADLKAALGQ-------- -----------
  Geo.sul  TPNVLNFLVENFNLGPIT-- TVEADLKAALGQ-------- -----------
  Mor.the  TPGVLKVLQEKYNLKPIT-- TPEQDLKEILG--------- -----------
  Ent.mos  -------------------- -------------------- -----------
  Ent.ter  -------------------- -------------------- -----------
  Ent.his  TPGVFKYLHDNLNLMMTT-- TPDNDLANL----------- -----------
  Ent.in1  -------------------- -------------------- -----------
  Ent.in2  -------------------- -------------------- -----------
  Esc.co3  TPDLLAVLNEKFGLRSIT-- TVEEDMKQLLSA-------- -----------
  Esc.co1  TPDLLAVLNEKFGLRSIT-- TVEEDMKQLLSA-------- -----------
  Esc.co2  TPDLLAVLNEKFGLRSIT-- TVEEDMKQLLSA-------- -----------
  Shi.fle  TPDLLAVLNEKFGLRSIT-- TVEEDMKQLLNA-------- -----------
  Sal.ent  TPDLLAILNEKFGLRSVT-- TVEEDMKQLLSA-------- -----------
  Sal.typ  TPDLLAILNEKFGLRSVT-- TVEEDMKQLLSA-------- -----------
  Yer.pes  TDNLMAILYEKFGMQPIT-- TVEQDMQAILGH-------- -----------
  Erw.car  TDNLLAILNDKFGMRAIT-- TVEQDMNTILAA-------- -----------
  Act.ple  NDNVMNLLHEKFGLSGLT-- TPEQDFGHIINK-------- -----------
  Man.suc  NDNVMALLHEKFGLSGLT-- TPEQDFGHIINKNL------ -----------
  Vib.vul  TPNLIAIIQEKFDMRSIG-- NVQDDLNTILAA-------- -----------
  Vib.par  TPNLIAIIQEKFDMRSIG-- NVQDDLKAILAA-------- -----------
  Vib.fis  TDNLLAIIQEKFDMRSIG-- NVEDDLKAILAA-------- -----------
  Pho.pho  TDNLLAIIAEKFDMRSIS-- TPEADLNTILSA-------- -----------
  She.one  TANLAKILEDKFGLRNTT-- TVEADLKTMLNVA------- -----------
  Rho.cap  TPNLIATLNAQFGLRLIS-- TPEETMAETLSA-------- -----------
  Bur.cep  TPGVLAVLVEQFGIQPIG-- DAGTDLAASLARHAA----- -----------
  Aci.fer  TPTLVQKLQSRFDLDLDLIG EAQADLQAALAHTA------ -----------
  Rho.rub  TPPVLKVLVDRFGIMPVG-- TVAEDLAAMGLAA------- -----------
  Zym.mob  TPNMLKILVDNFDIKPIGN- SAEEDLQEILAAKAA----- -----------
  Chl.re1  TPEAVGVLVDRFNLIPANVA DPGADMKMMMECK------- -----------
  Chl.re2  TPEAVGVLVDRFNLIPANVA DPGADMKMMMKNK------- -----------
  Mas.bal  -------------------- -------------------- -----------
  Tha.pse  TPNVLGVLVENYNLMPT--G EVHEDIKNMMA--------- -----------
  Gia.lam  TDEILQFLEANYGVTKITAA -------------------- -----------
  Spi.bar  -------------------- -------------------- -----------
  Nae.gru  PPSTLQFLVETFKLHPINA- KDPVADMEMMQKGL------ -----------

;
  end;

begin assumptions;

charset unambiguous = 78-89 93-96 98-117 154-163 265-305 326-363 369-396 401-420 422-422 424-458 463-484 492-506 539-547 550-609 612-617 628-655 657-718 721-726;

end;

taxset close = Bac.cer Clo.pe2 Des.de2 Des.de3 Esc.co2 Esc.co3 Geo.sul Man.suc Met.ja2 Sal.ent Sal.typ Shi.fle Vib.vul;

taxset fragment = Ent.ter;

delete close fragment;

exclude all;
include unambiguous;
