# Supplementary material for: Evolution of four gene families with patchy phylogenetic distributions: influx of genes into protist genomes
Source: BMC Evol Biol. 2006 Mar 21;6:27. doi: 10.1186/1471-2148-6-27 (PMC1484493; doi:10.1186/1471-2148-6-27)
Supplement: Additional File 7 — Alignment file in nexus format for the A-type flavoprotein. [file 1471-2148-6-27-S7.ande]

#NEXUS
[fprA.nex -- data title]

[Name: Rho.ca1           Len:  1087  Check: AEE149F4]
[Name: Rho.ca2           Len:  1087  Check: AF56C8F4]
[Name: Rho.sph           Len:  1087  Check: A6E9B528]
[Name: Dec.aro           Len:  1087  Check:  1401279]
[Name: Wol.suc           Len:  1087  Check: DDFB9D2A]
[Name: Clo.pe1           Len:  1087  Check: 7BE5794A]
[Name: Clo.pe3           Len:  1087  Check: BE892B8D]
[Name: Chl.tep           Len:  1087  Check: 356A381C]
[Name: Clo.ac1           Len:  1087  Check: 80FEA5EF]
[Name: Clo.te1           Len:  1087  Check: 5B5016C1]
[Name: Tri.va1           Len:  1087  Check: 116407A5]
[Name: Tri.va2           Len:  1087  Check: 841FEA48]
[Name: Tri.va3           Len:  1087  Check: AB66D1FF]
[Name: Clo.ac2           Len:  1087  Check: EC92C22F]
[Name: Ent.inv           Len:  1087  Check:  A5EE640]
[Name: Ent.hi1           Len:  1087  Check: AB3E7B62]
[Name: Ent.ter           Len:  1087  Check: DA92AF05]
[Name: Ent.mo1           Len:  1087  Check: 618EA555]
[Name: Ent.mo2           Len:  1087  Check: D9744C9C]
[Name: Ent.hi2           Len:  1087  Check: C161E41E]
[Name: Ent.hi3           Len:  1087  Check: 5818FD05]
[Name: Ent.hi4           Len:  1087  Check: 425C3348]
[Name: Mas.bal           Len:  1087  Check: CB4B6207]
[Name: Clo.pe2           Len:  1087  Check: C61576AB]
[Name: Clo.te4           Len:  1087  Check: B8B7952B]
[Name: Clo.the           Len:  1087  Check: F1240FCF]
[Name: Arc.fu1           Len:  1087  Check: FC887BFE]
[Name: Pyr.fu1           Len:  1087  Check: 166DDDA4]
[Name: Met.maz           Len:  1087  Check: FAA52D41]
[Name: Met.ac1           Len:  1087  Check: EB64003D]
[Name: The.ten           Len:  1087  Check: 7F57334A]
[Name: Des.vu2           Len:  1087  Check: CED2A860]
[Name: Met.th1           Len:  1087  Check: 8E806BAC]
[Name: Pyr.aby           Len:  1087  Check:  722E966]
[Name: Pyr.hor           Len:  1087  Check: 2EA899E9]
[Name: Pyr.fu2           Len:  1087  Check: 8D53AE41]
[Name: The.kod           Len:  1087  Check:  669BC3C]
[Name: The.mar           Len:  1087  Check: 4B20F4A8]
[Name: Fus.nu1           Len:  1087  Check:  154C144]
[Name: Bac.the           Len:  1087  Check: 138137A1]
[Name: Bac.fra           Len:  1087  Check: 176C837D]
[Name: Por.gin           Len:  1087  Check: 59E6E3C3]
[Name: Fus.nu2           Len:  1087  Check: AE6B47A7]
[Name: Clo.te2           Len:  1087  Check:  1D92960]
[Name: Shi.fle           Len:  1087  Check: 720EF33E]
[Name: Esc.col           Len:  1087  Check: E0747A65]
[Name: Sal.ent           Len:  1087  Check: A9C73D09]
[Name: Sal.typ           Len:  1087  Check: BCB6FC63]
[Name: Erw.car           Len:  1087  Check: 3498AF15]
[Name: Aer.hyd           Len:  1087  Check: B4249A48]
[Name: Pho.pro           Len:  1087  Check: C60015FD]
[Name: Vib.vul           Len:  1087  Check: 35507FB6]
[Name: Vib.fis           Len:  1087  Check: D5AAC0A5]
[Name: Des.ps2           Len:  1087  Check: FF891E92]
[Name: Azo.spE           Len:  1087  Check: 19FCBF71]
[Name: Clo.te3           Len:  1087  Check: C7223798]
[Name: Met.th3           Len:  1087  Check: 47ED8369]
[Name: Met.mar           Len:  1087  Check: C178ED44]
[Name: Met.ma2           Len:  1087  Check: 596E9C47]
[Name: Met.ma3           Len:  1087  Check: 8FC7A05D]
[Name: Met.ja3           Len:  1087  Check: 45596E92]
[Name: Met.th2           Len:  1087  Check: 7F2260CB]
[Name: Moo.the           Len:  1087  Check: C1D2B184]
[Name: Des.des           Len:  1087  Check: 13560374]
[Name: Des.vu1           Len:  1087  Check: 70624F9A]
[Name: Des.gig           Len:  1087  Check:   E94879]
[Name: Des.ps1           Len:  1087  Check: 81C44E39]
[Name: Des.ps3           Len:  1087  Check: 66389BAB]
[Name: Met.ac2           Len:  1087  Check: CEAD5DF0]
[Name: Met.bar           Len:  1087  Check: 68136013]
[Name: Met.bur           Len:  1087  Check: 27F02DD0]
[Name: Geo.me1           Len:  1087  Check: 5FA301FE]
[Name: Geo.me2           Len:  1087  Check: 77E5EBDC]
[Name: Geo.sul           Len:  1087  Check: 639A0A5D]
[Name: Arc.fu2           Len:  1087  Check: 890CA410]
[Name: Met.ja1           Len:  1087  Check: 6809FF0D]
[Name: Met.ja4           Len:  1087  Check: ED79E983]
[Name: Met.ja2           Len:  1087  Check: 2F15EE47]
[Name: Met.ma1           Len:  1087  Check: 79B15C84]
[Name: Gia.lam           Len:  1087  Check: BBC2BB5B]
[Name: Spi.bar           Len:  1087  Check: 59DE5929]
[Name: Tri.va4           Len:  1087  Check: 4B79B823]
[Name: Nos.sp5           Len:  1087  Check: C5A428EB]
[Name: Ana.va1           Len:  1087  Check: AC20D811]
[Name: Nos.pu2           Len:  1087  Check: A12B047D]
[Name: Syn.sP1           Len:  1087  Check: 5B079870]
[Name: The.el2           Len:  1087  Check: A388ACD6]
[Name: Nos.sp3           Len:  1087  Check: 9A09EA40]
[Name: Ana.va2           Len:  1087  Check: 67B3711E]
[Name: Nos.pu4           Len:  1087  Check: D80F25B0]
[Name: Syn.sP3           Len:  1087  Check:  413069F]
[Name: Cro.wa1           Len:  1087  Check: 337B8F24]
[Name: Tri.er1           Len:  1087  Check:  FDAED73]
[Name: Glo.vi2           Len:  1087  Check: AD112933]
[Name: Nos.sp1           Len:  1087  Check: 8AB670B1]
[Name: Ana.va3           Len:  1087  Check: 684CCBB0]
[Name: Nos.pu5           Len:  1087  Check: E5B065F6]
[Name: Syn.el3           Len:  1087  Check: A369B7F0]
[Name: Syn.el4           Len:  1087  Check: 3C93A47A]
[Name: Pro.mM2           Len:  1087  Check: 8DA6F845]
[Name: Syn.sW2           Len:  1087  Check: FBE89328]
[Name: Pro.mC1           Len:  1087  Check: 3ACA2BD5]
[Name: Pro.mC3           Len:  1087  Check: 74D8162E]
[Name: Nos.sp6           Len:  1087  Check:  C007A1A]
[Name: Ana.va5           Len:  1087  Check: 55BDC7A8]
[Name: Nos.pu3           Len:  1087  Check: 8ED51A56]
[Name: Syn.sP2           Len:  1087  Check: 44B01688]
[Name: The.el1           Len:  1087  Check: B27DE0F7]
[Name: Nos.sp2           Len:  1087  Check: 6CC678C4]
[Name: Ana.va4           Len:  1087  Check: A13D2E23]
[Name: Nos.pu6           Len:  1087  Check: 7C88C36C]
[Name: Nos.sp4           Len:  1087  Check: 31CEEB7A]
[Name: Ana.va6           Len:  1087  Check: 36B4C41E]
[Name: Nos.pu1           Len:  1087  Check: E84F235A]
[Name: Tri.er2           Len:  1087  Check: 50307FBD]
[Name: Syn.sP4           Len:  1087  Check: A36996DB]
[Name: Cro.wa2           Len:  1087  Check: E78DC80F]
[Name: Syn.el1           Len:  1087  Check: ADFE6785]
[Name: Syn.el2           Len:  1087  Check: D8E874D5]
[Name: Glo.vi1           Len:  1087  Check:  37EED59]
[Name: Pro.mM1           Len:  1087  Check: 446AAFAF]
[Name: Syn.sW1           Len:  1087  Check: 9BEA92EC]
[Name: Pro.mC2           Len:  1087  Check:  5F92408]
[Name: Pro.mC4           Len:  1087  Check: BC876A61]
[Name: Tre.den           Len:  1087  Check: D6EB6539]


begin data;
 dimensions ntax=125 nchar=1087;
 format datatype=protein interleave missing=-;
  matrix
  Rho.ca1  -------------------- -------------------- -------------------- -------------------- --------------------
  Rho.ca2  -------------------- -------------------- -------------------- -------------------- -MSVPPFTIRPAAPRLDGPT
  Rho.sph  -------------------- -------------------- -------------------- -------------------- ---------MPPLP----AE
  Dec.aro  -------------------- -------------------- -------------------- -------------------- ------------MAAAAITD
  Wol.suc  -------------------- -------------------- -------------------- -------------------- --------------------
  Clo.pe1  -------------------- -------------------- -------------------- -------------------- --------------------
  Clo.pe3  -------------------- -------------------- -------------------- -------------------- -------------------M
  Chl.tep  -------------------- -------------------- -------------------- -------------------- ----------------MTDN
  Clo.ac1  -------------------- -------------------- -------------------- -------------------- -------------------M
  Clo.te1  -------------------- -------------------- -------------------- -------------------- -------------MIGGYNM
  Tri.va1  -------------------- -------------------- -------------------- -------------------- --------------------
  Tri.va2  -------------------- -------------------- -------------------- -------------------- ------------------ML
  Tri.va3  -------------------- -------------------- -------------------- -------------------- ------------------ML
  Clo.ac2  -------------------- -------------------- -------------------- -------------------- -------------------M
  Ent.inv  -------------------- -------------------- -------------------- -------------------- --------------------
  Ent.hi1  -------------------- -------------------- -------------------- -------------------- -------------------M
  Ent.ter  -------------------- -------------------- -------------------- -------------------- --------------------
  Ent.mo1  -------------------- -------------------- -------------------- -------------------- -------------IQINMAF
  Ent.mo2  -------------------- -------------------- -------------------- -------------------- -----------------MSL
  Ent.hi2  -------------------- -------------------- -------------------- -------------------- -----------------MTL
  Ent.hi3  -------------------- -------------------- -------------------- -------------------- -----------------MTS
  Ent.hi4  -------------------- -------------------- -------------------- -------------------- -----------------MQN
  Mas.bal  -------------------- -------------------- -------------------- -------------------- ------------------MS
  Clo.pe2  -------------------- -------------------- -------------------- -------------------- ------------------MN
  Clo.te4  -------------------- -------------------- -------------------- -------------------- -------------MGVINMM
  Clo.the  -------------------- -------------------- -------------------- -------------------- --------------------
  Arc.fu1  -------------------- -------------------- -------------------- -------------------- --------------------
  Pyr.fu1  -------------------- -------------------- -------------------- -------------------- -------------------M
  Met.maz  -------------------- -------------------- -------------------- -------------------- -----------MGMKNMKNY
  Met.ac1  -------------------- -------------------- -------------------- --------------MYRILV HFILRVNDSEESWRKSMEIY
  The.ten  -------------------- -------------------- -------------------- -------------------- -------------------M
  Des.vu2  -------------------- -------------------- -------------------- -------------------- -------------------M
  Met.th1  -------------------- -------------------- -------------------- -------------------- -------------------M
  Pyr.aby  -------------------- -------------------- -------------------- -------------------- --------------MVKVWI
  Pyr.hor  -------------------- -------------------- -------------------- -------------------- ------------MCMVKVWV
  Pyr.fu2  -------------------- -------------------- -------------------- -------------------- --------------MPKVWI
  The.kod  -------------------- -------------------- -------------------- -------------------- --------------MPRLWV
  The.mar  -------------------- -------------------- -------------------- -------------------- --------------MPKIWT
  Fus.nu1  -------------------- -------------------- -------------------- -------------------- ------------------MY
  Bac.the  -------------------- -------------------- -------------------- -------------------- ------------------ME
  Bac.fra  -------------------- -------------------- -------------------- -------------------- ------------------ME
  Por.gin  -------------------- -------------------- -------------------- -------------------- ------------------MY
  Fus.nu2  -------------------- -------------------- -------------------- -------------------- ------------------MH
  Clo.te2  -------------------- -------------------- -------------------- -------------------- ------------------MY
  Shi.fle  -------------------- -------------------- -------------------- -------------------- --------------------
  Esc.col  -------------------- -------------------- -------------------- -------------------- --------------------
  Sal.ent  -------------------- -------------------- -------------------- -------------------- --------------------
  Sal.typ  -------------------- -------------------- -------------------- -------------------- --------------------
  Erw.car  -------------------- -------------------- -------------------- -------------------- --------------------
  Aer.hyd  -------------------- -------------------- -------------------- -------------------- --------------------
  Pho.pro  -------------------- -------------------- -------------------- -------------------- --------------------
  Vib.vul  -------------------- -------------------- -------------------- -------------------- --------------------
  Vib.fis  -------------------- -------------------- -------------------- -------------------- --------------------
  Des.ps2  -------------------- -------------------- -------------------- -----------MQNALGHLS IGEGHGALPPATTFVLTGGN
  Azo.spE  -------------------- -------------------- -------------------- -------------------- --------------------
  Clo.te3  -------------------- -------------------- -------------------- -------------------- --------------------
  Met.th3  -------------------- -------------------- -------------------- -------------------- -----------------MKA
  Met.mar  -------------------- -------------------- -------------------- -------------------- -----------------MKA
  Met.ma2  -------------------- -------------------- -------------------- -------------------- -----------------MKA
  Met.ma3  -------------------- -------------------- -------------------- -------------------- -----------------MKA
  Met.ja3  -------------------- -------------------- -------------------- -------------------- --------------MKKYES
  Met.th2  -------------------- -------------------- -------------------- -------------------- -------------MVFNMKA
  Moo.the  -------------------- -------------------- -------------------- -------------------- ------------------MS
  Des.des  -------------------- -------------------- -------------------- -------------------- --MQAARIISSKTHTQDETM
  Des.vu1  -------------------- -------------------- -------------------- -------------------- -------------------M
  Des.gig  -------------------- -------------------- -------------------- -------------------- -------------------M
  Des.ps1  -------------------- -------------------- -------------------- -------------------- -------------------M
  Des.ps3  -------------------- -------------------- -------------------- -------------------- --------------------
  Met.ac2  -------------------- -------------------- -------------------- -------------------- ----------MGDMETEKTD
  Met.bar  -------------------- -------------------- -------------------- -------------------- ----------MN--TKEEIS
  Met.bur  -------------------- -------------------- -------------------- -------------------- ---------------MDLIN
  Geo.me1  -------------------- -------------------- -------------------- -------------------- -----------------MPV
  Geo.me2  -------------------- -------------------- -------------------- -------------------- -----------------MPV
  Geo.sul  -------------------- -------------------- -------------------- -------------------- -------------------M
  Arc.fu2  MSPHPFHTFNFQQVLFTARV SDDVVVVVKNLVHLLANFLQ LLQGFLPLKMVDPNFEVHGC PKPHSFKSFRFFLRLILHSE LKNSKIERKFYRRGNEVNHM
  Met.ja1  -------------------- -------------------- -------------------- -------------------- ----------------MVKY
  Met.ja4  -------------------- -------------------- -------------------- -------------------- ----------------MVKY
  Met.ja2  -------------------- -------------------- -------------------- -------------------- -----------------MIL
  Met.ma1  -------------------- -------------------- -------------------- -------------------- --------------------
  Gia.lam  -------------------- -------------------- -------------------- -------------------- ------------MSSKPKYV
  Spi.bar  -------------------- -------------------- -------------------- -------------------- --------------------
  Tri.va4  -------------------- -------------------- -------------------- -------------------- -----MLSTSSARSFSALDL
  Nos.sp5  -------------------- -------------------- -------------------- -------------------- ------MTIATSS--RPRDV
  Ana.va1  -------------------- -------------------- -------------------- -------------------- ------MTIATSS--RPRDV
  Nos.pu2  -------------------- -------------------- -------------------- ---------------MPNSP LLTEVIMSVATLTPNHSRDV
  Syn.sP1  -------------------- -------------------- -------------------- ----------MISPIGGLSQ ALHSPSDSIFVAS--LPRDI
  The.el2  -------------------- -------------------- -------------------- -------------------- --------MLTET--RPRDV
  Nos.sp3  -------------------- -------------------- -------------------- -------------------- -----------MSQTKPRDV
  Ana.va2  -------------------- -------------------- -------------------- -------------------- -----------MSETKPRDV
  Nos.pu4  -------------------- -------------------- -------------------- -------------------- --------------------
  Syn.sP3  -------------------- -------------------- -------------------- ----------MGIHAKLETV QLPLLVSCLFPPLTMPAKDV
  Cro.wa1  -------------------- -------------------- -------------------- -------------------- ------------MMNKPRDV
  Tri.er1  -------------------- -------------------- -------------------- -------------------- --------------------
  Glo.vi2  -------------------- -------------------- -------------------- -------------------- ---------MTPAQTPVRDI
  Nos.sp1  -------------------- -------------------- -------------------- -------------------- -----------MSDSKPRDV
  Ana.va3  -------------------- -------------------- -------------------- ----MNLIQSIKDWAKSTRF LQFFDKPKTKSMSDSKPRDV
  Nos.pu5  -------------------- -------------------- -------------------- -------------------- -----------MTNSKPRDV
  Syn.el3  -------------------- -------------------- -------------------- -------------------- -----------MSEGRHRDI
  Syn.el4  -------------------- -------------------- -------------------- -------------------- -----------MSEGRHRDI
  Pro.mM2  -------------------- -------------------- -------------------- -------------------- ---MSMSSIHEPAAAAQRTV
  Syn.sW2  -------------------- -------------------- -------------------- -------------------- ---MSVTSTRT-----ERRT
  Pro.mC1  -------------------- -------------------- -------------------- -------------------- --MFNNSKNQFTQSSNGKDV
  Pro.mC3  -------------------- -------------------- -------------------- -------------------- -----MSVINTSSLLENKNL
  Nos.sp6  -------------------- -------------------- -------------------- -------------------M VALT--EDTQANANIGRLTV
  Ana.va5  -------------------- -------------------- -------------------- -------------------M VALT--EDTQANANRGRLTV
  Nos.pu3  -------------------- -------------------- -------------------- -------------------- --------------------
  Syn.sP2  -------------------- -------------------- -------------------- -------------------M VTLI--DSPTSAAVQPRLTL
  The.el1  -------------------- -------------------- -------------------- -------------------- ------MAVTITKRPPRLTL
  Nos.sp2  -------------------- -------------------- -------------------- -------------------M VSMSTTGNAHTENVQHRLTV
  Ana.va4  -------------------- -------------------- -------------------- -------------------M VSMSTTGNAHTENVQHRLTV
  Nos.pu6  -------------------- -------------------- -------------------- -------------------M VAIA-------ENVQHRLTI
  Nos.sp4  -------------------- -------------------- -------------------- -------------------M VALT-------EKTEKRLTI
  Ana.va6  -------------------- -------------------- -------------------- -------------------M VALT-------EKTEKRLTI
  Nos.pu1  -------------------- -------------------- -------------------- -------------------M VALT-------EKTEKRLTI
  Tri.er2  -------------------- -------------------- -------------------- -------------------M VAIT-------DPVKNRLTI
  Syn.sP4  -------------------- -------------------- -------------------- -------------------M FTTP-------LPPQKRLST
  Cro.wa2  -------------------- -------------------- -------------------- -------------------M VATP-------IKTKKRLSI
  Syn.el1  -------------------- -------------------- -------------------- -------------------M VATT-------PAP--RLSL
  Syn.el2  -------------------- -------------------- -------------------- -------------------M VATT-------PAP--RLSL
  Glo.vi1  -------------------- -------------------- -------------------- -------------------M QQT----------IQKRLTV
  Pro.mM1  -------------------- -------------------- -------------------- -------------------M NVASKDTTVTTASTAPRLSL
  Syn.sW1  -------------------- -------------------- -------------------- -------------------- --------MVVAAAAPKLSL
  Pro.mC2  -------------------- -------------------- -------------------- -------------------M STNSR-AVIEQKITSPRLSL
  Pro.mC4  -------------------- -------------------- -------------------- -------------------M ITSAKTSSSEMNKVEQKLSV
  Tre.den  -------------------- -------------------- -------------------- -------------------- -------------------M

  Rho.ca1  -------------------- -------------------- --------------MIDTV- -KAE-AGDFFARLEAVARYD E----IRLIVLNHLEPDHTG
  Rho.ca2  GPVAVAPGVHWVGALDPGLR NFDV-ILKTANGTTYNAYAV RG-------SEGVAVIDTV- -KAEFAGDFFARLEAVARYD E----IRLIVLNHLEPDHTG
  Rho.sph  GPVEIVPGVHWIGAFDPGLR SFDT-LMKTANGTSYNAYTV RG-------AAGVAVIDTV- -HADHAETFFARLEAVARYD E----ITQIVLNHLEPDHSG
  Dec.aro  SAVEIAPGVHWVGALDPHLR SFDI-ILKTANGTSYNSYVV RG-------DNGVAIIDTV- -KENFADDFFRRLESVAEYE E----ITTIVLNHLEPDHSG
  Wol.suc  MRTLLAPSVHWVGVKDPELA IFDI-VVPTEHGTTYNSYLI QG-------SEKCALIDTS- -KANFSKEYFTHLEKHLPLQ K----IDYIVVQHTEPDHAG
  Clo.pe1  -------------------- ------MYTPYGTTYNSYVV KG-------SEKTAIFETV- -KAEFFDQYIARLKDLGVEP SE---IDYIVVSHTEPDHAG
  Clo.pe3  NYLEVKKDIYWVGSLDPELR VFDI-IMYTPYGTTYNSYVV KG-------SEKIAVFETV- -KEKCFDDYLSKLNSLGIDP KS---IDYIVVDHTEPDHAG
  Chl.tep  KILPITDDVSWIGVLDPGLI TFDI-VMETKYGTTYNSYFI N--------AEKKTVVETT- -KVKFWPTYIEKLKKV-VNP EE---IEYIIVDHTEPDHSG
  Clo.ac1  SAEKLCENVYWVGVKDQKLR VFDI-IMNTKKGSTYNSYLI ND-------DK-VAIIDTV- -KDGFYDEFLKSIKSVIGDK K----VDYIVVQHTELDHSG
  Clo.te1  SSFKIRDNIYSVGVKDPDLR VFDI-IMETNGGTTYNSYLI DD-------EK-VAIIDTV- -KDGFYDKFYSNIKEVIGER K----VDYIIVQHTELDHSG
  Tri.va1  -----------------NLA VFDI-IMETKYGTTYNAYLI KT-------PEGAVLVETV- -KETFFDEYIEKVKSVIGDI HK---IKYLITNHTEPDHSG
  Tri.va2  KIQQLTEDIYWLGALDPTLA VFDI-IMETKYGTTYNAYMI KT-------PAGAVLVETV- -KECFFEEYIEKVKSVIGDI NN---IKYLITNHTEPDHSG
  Tri.va3  KIQQLTEDIYWLGVLDSDLA VFDI-VMETKYGTTYNAYLI KT-------PEGAVLVETV- -KERFFDEYIDKVKTVIGDI KN---IKYLITNHTEPDHSG
  Clo.ac2  PAIKIKDNIFSVGVLNPSLR IFDI-IMKTEYGTSYNAYLI KG-------KK-NVLIDTV- -HGRFFDEYLENIKSVIDPS S----IDYVIMNHCEPDHSG
  Ent.inv  -------------------- ------------------LL QT-------AKGNVLFETC- -KENFAAECLERIEHVIGKE GK---IDYIVLNHTEPDHSG
  Ent.hi1  KALEVVKDLYWVGVFDKELR VFDI-IMTTPYGTSYNSFLL KS-------EKGNVLFETC- -KENFAGECLERIEDVIGKE GK---LDYIVLNHTEPDHSG
  Ent.ter  -------------------- -----------GTSYNAFLL QT-------EKGNVLFETC- -KENFAAECLSRIESVIGKE GK---IDYIVLNHTEPDHSG
  Ent.mo1  KALEVVPNLYWVGVLDYDLK VFDI-VMTTPYGTSYNSFLL KT-------EKGNVLFETC- -KESFAKECIERIEDVIGKE GT---VDYIVLNHTEPDHSG
  Ent.mo2  KALEVCENLYWVGALDTDLR IFDI-IMTTPFGTSYNSFLL KT-------TEGNVLFETV- -KEDFAKECLGRIADVIGED GK---IDYIVLNHTEPDHSG
  Ent.hi2  KALKVCENLYWVGALDNDLR VFDI-IMSTPYGTSYNSFLL TT-------SEGNILFETV- -KENFAQECLSRVIDVIGES GK---IDYIVCNHTEPDHSG
  Ent.hi3  KVLEVLPGLYWVGVMDYELK NYDV-LYPAPYGSTYNSYLL QT-------QEGNVLFETV- -KQEFANECLDKIEQVIGKE DC---IDYIIVDHSEPDHSG
  Ent.hi4  LAVKVVDNLYWVGVFDFDLR TFDV-IVPTPFGTTYNSFLL TT-------NDGNVLFETV- -KEPFYQEHLERIENVIGKK GQ---INYIILNHTEPDHSG
  Mas.bal  SAVEIRKDLYWVGALDPKLR IFDV-VMTTPFGTSYNSFLL RG-------SKMTVLFETV- -KEQFYDEFEQRLNGILKEG EK---IDMFVLNHTEPDHSG
  Clo.pe2  KEIKLRNDIYSVGVIDNRPV PFHR--LILEKGTTYNSYLL K--------TRKPTVIDTV- -DLIYTKDFLNNLKEIIDLK D----ISYIVINHTEPDHSG
  Clo.te4  KNVIIKEKIYLVGKIDDRDV PFHR--LTLTKGTTYNSYLL L--------TEKPTIIDTV- -DISFGREYIQSLKNLIDLD K----IQYIVINHTEPDHSG
  Clo.the  -------------------- -------------------- ------------------M- -DIEFGKEYVDNLSKIIDPE N----IEYIVINHVEPDHAG
  Arc.fu1  -------------------- -------------------- ------------------M- -NPGFEDVLRRNVERYA--- D---RIDYVVMNHAEPDHAG
  Pyr.fu1  KSVKLLDGVYWVGVKDWSRR IFDS-LIPLPEGTSYNAYLV VG-------NEKSALIDTV- -NPGFERELEEKVSEIVP-L K---EIDYVVMNHAEPDHAG
  Met.maz  NIPEIARNVFWVGAKDWNRR MFDA-LIPLPQGTSYNAYLV KG-------EKKTALIDTV- -NPGFEEEFEQKINLVSD-L E---KLDYLVMNHAEPDHSS
  Met.ac1  NIPEIARNVFGVGSKDWNRR IFDS-LIPLPEGTSYNSYLV KG-------EKKTALIDTV- -NPGFEEELEAKINMVSD-L K---KLDYLIMNHAEPDHAN
  The.ten  KAMVIKPGVSKIGAVHWERR LFDS-LIPLPDGTSYNAYLV EG-------KEKVALLDTV- -DPMTEYILMEQLKDVKK-- -----IDYIIAHHAEQDHSG
  Des.vu2  RKIVES--VYWVGAVDWDRR LFDS-LVPLPDGTTYNAYLV EG-------SEKTALIDAV- -DPDMVDTLLGHLDGVEK-- -----LDYVISQHAEQDHSG
  Met.th1  TAKRIADGVYYTGTIDWDRR TFDE-LVTLPRGTSYNSYLI SG-------TSATALIDTT- -EPSRAAELLRTLEEMDAD- -----IKYIVSQHAEQDHSG
  Pyr.aby  EKLLEEPELYLLRVDDDRIR YFEA-TWDIPEGITYNAYLM KL-------KDVVILFDAW- -KKDYTEEFIEALSSLVD-P K---EITHIVVHHTEPDHTG
  Pyr.hor  EKLLDEPELYILRLDDSEIK HFEA-AWSIPEGITYNAYLM KV-------GDAVVLFDTW- -KGEYTEKFLESLSTLVD-P K---EITHIIVHHTEPDHSG
  Pyr.fu2  EKLTEDMELYLIRVDDDQIK YFEA-AWDIPEGITYNSYLL KL-------NDAVVLFDTV- -KKDYEDLFMDALKKLVD-P K---EITHIIVHHTEPDHSG
  The.kod  EKLCTDPELYIIRVDDDQIR YFEA-TWDIPEGITYNAYLM KL-------DGAVVLFDTT- -KKEYTDLFMDALRKLVD-P K---EITHIIVHHTEPDHSG
  The.mar  ERIFDDPEIYVLRIDDDRIR YFEA-VWEIPEGISYNAYLV KL-------NGANVLIDGW- -KGNYAKEFIDALSKIVD-P K---EITHIIVNHTEPDHSG
  Fus.nu1  CCTKINDDIIWIGINDRKTE RFEN-YIPLDNGVTYNSYLI MD--------EKICIVDGV- -EEGENGNFLSKIEAMIG-N S---PVDYIIVNHVEPDHSG
  Bac.the  QKTRIKGNVHYVGVNDRNKH RFEA-LWPLPYGVSYNSYLI DD--------EMVALVDTV- -DICYFEVYLRKIKQVIG-E R---PINYLIINHMEPDHSG
  Bac.fra  QKTRIKGNVHYVGVNDRNKH LFEG-MWPLPYGVSYNSYLI DD--------EMVALIDTV- -DICYFEVYLRKIRNIIG-D R---PINYLIINHMEPDHSG
  Por.gin  QVPQVTDSVYYVGVNDRSKS LFEN-MWPLPYGVSYNSYLI VD--------EKVALIDTV- -DVCYSEIFFKKLDTVLK-G R---PIDYLIVDHMEPDHSG
  Fus.nu2  NVRKITEDLYWIGANDRRLA LFEN-IHPIPEGVSYNSYML LD--------KETVVFDTV- -DWSVTRQYIENIEYLLN-G R---ELDYLVVHHMEPDHCG
  Clo.te2  CVRKITEDLYWVGGNDRRLA LFEN-IHPIPKGVSYNSYLL LD--------EKTVLFDTV- -DWSICRQFIENVKGVLG-N K---PLDYMVINHVEPDHAA
  Shi.fle  MSIVVKNNIHWVGQRDWEVR DFHGTEYKTLRGSSYNSYLI R--------EEKNVLIDTV- -DHKFSREFVQNLRNEIDLA D----IDYIVINHAEEDHAG
  Esc.col  MSIVVKNNIHWVGQRDWEVR DFHGTEYKTLRGSSYNSYLI R--------EEKNVLIDTV- -DHKFSREFVQNLRNEIDLA D----IDYIVINHAEEDHAG
  Sal.ent  MSILVKNNIHWVGQRDWEVR DFHGTEYKTLRGSSYNSYLI R--------EEKNVLIDTV- -DHKFSREFVQNLRSEIDLA D----IDYIIINHAEEDHAG
  Sal.typ  MSILVKNNIHWVGQRDWEVR DFHGTEYKTLRGSSYNSYLI R--------EEKNVLIDTV- -DHKFSREFVQNLRSEIDLA D----IDYIIINHAEEDHAG
  Erw.car  MTIHVKNNIHWVGQRDWEVR DFHGTEYKTLQGSSYNSYLI R--------EEKTVLIDTV- -DHKFSREFVQNLMAEVDLN T----IDYIVINHAEEDHAG
  Aer.hyd  MTIHVKNNIHWVGQRDWEVR DFHGTEYKTNKGTSYNSYLI R--------EGKNVLIDTV- -DHKFSREFVQNLAAEIDLN L----IDYVVINHAEEDHAG
  Pho.pro  MSIHVKNNIHWVGQRDWEVR DFHGTEYKTLKGTSYNSYLI R--------EGKNVLIDTV- -DHKFSYDFVQQLEQEIDLN E----IDLIVINHAEEDHAG
  Vib.vul  MTIHVKNNIHWVGQRDWEVQ DFHGTEYKMTKGTSYNSYLI R--------EEKTVLIDTV- -DHRFSQQFIQNLQMEIDLQ S----IDFIVINHAEEDHSG
  Vib.fis  MTIHIKNNVNWVGQRDWEVS DFHGTEFKMTKGTSYNSYLI Q--------EEKTVLIDTV- -DHRFSHQFIQNLEMEIDLA S----IDYIVINHAEEDHSG
  Des.ps2  LSMKVKNNIHWVGKIDWELR KFHGDEYSTHKGSSYNPYLI K--------EEKVVLIDTV- -WGPFAQEFVENLRREIDLD Q----IDYIVACHAENDHSG
  Azo.spE  MSFAVKSNITWVGKQDWELR EFHGAEYSTHKGSSYNSYLV R--------EEKVALIDTV- -WSPYAQEFIDNLEKEIDLH K----IDYIIANHAEIDHSG
  Clo.te3  MSFKVTNKVTWVGKIDWELR RFHGDEYSTHRGTSYNSYLI K--------DKKIVLIDTV- -WEPFSKEFVENLKKEVDLN K----IDYIIMNHNEIDHSG
  Met.th3  RAEKIADGLYWTGVLDWDIR NYHG---YTLQGTTYNAYLV FG-------DEGVALIDNS- -YPGTFQELMARMEDAFNRE GREMRVDFIVQNHVERDHSG
  Met.mar  AAKRISDGVYWTGVLDWDLR NYHG---YTLQGTTYNAYLV CG-------DEGVALIDNS- -YPGTFDELMARVEDALQQV G-MERVDYIIQNHVEKDHSG
  Met.ma2  DAVKISEGVYWVGTYDWDIR SYHG---YTLKGTTYNAYLV FG-------DEKVAVIDNV- -YPGTSAQMWGRIKDAFEKE GREFKIDVIVQNHVEKDHSG
  Met.ma3  DAVKISEGVYWVGTYDWDIR SYHG---YTLKGTTYNAYLV FG-------DEKVAVIDNV- -YPGTSAQMWGRIKDAFEKE GREFKIDVIVQNHVEKDHSG
  Met.ja3  RRSKIADGVYWVGVLDWDIR MYHG---YTLKGTTYNAYLV FG-------DEKVALIDNT- -YPGTSAQMWGRIKDAFEKE GREFKIDVIVQNHVEKDHSG
  Met.th2  DAVKIADGVYWVGVMDWDIR SYHG---YTLGGTTYNTYLI FG-------DERVALVDNT- -YPGTSSQMFGRITDAFERE GRDEKIDLIIQNHIERDHSG
  Moo.the  QPVAITDGIYWVGAVDWNIR YFHGPAFSTHRGTTYNAYLI V--------DDKTALVDTV- -YEPFKEELIAKLKQIKDPV K----LDYLVVNHTESDHAG
  Des.des  KALEIKKDVFWVGAVDYDSR DFHG-YSLSPQGTTYNAYVV K--------DEKTVLFDNV- -KEGFLPTMLCRLSQVTELE K----IDYIVCNHLEPDHAG
  Des.vu1  HPIEIKKDIFWVGVVDHNSR DFHG-YSLSPQGTTYNAYVV K--------DEKTVLFDTV- -KHDFTDTMLCRLSRVVEPC K----IDYIVCNHLEPDHAG
  Des.gig  QATKIIDGFHLVGAIDWNSR DFHG-YTLSPMGTTYNAYLV E--------DEKTTLFDTV- -KAEYKGELLCGIASVIDPK K----IDYLVIQHLELDHAG
  Des.ps1  NKNKLAKGIYWVGAVDWDVR DFHG-YSTYR-GSTYNSFLV I--------DEKVTLFDTV- -KHSHMDQLLYNIGKIIDPK E----IDYIVVNHVELDHSG
  Des.ps3  -------------------- -------------------- -------------------- -------------------- --------------------
  Met.ac2  GAVEIARGVYWVGAIDWNGR DFHG--FTTPGGTTYNSYLV V--------GEKTALIDTV- -KAPFAGEMLRRITQIIDPS K----LDYIVVNHMELDHAG
  Met.bar  GVVELSRGVYWVGAIDWNGR DFHG--FTTPGGTTYNSYLV I--------GKKTALIDTV- -KAPFAEEMLGRISKIIDPS K----LDYIVVNHMEPDHSG
  Met.bur  DTLEIAKGIYWVGVVDWNLR DFHG--YATPRGGTYNAYLI V--------DDKVTLIDTV- -KGDFAPEMIKRIRKVVNPS K----IDHIICNHVEMDHSS
  Geo.me1  KAVEIKKDIYWVGAVDWAVR DFHG--YETPRGTTYNNYLI M--------DDEITLIDTV- -KYDFATYTLKNISGVVDPA R----IKNVIINHIENDHVT
  Geo.me2  KAVEIKKDIYWVGAVDWAVR DFHG--YETPRGTTYNNYLI M--------DDEITLIDTV- -KYDFATYTLKNISGVVDPA R----IKNVIINHIENDHVT
  Geo.sul  KAVEIKQGVFWVGAVDWAVR DFHG--YETPRGTTYNNFLI M--------DEEITLIDTV- -KYDFADLTIKNIAGIVDPA R----IKNIIINHIENDHAS
  Arc.fu2  KPVELKDGVFWVGAIDWDER DFHN--FVTARGLTYNSYLI V--------DDKVVLVDTV- -KHKFVKESMERIRKLVDPS Q----IDYVIVNHIEPDHSS
  Met.ja1  MVLKIKDNIYCMSFIEWKIK EYRG--LDIEKGTTYNSYLI L--------DKNNVIIDTT- -RIKYFDELLSYLKDVAN-L K----LDYIISNHISPDHNE
  Met.ja4  MVLKIKDNIYCMSFIEWKIK EYRG--LDIEKGTTYNSYLI L--------DKNNVIIDTT- -RIKYFDELLSYLKDVAN-L K----LDYIISNHISPDHNE
  Met.ja2  MVLEIKNGIYWVGVIDWEIR DFHG--YGTPYGSTYNSYLI K--------DKKNVLIDTA- -KDYMFNELIYGISKFIDPK D----LDYIIVNHVEKDHSG
  Met.ma1  MAVTLKEGVYWVGAIDWNIR EFHG--YETKDGSSYNSYLI E--------DEKIVLIDTV- -KKYLFDEFYGRIKKVVDPE K----IDYIVVNHVEMDHSS
  Gia.lam  QDQEMIPGVYWVGIVDWMVR IFHG--YHTDEGSSYNSYFI D--------DECPTVIDSV- -KYPFAEEWLSRIAACCP-- LDK--IKYVVMNHAEGDHAS
  Spi.bar  NPQPMLDDIHWVGIVDWAVR IFHG--YHTDEGSSYNSYLI M--------DEQPTLIDSV- -KYPFVQEHLERIQAVCA-- LDK--IKFIIMNHAEGDHTS
  Tri.va4  GVTKVADDVLWIGVNDWDLR EFHS--MQSPVGTSYNSYLI Q--------SSEPTIVDAV- -KYTMAHAWIDRLKSIGGDD LKG--IKRIIVQHAEPDHSS
  Nos.sp5  QVADIGEHTLILRSRTWERL KFEV-EYSRQRGTTANSYLI QA-DK-------KALIDPP- -GESFTAIYLEQLAQYLDF- ---TTLDYIILGHVNPNRRV
  Ana.va1  QVADIGENTLILRSRTWERL KFEV-EYSRQRGTTANSYLI QA-DK-------KALIDPP- -GESFTAIYLEQLAQYLDF- ---TTLDYIILGHVNPNRRV
  Nos.pu2  QVAEIGKNTLILRSRTWDRL KFEV-EYSRQRGTTANSYLI QG-EK-------KALIDPP- -GESFTEIYLEQLAQYLDF- ---ISLDYIVLSHVNPNRRA
  Syn.sP1  QVAEIAPQTKVLRSRLWDRL KFEV-EYGRRRGTTSNSYLI QA-DH-------TALIDPP- -GESFCDLYLAELPKYLDL- ---AQLDYIVASHVNPNRMV
  The.el2  QVAEIAPGVLVLRSRTWDRL KFEV-EYGRQQGTTSNSYLI QA-PQ-------PALLDPP- -GESFTQIYLQELQRHIDL- ---NQLRYLILSHVNSNRLA
  Nos.sp3  QVLPIGTNTTVLRSRSWTRL RFEI-EYALAKGTTANSYLI QG-DK-------LALIDPP- -GETFTQIYLDALQKRLDV- ---TEINYVILGHINPNRAA
  Ana.va2  QVLPIGTDTTVMRSRSWTRL RFEI-EYALAKGTTANSYLI QG-NK-------LALIDPP- -GETFTQIYLDALQKRLDV- ---TEIDYVILGHVNPNRAA
  Nos.pu4  -------------------- -------------------- -------------------- -------------------- --------------------
  Syn.sP3  QICPIAVDTTVFRSRTWDRL KFEI-EYGLQRGTTANSYLI SA-DK-------IALFDPP- -GESFTDNFVGTLIQRLDL- ---NSLDYVILGHVNANRAH
  Cro.wa1  QVYPIASDTMAIRSRTWDRL KFEI-EYGLKRGTTANSYLI QG-DK-------IALIDPP- -GESFTEIFLKALQERIDP- ---TTIDYLILGHINPNRGE
  Tri.er1  -------------------- -------------------- -------------------- -------------------- --------MILGHFNANRGG
  Glo.vi2  QTVAVAPDTWALRSRSFVRL KFEV-EYARQRGTTSNAFLF QGPDR-------TVLLSPP- -GETFTALFLAELERLIAL- ---EQIHAVVLGHINPNRAK
  Nos.sp1  QVLPIATNTKVLRARSWSRL RFEI-EYALERGTTSNSYVI EG-DK-------TAIIDPP- -VESFMKIYLEALQQTVNL- ---KKLDYVILGHFSPNRIP
  Ana.va3  QVLPIATNTKVLRARSWSRL RFEI-EYALERGTTSNSYVI EG-DK-------TAIIDPP- -VESFMGIYLEALQQTINL- ---KKLDYVILGHFSPNRIP
  Nos.pu5  QVLPIATNTKAIRARSWSRL RFEI-EYALERGTTSNCYLI EA-DK-------TALIDPP- -PESFTEIYLEALRQTLDL- ---QSLDYIILGHFSPNRVA
  Syn.el3  QPSWVAAGLMVLRARSWERL RFEV-EYGLGHGTTSNAYLV QG-DR-------TILINPP- -GASFTEIFLNRLEAQCPI- ---GELDAVLLSHVSPNRVS
  Syn.el4  QPSWVAAGLMVLRARSWERL RFEV-EYGLGHGTTSNAYLV QG-DR-------TILINPP- -GASFTEIFLNRLEAQCPI- ---GELDAVLLSHVNPNRVS
  Pro.mM2  ITLPIEKGLISLRGLSPQRL RFEL-EYALERGSTANSFLF SAGDDSYGQPQAAVLVHPP- -GDAYAEVFMPALAKALPS- D--TTTLKVVVGHINPNRVA
  Syn.sW2  LQIPIDTGVVALRGLSPQRH RFEL-EYALERGSTANSVLF AAGDD-----QPAVLVHPP- -GAAYSAVFLPALAKLLPD- A--SHPLLVVVGHVNPNRVA
  Pro.mC1  VQLPIEDGFISIRCLSPKKL RFEI-EYSLGKGTTSNAFLF SKNNGS-HIISPAVLVNPP- -GANFQEVFLPTLKTLIN-- K--TKELHIIIGHVNPNRIS
  Pro.mC3  SIFEITENFICIRFLDQNKE RFEL-EFNLEKGTSFNTFLI ISYND-------FFIIHPP- -EKEYSKLINEVISNFHDEF K--FNKINIITGHVNPKIIE
  Nos.sp6  QTVEIADETTAIRCLDWDRE RFDI-EFGLRNGTTYNSFLI KG--------EKIALVDTS- -HRKFEKLYLEIVAGLIDP- ---NTIDYLIVSHTEPDHSG
  Ana.va5  QTVEIAAETTAIRCLDWDRE RFDI-EFGLRNGTTYNSFLI QG--------EKIALVDTS- -HRKFEKLYLEIVAGLIDP- ---NTIDYLIISHTEPDHSG
  Nos.pu3  -------------------- -------------------- -------------------- -------------MGLIDP- ---TKIDYLIISHTEPDHSG
  Syn.sP2  QTADIAAHTTAIRCLDWDRD RFDI-EFELRHGTTYNSFLI RG--------EKTALIDTS- -HRKFEAVYLQLLQDLVDL- ---RSLDYLIVNHTEPDHSG
  The.el1  QVLDIAPETTAIRCLDWDRD RFDI-EFALENGTTYNSFLI KG--------ERIALVDTS- -HAKFGDRYLEQLWQLVNP- ---SDLDYLIVSHTEPDHSG
  Nos.sp2  ETVEIAPNTTAIRCLDWDRD RFDI-EFGLQNGTTYNSYLI RG--------EQTVLVDTS- -HQKFRQLYLETLKGLINP- ---KAIDYIIVSHTEPDHSG
  Ana.va4  ETVEIAPNTTAIRCLDWDRD RFDI-EFGLQNGTTYNSYLI RG--------EQTVLVDTS- -HQKFRQLYLETLKGLINP- ---KAIDYIIVSHTEPDHSG
  Nos.pu6  QTVEIAPNTTAIRSLDWDRD RFDI-EFGLQNGTTYNSYLI RG--------EQTVLIDTS- -HQKFRDLYLETLKGLVNP- ---KTIDYIIVSHTEPDHSG
  Nos.sp4  QTADIAQDTTAIRSLDWERD RFDI-EFGLQNGTTYNSFLI RG--------EQIALVDTS- -HEKFRQLYFDTLTGLINP- ---TEINYLIISHTEPDHSG
  Ana.va6  QTAEIAQDTTAIRSLDWERD RFDI-EFGLQNGTTYNSFLI RG--------EQIALVDTS- -HEKFRKLYFDTLTGLINP- ---TDINYLIVSHTEPDHSG
  Nos.pu1  QTVEIAQETTAIRSLDWDRD RFDI-EFGLQNGTTYNSFLI RG--------EQTALVDTS- -HEKFRQLYFDTLTGLIKP- ---TEIDYLIISHTEPDHSG
  Tri.er2  ETNKIASDTMAIRSLDWDRD RFDI-EFGLQNGTTYNSFII QG--------EKTALVDTS- -HGKFRQLYLDTLLGLIKP- ---TEIDYLIISHTEPDHSG
  Syn.sP4  QTEAIAKNITAIRSLDWDRD RFDI-EFGLQNGTTYNSYLI QA--------DKVALVDSS- -HEKFRQLYLDLLQGLIDP- ---QRIDYLIVSHTEPDHSG
  Cro.wa2  QTGDIAENTTTIRSLDWDRD RFDI-EFGLQNGTTYNSYII RG--------EKIALIDTS- -HVKFRQLYIDTITGLIDP- ---KTIDYLVVSHTEPDHSG
  Syn.el1  AVEAIGPQTTTIRSLDWDRS RFDI-EFGLQNGTTYNSFLI EA--------DRKALVDTS- -HAKFQATYVDQLRELTDL- ---STLDYLIISHTEPDHSG
  Syn.el2  AVEAIGPQTTTIRSLDWDRS RFDI-EFGLQNGTTYNSFLI EA--------DRKALVDTS- -HAKFQATYVDQLRELTDL- ---STLDYLIISHTEPDHSG
  Glo.vi1  QSGAVAPETVAMRCLDWDRD RFDI-EFGLQNGTTYNSYLI EG--------EQVALVDTS- -HEKFRSLYLDLLKGHIDP- ---KRIDYLVISHTEPDHSG
  Pro.mM1  QCAAIASDTTTIRALDWDRS RFDI-EFGLRNGTTYNSFLV RG--------AKTALIDTN- -HLKFEDTWLPMLKQQIDP- ---KAIDYLIISHTEPDHSG
  Syn.sW1  QCEAIAGDTCTIRSLDWDRS RFDI-EFGLRNGTTYNAFLV RG--------ERTALIDTS- -HAKFRDTWIPLLKEQIEP- ---TAIDVLIVSHTEPDHSG
  Pro.mC2  QCEPIASNTTAIRSLDWDRS RFDI-EFGLRNGTTYNSFII QG--------EKTALIDSS- -HVKFRSTWVDALTKCIDP- ---KTIDFLIVSHTEPDHSG
  Pro.mC4  QQKVFADDTIAIRSLDWDRS RFDI-EFGLRNGTTYNSFII KG--------QKIAIIDTS- -HAKFEKLWFEQLLREVNP- ---EEIDYLITSHTEPDHSG
  Tre.den  EAKKLTERVYCIHADIHDRT ARFEGIWLLPHGVSINSYVV KG--------EKTALIDIVK DWDGSVDSYRKQLESIGLSF SS---FDYVILNHLEPDHAD

  Rho.ca1  AVPELLRRAPQAQVRLSPRG LPMLRALLKDDFER------ --------Y-DIKGVTTGQS VSLG-D------RICSFFTT PFVHWPDTQCTWLAAERVLF
  Rho.ca2  AVPELLRRAPQAQVRLSPRG LPMLRALLKDDFER------ --------Y-DIKGVTTGQS VSLG-D------RDLQFFTT PFVHWPDTQCTWLAAERVLF
  Rho.sph  ALPELLRRAPQAEIRLSPRG LPILRALLRDAFET------ --------A-RILPVTTGAE ADLG-G------RRLRFLTT PNVHWPDTQCTYLVEEGILF
  Dec.aro  ALPELLKRAPQAKVYLSSRA QMMLKALLKPTGEK------ --------APEYIPVTTDDE VDLG-G------RTLRFLHT PYLHWPDTQCTYLVEDGLLF
  Wol.suc  CLREFLERHPEVTLIHSKPC KRFIQTLTNLPFNS------ --------M----AIESGDE LDLG-G------KTLRFFST PFLHWPDTMMSYLVEDKILF
  Clo.pe1  SIGKILELAPNAKIVASPIA INYIKEIVNGDFES------ --------I--PVKDG--DS ISLG-N------KTLKFMSV PFLHWPDTIYTYVEEDKTLI
  Clo.pe3  SVEKLLELSPKAKVIGSMQA IEFLKDIVNKDFEY------ --------I--VVGDN--DT ISLG-N------KTLQFISA PFLHWPDSMYTYIPEDKALI
  Chl.tep  NVHNLLSVAPNATVVGSGNA IKFLRDQTGHDFKH------ --------L--VVKHG--DK LDLG-N------KTIHFIGA PNLHWPDTIYSWLEEDRVLF
  Clo.ac1  SMYRLIKEYPEAKVVSSKAA NMYLKEIVNDEFNS------ --------L--DAMEV--KE LNLG-K------NTLEFISA PNLHWPDTMFTYNKENNILF
  Clo.te1  SLINLLRDYPEAQVICSMAA SVYLKNILNKEFN------- -----------HQVAP--KE LSLG-N------TTLNFITA PNLHWPDTMFTYVPEKKALF
  Tri.va1  SIKKMIELIPDLTVVGSKTA LTYLEDIVNIPFKG------ --------H--SAEDL--KV LKFG-G------KSFEFISC PFLHWPDSMYTWVPEEKTLF
  Tri.va2  SIKKIIEIIPGLTVIGSKTA LTYLEDIVNIPFRG------ --------H--SAEDL--KA LKFG-G------KTFEFISC PFLHWPDSMYTWLPEEQALF
  Tri.va3  SIKRMVELLPDVTVVGSKTA LTYLEDIMNIPFKS------ --------Q--SAEDL--KV LKFG-G------KTFEFISC PFLHWPDSMYTHLVEEKTLF
  Clo.ac2  SLARLYEVAPQIKVIASNAG KIYLKNITNKETLD------ --------V--KAVKTN-DT LDIGNG------KVLKFAIA PFLHWPDSMFTILEEDKIAF
  Ent.inv  SLVHILAKYPEATVIATPAA LNNVKYIGHIKEDT------ --------K--TLSAPKIKT LDLG-D------IHLKFIIQ PFLHWPDTMMTVIEELKVLV
  Ent.hi1  SLVHILEKYPEATVIGTMAA LNNIKYIGHIKENT------ --------K--TLNSGKIKT LDLG-N------YHLKFLIQ PFLHWPDTMMTVIEEMKVLV
  Ent.ter  SLIHILEKYSDATVIATPAA LGNVKYIGHIKDDT------ --------K--TLSSAKLKT LDLG-N------YHLKFMLQ LFLHWPDTMMTVIGEMKVLV
  Ent.mo1  SLVNILERYPEATVVATVAA LNNIKYIGHITDST------ --------K--TISSVKVKT LDLG-N------YHLKFLIQ PFLHWPDTMMTVIEEMRVIV
  Ent.mo2  SLVHFLEKFPEATVVASFAA LTNIKFIGHISKKT------ --------K--TIDTLKRKQ LKLG-Q------YTLNFFVQ PFLHWPDTMMTVVQELKVIL
  Ent.hi2  SLVHILEKFPQATVIATFAA LTNIKYIGHITKKT------ --------K--TIDSTKNKQ FKLG-Q------YTLNFFIQ PFLHWPDTMMTVIPELKVLL
  Ent.hi3  SLSPILKRYPNATVIASTAA LNNIQFIGHIRDDT------ --------K--TINSVKTKQ LNLG-D------IHLKFIYQ PFLHWPDTMITLIEEMNVLV
  Ent.hi4  SLNHILEKYPNATIIATVAA LNNLKFISHLSPEV------ --------K--TVCSIKLKS LQVG-E------YHLKFLIQ PFLHWPDTMMTVIEELKILL
  Mas.bal  ALGRLLDRFPDAQVVATGAA HSNLEHIAHRKYNK------ --------V--PVTPLT-KP IDIG-G------YTLKFIIA PFLHWPDTMFTYVEEAKTVI
  Clo.pe2  ALGGLARQAINAKIVCSEKA VYHLKELYKLHDR------- ----------DFIVVNDGDT LDIG-G------KTLLFKMT PYLHTEETMITYDVEDKILF
  Clo.te4  ALGSLAYNAKNATIVCTDKA VDQLKAMYKLYNR------- ----------NFLVVKNGDT LDIG-G------KTLEFIKT PYLHTEETMVTFTKEDKILF
  Clo.the  ALPALAAKAKNAKIVTTKLA SELLKDMFKLHNR------- ----------EFAIIKDGDT LDIG-G------KTLSFFET PYLHTEETMITYVNENKILF
  Arc.fu1  AIPFIME-SSDALLVTTKKG AEMAK--FYYDVP------- --------ESRVRVVEDGEE ISLG-E------KTLRFIHA PWLHWPETMFTYLVEDGILF
  Pyr.fu1  AIPYIMERNKKALLITTEKG KELAK--AYYNVP------- --------DERIIVVKDGDE VDLG-G------KTLRFIEA PWLHWPETMFTYLVEDKVLF
  Met.maz  AIRYIMDKAPDSILVATERG IKMAG--LYHELP------- --------EDRIKVVAEGDS IDLG-G------KTLRFIEA PWLHWPETMFTYLPEERVLF
  Met.ac1  AIRFILEKAPEALFVTTKKG VKMAK--LYHELP------- --------EARIKIVAEGDS LDLG-G------KTLRFIEA PWLHWPETMFTYLPEDKVLF
  The.ten  SIPAVLEKYKEAKVVCTPKA KTFLI--DLLPIP------- --------EDKFITVEDGDT LDLG-G------KTLKFIHA PWVHWPETMFTYLVEDKILF
  Des.vu2  TIALVLDLYPEAKVVTNAKA KSMLM--DLLLIP------- --------DDKFIVVGDGET LSLG-D------KTLTFILT PWVHWPETMSTYLAEDKILF
  Met.th1  TIPELLEIYPEAEVIGTPAC IELLQ--ELLRIN------- --------GN-FREVKDGES LSLG-D------RTLRFIVT PWVHWPDTMVTYLEEDGILF
  Pyr.aby  ALPKLLELNEYKAQIIGTNF AKNLLQGFYGSDV------- --------VKNFHVVRDGEE VKIG-D------RTFRFITV PWLHWPDTMITYVIEDKLIF
  Pyr.hor  ALPKLLELNEYRAKLIGTTF AKNLLQGFYGDKV------- --------VENFHTIKDGEE VKIG-N------RTFRFITV PWLHWPDTMITYDVEDKLIF
  Pyr.fu2  ALPRVLEENEYKAMVIGTQF ARNLLEGFYGKKV------- --------VENFKVIKDGEE MKIG-G------KTFRFITV PWLHWPDTMITYLVEDKIIF
  The.kod  ALPKVLEENGYRAQVIGTQF ARNLLQGFYGDKV------- --------VENFKVVKDGEE MQIG-G------KTFRFIAV PWLHWPDTMITYVVEDRIIF
  The.mar  SLPATLKTIGHDVEIIASNF GKRLLEGFYG---------- --------IKDVTVVKDGEE REIG-G------KKFKFVMT PWLHWPDTMVTYL--DGILF
  Fus.nu1  SIKNMLKIYPELKVVGNAKT IMMLKLLGLDLPD------- ---------ERVVIVKEKDI LDLG-K------HKLTFYLM PMVHWPESMATYDITDKVLF
  Bac.the  SIRLIKQHYPDIIIVGNKQT FGMIE--GFYGVT------- ---------GEQYLVKDGDF LALG-K------HMLRFYMT PMVHWPETMMTFDETDGILF
  Bac.fra  SIRLIKQHYPDIVIVGNKQT FGMIE--GFYGVT------- ---------GEQYLIKDGDF LALG-R------HKLRFYLT PMVHWPETMMTFDETDGILF
  Por.gin  SIGLLRQRYPNMQIVGNKKT HGMLE--GYHHIT------- ---------EGLLEVKEGDK LSLG-K------NELTFIFA PMVHWPEVMFTYMPTQQVLF
  Fus.nu2  SIEELALRYPKMKIISSEKG FMFMRQFGYKSIN------- --------GHQLIEAKEGDK FKFG-K------HEIVFLEA PMVHWPEVLVSFDTTNGALF
  Clo.te2  CVEEIILRYPDVKIICTEKA LMFMNQFGFN-ID------- ---------EKVIEVKEGDT MSFG-K------HQVVFVSA PMVHWPEAMVTYDTTEGILF
  Shi.fle  ALTELMAQIPDTPIYCTANA IDSINGHHHHP--------- --------EWNFNVVKTGDT LDIGNG------KQLIFVET PMLHWPDSMMTYLTGDAVLF
  Esc.col  ALTELMAQIPDTPIYCTANA IDSINGHHHHP--------- --------EWNFNVVKTGDT LDIGNG------KQLIFVET PMLHWPDSMMTYLTGDAVLF
  Sal.ent  ALTELMAQIPDTPIYCTANA IDSINGHHHHP--------- --------EWNFKVVKTGDT LDIGDG------KQLIFVET PMLHWPDSMMTYMTGDAVLF
  Sal.typ  ALTELMAQIPDTPIYCTANA IDSINGHHHHP--------- --------EWNFKVVKTGDT LDIGNG------KQLIFVET PMLHWPDSMMTYMTGDAVLF
  Erw.car  ALSELMARIPNTPIYCTYNA IDSITGHHHHP--------- --------EWNFHTVKTGDT LDIGNG------KQLIFIET PMLHWPDSMMTYMTEDAVLF
  Aer.hyd  ALTELMARIPGTPIYCTHNA IDSITGHHHHP--------- --------EWNFHPVKTGDS LDIGNG------KQLVFIET PMLHWPDSMMTYMTEDAVLF
  Pho.pro  ALSVLLSKIPNTPIYCTENA IDSITGHHHHP--------- --------EWNFNVVKTGDS IDIGNG------KSLVFIET PMLHWPDSMMTYMTGDAVLF
  Vib.vul  ALSALMEKIPNTPIYCTEAA IDSIVGHHHHP--------- --------EWNFKTVKTGDS IDIGNG------KQLVFVEA PMLHWPDSMMTYLTGDAVLF
  Vib.fis  ALAALMEKIPGTPIYCTENA IDSIVGHHHHP--------- --------EWNFNPIKTGDA LDIGNG------KQLIFVEA PMLHWPDSMMTYLTGDAILF
  Des.ps2  ALPELMRHIPDVPIYCSKNC AKFLKGLYHQ---------- --------DWNFQVVKSGDR LSLGS-------KELVFIEA PMLHWPDTMFVYLTGDAVLF
  Azo.spE  ALPALLARIPDTPIYCTENG VKSLKGHFHK---------- --------DWNFKVVKTGDT LDLGNG------KQFVFVEA PMLHWPDSMMTYLAGDAVLF
  Clo.te3  ALPLLMKEIPNTPIYCTADG AKILKAHYHK---------- --------DWNFVEVKTGDT LDIGE-------SKLTFVEA KMLHWPDSMFTYMSGENILF
  Met.th3  VLVELHRRFPEAEIHCTEVA VEGLLKHYPALE-------- --------GTEFRTVKTGDS IDLG-G------RTLTFLEA PLLHWPDSMFTFLDT-GILF
  Met.mar  VLVELHRRFPEAPIYCTEVA VKGLLKHYPSLR-------- --------EAEFMTVKTGDV LDLG-G------KTLTFLET PLLHWPDSMFTLLDEDGILF
  Met.ma2  ALVEITKKFPDAPIYCTEVA VEGLKKHYAGLK-------- --------NAPFKVIKSLES VDLG-G------KTLTFLEA PLLHWPDSMFTLYGEAGILF
  Met.ma3  ALVEITKKFPDAPIYCTEVA VEGLKKHYAGLK-------- --------NAPFKVIKSLES VDLG-G------KTLTFLEA PLLHWPDSMFTLYGEAGILF
  Met.ja3  ALPEIHKKFPDAPIYCTEVA VEGLKKHYPSLK-------- --------DAQFKVVHTGDT VDLG-G------KTLTFLEA PLLHWPDSMFTFYNEGGILF
  Met.th2  SITEVLKRY-GSEIICTAKA AEGLRQHYSIPQ-------- --------DTPMQTVKTGDS TDLG-G------KTLTFLEA PMLHWPDSMFTLLEEEGILF
  Moo.the  AFPAIMELCPDAHVLCTQRA FDSLKAHYSHI--------- --------DFNYTIVKTGTS VSLG-K------RSLTFIEA PMLHWPDSMFTYVPEEALLL
  Des.des  CLPELIERCKPEKIYCSPMG KRSMEAHFDTT--------- --------GWPVEVVKTGDS INIG-K------RDIQFVET RMLHWPDSMVSYIPQDKLLI
  Des.vu1  ALPELIARCKPEKIFCSPMG LKAMEAHFDTT--------- --------GWPVEVVKTGDS ISIG-K------RTIHFVET RMLHWPDSMVSYIPEDKLLI
  Des.gig  ALPALIEACQPEKIFTSSLG QKAMESHFHYK--------- --------DWPVQVVKHGET LSLG-K------RTVTFYET RMLHWPDSMVSWFADEKVLI
  Des.ps1  SLPKMMEIVQPEKLICSPMG EKALIAHFHRE--------- --------DWPYHIVKSGDE ISLG-A------RTVQFLET RMLHWPDSMFSYLQEDGILF
  Des.ps3  -----MEAIKPEKLFCSEMG KRAIIAHYHRT--------- --------DWPYQVVKTGTE LSLG-S------RSVQFIET RMLHWPDSMFSYLKEDGILF
  Met.ac2  SL-AELKKQTDAKIFITKRG VDILNGYFRGLGSE------ --------NWDLEVVQTGDE LDLG-G------KTLMFLEA TMLHWPDSMETFLKEDRILF
  Met.bar  SL-AELKKQTNAKIIITKKG LDILNGYFREAGSE------ --------KWDIETVKTGDQ LDLG-G------KTLIFLEA TMLHWPDSMETFLKEDRILF
  Met.bur  GLPAIMELAKDAKIFCTKRG KVGLEEHYEANGCS------ --------AWDFEIVDTGYE LDIG-S------RTLMFLET PMLHWPDSMQTYLKEDRILF
  Geo.me1  SLDCVMDLAPNATIYISEKG KKGLERFFDLS--------- --------RWNVKTVKTGDT LTIG-K------RTLEFLET PMLHWPDSMVTYAREDKILF
  Geo.me2  SLDCVMDLAPNATIYISEK- -------------------- -------------------- -------------------- --------------------
  Geo.sul  SLDRIMALAPQATIYISDKG RKGIERFFDLS--------- --------NWNVKSVKTGDT LCIG-A------RTLEFLET PMLHWPDSMVTYSRHDRILF
  Arc.fu2  GLPDTMRIAKDATVVCTQRA KDGICKYYDCDG-------- ---------WNIQVVKGGDT LKIG-K------RTLTFIDM TMLHWPDSMATYINEDKILL
  Met.ja1  CIEKLIELT-EAKIVTTKIR KYYLDAQFNTK--------- --------DWEFVIVKNGDE LNIG-N------RTLKFITD DKCEY---MLTYCVEDKILF
  Met.ja4  CIEKLIELT-EAKIVTTKIR KYYLDAQFNTK--------- --------DWEFVIVKNGDE LNIG-N------RTLKFITD DKCEY---MLTYCVEDKILF
  Met.ja2  CVDKLVEIS-NATIITNEKG KEHLSLYYDTK--------- --------DWDFIIVDTGDE INIG-D------RTLKFIRT PMLHWPDNMLTYCKEEKILF
  Met.ma1  SLEKIMEIS-KAKIITNQKA KEHLELHYNTK--------- --------DWEYIIVDSGDS VNIG-K------RNLTFVKT PMLHWPDNMVTYSPEDKILF
  Gia.lam  SLKDHYHKFTNATFVCTKKC QEHLKILYGMEK-------- ---------ATWLIVDDKYT LKIG-K------RTLKFIPV PLLHWPDSTFTYCPEDKILF
  Spi.bar  SLPLFINQCVNATIVTNKIC MNHLQILYPSLKN------- --------FDRWQIVDAKST LNIG-K------RTLKFVPV PLLHWPDSMFTYSEFDQTLF
  Tri.va4  GTAMLVKEAPHIEVVMTKQC YNTMARFYDVSK-------- ---------WNVKIVKLGEK INLG-D------RVAVMAGV PMAHWPESAVTYLPAQKILF
  Nos.sp5  TLQELLSKAPQATLICSRPA ANALKTAFPEWESR------ -----------IQAVRFEDI LDLGQG------HQLTFVTA PTPRWPDGLFTYDSATKILY
  Ana.va1  TLQELLSKAPQATLICSRPA ANALKTAFPEWESR------ -----------IQAVRFEDI LDLGQG------HQLTFVTA PTPRWPDGLFTYDSATKILY
  Nos.pu2  TLQVLLSLVPQATLICSRPA ANALKTAFPELESP------ -----------IQAVRSGDT LDLGQG------HHLSFVTV PTPRWADGLCTYDYATKILY
  Syn.sP1  TLEQLLRRATKAKLICSRPA AKVLKATFPHWEER------ -----------FQTVRSQDM LDLGRG------HKLQLMTL PTPRWPDGLCAYDAGSQILF
  The.el2  TVKVLLEKAPQITLVCSKAG AVTLRSAIGEQLH------- -----------LWIARADTP LELGGD------RQLMFIAA ATPRWPDGLITVDPQNQIVF
  Nos.sp3  TLKALLEIAPQITFVCSNPG AINLRGVLENPDL------- ----------PMLIMRGEET LDLGKG------HNLQFIPT PNPRYADELCTYDPQTEILY
  Ana.va2  TLKALLEIAPQITFVCSNPG AINLRGVLENPDL------- ----------PILIMRGEET LDLGKG------HDLQFIPT PNPRYADELCTYDPQTEIIY
  Nos.pu4  -------------DSCVQPA SRXLX---ESP--------- ------------WLCGVEDS LNLGNG------HNLQFIPT PNPRYADQLCTYDPQTEILY
  Syn.sP3  TLKLLLSLAPQATIICSNPA AQNLEKLLADAEVNN----- ----------PIQVMKGNDH LDLGRG------HELTFIPT PSPRYPGQLCTYDPRTEILF
  Cro.wa1  TIKALMKIAPQITIVCSNTG ALLLPNILLPEFPP------ ----------QLKVVKGEDI LDLGKG------HQLEFTPT PNPRYPAQMCTYDPKTEILY
  Tri.er1  TLKELLAIAPSVTFVCSNPS VLNLKDYFKDEELK------ -----------IKVVKGEDT LDLGSG------HKLQLLTT PSPKWPDGLMTYDPQTQILF
  Glo.vi2  TLIALLARAPRLEIICSNPG AIALRPLLEGEAADLQT--- ----------QIRIVRGQEV LELGGD------RRLQCIPA PTPRWPDGLCLFDQKHSALY
  Nos.sp1  TFKALLELAPQITFVCSLPA AGDLRAAFPDDNLN------ -----------ILPMRGKET LDLGKG------HVLKFLPI PSPRWPAGLCTYDVQTQILY
  Ana.va3  TFKALLELAPQITFVCSLPA AGDLRAAFPDDNLN------ -----------ILAMRGKET LDLGKG------HVLKFLPI PSPRWPAGLCTYDVQTQILY
  Nos.pu5  TLKAILELAPQVTFVCSLPG ANNLRAAFLEQDLK------ -----------VLVMRGKET LDLGKG------HVLKFLPT PSPRWPEGLCTYDRQTQILY
  Syn.el3  TLKELMRLNPGLQVIVSNPA AQALEKLWQVEAQEAPIP-- --------PLDLKIIRTEES LDLGRG------KVLQLLPT PIPRWPDGLCVLDEQTGWLL
  Syn.el4  TLKELMRLNPGLQVIVSNPA AQALEKLWQVEAQEAPIP-- --------PLDLKIIRTEES LDLGRG------KVLQLLPT PIPRWPDGLCVLDEQTGWLL
  Pro.mM2  LLKKLASTYPKLKLISSNPG AKLLRELWEQRKPATPNNNE QEESSLPSLPSIEIVRQEQK LSLSNE------HALWLLPA PTARWPGGLLAFEESLGLLM
  Syn.sW2  LLRSLAETYSGLELITSNAG AKLLEELWTQRKPSPPGE-E QEQPPLPDLPSLRVIRHEQT LAMAHG------RSLQLIAT PTPRWPGGLLAFEQSLGLLM
  Pro.mC1  LLRALATEFKNIKIICSNPG GKLLKELWYQKKPSKEKLNE EKGLIIPSLPEIRLIKQEES ISIFND------YELRLIPA PTARWPGGLIALEEKTGLLM
  Pro.mC3  TIKLISVQFSNLTLTCSNPG FKLISELWNQKNPN------ LKTFIERELPVINIVKKELY LELEN-------ISLKLIPV PTARWPGGLIIYEENQEILL
  Nos.sp6  LVKDILQLAPNITIVGAKVA IQFLENMVHQPFKS------ ------------LQVKSGER LDLGNG------HSLEFVSA PNLHWPDTILTYDHKTGILY
  Ana.va5  LVKDILQLAPSITIVGAKVA IQFLENMVHQPFKS------ ------------LQVKSGER LDLGNG------HNLEFVSA PNLHWPDTILTYDHKTGILY
  Nos.pu3  LVKNILQLAPSITVVGAKVA IQFLENMVHQPFNS------ ------------RQVKSGER LNLGNG------HELEFISA PNLHWPDTIFTYDHKTSTLY
  Syn.sP2  LIPDLLELAPQVTVVGSKVA IQFLEKLVHRPFES------ ------------QIVKSGHS LDLGQG------HELQFISA PNLHWPDTILTYDSGTQVLY
  The.el1  LVKDVLVKAPHVTVVASKVA LQFLGDLIHQPFTQ------ ------------QQVKNGDR LDLGKG------HVLEFVMA PNLHWPDTILTFDHGTQTLF
  Nos.sp2  LVEDVLQLAPRATVLASKIA LQFLEGLVHDPFSK------ ------------RIVKSGDR IDIGKG------HEIEFVSA PNLHWPDTIFSYDRKTEVIY
  Ana.va4  LVEDVLQLAPRATVLASKIA LQFLEGLVHDPFSK------ ------------RIVKSGDR IDIGKG------HEIEFVSA PNLHWPDTIFSYDRKTEVIY
  Nos.pu6  LVEDVLQLAPRATVLASKVA LQFLEGLVHDPFSK------ ------------RVVKTGDR IDIGKG------HEMEFVSA PNLHWPDTIFSFDRKTQILY
  Nos.sp4  LVKDLLQMAPEITVVGSKVA IQFLEDLVHQPFKR------ ------------KIVKNGDR LDLGNG------HEFEFVIA PNLHWPDTIFSFDHKTQTLY
  Ana.va6  LVKDLLQMAPDITVVASKVA IQFLEDLVHQPFKR------ ------------KIVKNGDR LDLGNG------HEFEFVIA PNLHWPDTIFSFDHKTQTLY
  Nos.pu1  LVKDLLLMAPEITVVGSKVA IQFLEDFVHQPFKR------ ------------RIVKNGDR LDLGNG------HEFEFVIA PNLHWPDTIFSFDHKTKTLY
  Tri.er2  LAKDIIELAPQITVVGAKIA IQFLENLTHIPFKK------ ------------QIVKNGDQ LDLGNG------HVLEFVSA PNLHWPDTIFSYDRKTQTLF
  Syn.sP4  LVKDILQLNPRITVVATKVA LQFLDNFVHQPFER------ ------------IQVKSGDR LDLGQG------HDLEFVSA PNLHWPDTMLTYDPATEILF
  Cro.wa2  LVKDILELAPQATIVGSKVA INFLKNFIHQPFEY------ ------------IAVKTGDS LDLGKG------HVLEFVNA PNLHWPDTILTYDQGTETLY
  Syn.el1  LVGDILAIAPNVTVVGSKVA LQFLENQVHRPFQK------ ------------LQVKNGDR LDLGQG------HELEFVSA PNLHWPDTIFTYDPASQILF
  Syn.el2  LVGDILAIAPNVTVVGSKVA LQFLENQVHRPFQK------ ------------LQVKNGDR LDLGQG------HELEFVSA PNLHWPDTIFTYDPASQILF
  Glo.vi1  LVADVLALAPQATVVASRMA LQFLANMVHRRFPQ------ ------------RAVKSGDT LDLGGG------HVLEFVSA PNLHWPDTMFTFDRGTGVLY
  Pro.mM1  LVGQIIDLNPEIEIVASKVA IKFLEDQVHRPFRS------ ------------REVKSGEE LDLGTNSTSGIAHRFEFLSA PNLHWPDTIFSFDHATGILY
  Syn.sW1  LIGDLIDLNPDIEIVGSKVA LQFLQDQVHRPFKS------ ------------RAVKSGEE LDLGTNPESGIQHRFEFLSA PNLHWPDTIFSFDHGTGILY
  Pro.mC2  LISDILDLNNDIEIVGSKVA IQFLENQIHRPFKS------ ------------TAIKTGGE LDLGINPSNGIHHKLDFISA PNLHWPDTIFSFDHATSILY
  Pro.mC4  LIGKLLTLNPQIIVVGSKLA LKFIEDQIHIPFKS------ ------------LEVKSGQY LDLGANPTSGVNHNIEFISA PNLHWPDTIFSYDHGTNVLY
  Tre.den  LINLVKEENPRAEILASSKG VALIKNFFKINEG------- -----------VRAVKDGEV LDLGGG------KKLVFYET PNIHWPETMMTYDPDDKILF

  Rho.ca1  TCDLFGSHYCDGR---LFND LVGDFRF-----SFEYYFDR IMRPFRSFVAQVLDLIEPLD ------FGIIAPAHGPILRS H--PRDYLTHTRRLISSWLA
  Rho.ca2  TCDLFGSHYCDGR---LFND LVGDFRF-----SFEYYFDR IMRPFRSFVAQALDLIEPLD ------FGIIAPAHGPILRS H--PRDYLTHTRRLISSRLA
  Rho.sph  TCDLLGSHYCDER---LFDD RVGDFRF-----AMDHYFDR LMRPFRSFVTQALDLIEPLD ------LTVIAPSHGPVLRT D--PRAYLRQYRRLAGPRSA
  Dec.aro  TGDIFGCHFCDNR---LFND TVGDFRF-----SFEYYYAH IMRPFREYVLDAIALIEPLD ------IQLIAPAHGPVLRH K--PRDYVHRYRELATPRLF
  Wol.suc  SCDVMGSHFTSETNPEIFNS LLDEKDYLASIEAFKYYYAM IMRPYKEHIIKAFELLEKLD ------VQMIAPSHGPILDM E--PRFFFDWYRARAKNYLL
  Clo.pe1  TCDSFGSHYSCEEM--FDD- --LIPNEEEYMEALKYYFDC IMGPFKPYVLKALDKIKGLD ------IEIICPGHGPILRS N--PYKVVNLYKEWSTP-AP
  Clo.pe3  TCDSFGSHYSCEEV--FND- --LVPNEEEYLDALRYYYDC IFGPYKPYVLKAIDKIKDLD ------IELVCPGHGPILRQ D--PWKIINTYKEWSTP-VK
  Chl.tep  TCDSFGCHYCNEAM--YDD- --LCG---DFDDAFKYYFDA ILRPFSKYMLQAIEKIRPLD ------IKVICPGHGPILRS D--WKKYVDLSERYAKS-AI
  Clo.ac1  TCDVMGCHYCPDGS--IKD- ----EGGEDYLPEMRYYFDV IMSPFKKFVNMGLDKIKDLK ------LDMIAPSHGPVHIN D--IEESVKLYREWAKE-KE
  Clo.te1  TCDFLGAHYCPSTN--IFD- ----GESEDSYEEMVYYFDV IMSPFKKFVLAGLDKIKDLD ------FDLVCTSHGTVHTK EN-IKKYMNMYREFATG-NN
  Tri.va1  TCDSFGAHYSPKKS--ILMS QLPPEEEEGYQDALLYYYTA IFGPFKEYVIKGTDKILNLD ------IKLVGLGHGPVLDA R--IKETIDTYRKWSAP-LP
  Tri.va2  TCDSFGAHYSPKKS--ILMS ELPPEEEDGYQEALLYYYTA IFGPFKDFVIKGTDKILDLD ------IKIICLGHGPVLDA R--VQETIDTYRKWSEP-AL
  Tri.va3  TCDSFGAHYSPKKS--ILMS QLPPEEEEGYQDALLYYYTA IFGPFKEYVIKGTDKILNLD ------IKLICLGHGPVLDA R--IKETIDTYRKWSAP-IP
  Clo.ac2  TCDFLGCHFCEPRM--FDT- --KITYMPKYEKSFKEYYDA IFSPFKPYVVKGLDILDALD ------LDFIATSHGPILTR EGLLAASKQKYRDLSSE-IQ
  Ent.inv  TCDVFGGHCADDRV--FND- KMMDRIA-DMDEAYKHYFDC IFGPFKPYVLKGINLIETQM GFPVEELKAVCCSHGPVLRT N--IKENIERYRQWAQP-QV
  Ent.hi1  SCDVFGGHYADERV--FND- QMMERIK-DMDDAYKHYFDC IFGPFKNYVIKGLDMIETQM GFPSDELKAICCSHGPVLRT H--IKENIERYRQWAQP-IA
  Ent.ter  TCDVFGGHCADERV--FND- QMEDRIK-DMDDAYRHYFDC IFGPFKPYVLKGIDMIETKM GFPADELKAICCSHGPVLRT N--IRSNIERYREWSQP-PV
  Ent.mo1  TCDMFGAHYCDPRV--FND- QMEDRMK-DMEDSYKHYFDC IFHPFKQHVMKGLNMIETQM GFPVEELKAICCSHGPVLRT N--IKENIERYKGWAQP-TV
  Ent.mo2  PCDVFGAHCADPRV--FND- QMQDRIK-DMDEAYKHYFDC IFGPYTSFVLKGIDIIENKI GFPIEEINAICCSHGPVLRK N--IRENIERYRAWSQP-KE
  Ent.hi2  PCDVFGAHCADPRV--FND- EMTDRIK-DLDDAYKHYFDC IFGPYTSFVLKGINILENDI GFPVDELKAICCSHGPVLRT N--IKENIERYKKWSQP-KV
  Ent.hi3  TCDMFSTHFADERM--FDD- LIVDRKD-QYLQISYDYFNS VFGPFKRFVLKGIQTLENQP GFDLKNCKAICCSHGPIIRG Y--IPERVELWRQWAQP-PP
  Ent.hi4  PCDFFAVHYAEPKL--FDD- QIEGKEH-IFEKLYRHYFDA VMSPFKSSVLKGVQLVETQM GFPVEELQVICCSHGLIIRK D--IKKIIEKYKEWSQP-QM
  Mas.bal  TCDFLGSHYCFDGV--VDD- AMTEEQTRDYVVAAKGYYDP IFGPFKQQSLAGLAHLAKLS ------FDVVCCSHGPVLRS G--IERIVQLYKAWSTV-PA
  Clo.pe2  PCDIFSTHLTAK--EHFSSK SNED-----ITEDFLTYYKL IMEPHRKYIRPLIDILKDLD ------IEVIAPSHGYILDE NIQSYIDIYDKYS--KE---
  Clo.te4  PCDIFSTHISNY--EYFNDK AKED-----ILEDFKTYYSL IMHPHRRYVQNMINKIENLD ------IEIIAPSHGFILRE DVKKFINIYDEMS--KN---
  Clo.the  PCDIFSTHIANY--ELFNDL AKGE-----YIEDFKVYYRL IMAPHRPYVRDMLEKIKKLN ------IEVIAPSHGYILRE NTAKFIQMYDEMSSLAA---
  Arc.fu1  PCDFFGCHT----AYG-FYD DEVP----EILYYAQRYFGE IMMPFRSMGKKALEKIKGL- -----KINMIAPSHGPIYR- --NLEKILSAYEKWTAG---
  Pyr.fu1  PCDFFGAHT----AHG-LYD DEVP----SIIEYAQRYFGE IMMPFAGMAKRAMEKLKGL- -----EIKMIAPSHGPIYR- --NPERILKAYESWVNG---
  Met.maz  PCDFFGAHT----AQG-VYD DDLE----DLIPLAKRYYGE IMMPFNKMGAKALEKIKDL- -----EIDIIAPSHGPIYK- --NPERILEPYRKWTAG---
  Met.ac1  SCDFFGAHT----AQG-VYD EEIE----ELVSLAKRYYGE IMMPFGKMGARALEKIKDL- -----GIEIIAPSHGPIYK- --NPKRILDPYEKWTQG---
  The.ten  TCDFLGSHL----ATSELYA TDEC----KVYDSAKRYYAE IMMPFRNFIEKHLEKIKDL- -----DIEIIAPSHGPVYN- --NPEFILNAYREWVLD---
  Des.vu2  SCDFFGSHI----ATSDLFV RDQG----RVHEAAKRYFGE IMMPFRTIIAKNLEKLGPY- -----DIRMIAPSHGQIYD- --SPGWIIDAYRDWVSG---
  Met.th1  TCDFFGSHI----ATSDIME TPD-----DFLREAKRYYAH IMMPFSQMVASNLRKISEL- -----EVSMIAPSHGPVIS- --EPGLIMDAYDTWTSG---
  Pyr.aby  SCDAGGGYG-IPRAIDDSDE EVVK----EYLPYVTKYIVT VIGHYHKYIVQNIKKLKSLG IIE--SVRMILPGHGLIWR- -RNPVRIFEHYERVGAG---
  Pyr.hor  SCDAGGGYG-IPEAIDDSDE DVVK----KYLPYVTKYIVT VIGHYHKYIVQNIKKLKELG IIE--NANMILPGHGLIWR- -KSPTRIFEHYERVGAG---
  Pyr.fu2  SCDAGGGYS-IPETIDDSSE EVVE----KYLPYVTKYIVT VIGHYHKYIVENIRKLKELG IVK--DVKMILPGHGLIWR- -RDPIRIFRHYEEVGAG---
  The.kod  SCDAGGGYS-IPETIDDSDE EFVE----KYLPHVTKYIVT VIGHYHKYIVQNIKKLKSLG IVE--SARMILPGHGLVWK- -RDPLRIFEHYERVGAG---
  The.mar  SCDVGGGYL-LPEILDDSNE SVVE----RYLPHVTKYIVT VIGHYKNYILEGAEKLSSL- -----KIKALLPGHGLIWK- -KDPQRLLNHYVSVAKG---
  Fus.nu1  SNDAFGSFGALDGAIFDDEV NTD-----FFTDEMRRYYSN IVGKFGAPVNAILKKLSS-- --V--EISCICPSHGLIWR- -KYIKEIIERYQKWANM---
  Bac.the  SGDGFGCFGTVDGGFLDTRI NVD-----KYWGEMVRYYSN IVGKYGSPVQKALQKLGG-- --L--PITTICSTHGPVWT- -ENISRVIGIYDRLSRY---
  Bac.fra  SGDGFGCFGTLDGGFVDTRM NID-----HYWGEMVRYYSN IVGKYGSPVQKALQKLGG-- --L--PISAICSTHGPVWT- -ENITKVVGIYDKLSRY---
  Por.gin  SADAFGTFGTLDGHIFDKDM DLS-----FRWEEMYRYYAC IVGKYGSFVQKVLTKFKEA- -NL--PVQYICSTHGPVWTP -AHFSEAFDLYDRMSRY---
  Fus.nu2  SADAFGSFKSLDGRLFNDEV NWDR----DWLDEGRRYLTN IVGKYGPHIQHLLKKAGPI- -VD--KIKFICPLHGVVWR- -NDFGYLIDKYDKWSRY---
  Clo.te2  SADAFGSFGSLDGKLFNDEI NINR----DWIDEGRRYYTN IVGKYGAHVQSLLKKAADL- -D----IKIICPLHGPVWR- -NNLDYLLDKYDKWSSY---
  Shi.fle  SNDAFGQHYCDE--HLFNDE VDQT----ELFEQCQRYYAN ILTPFSRLVTPKITEILGFN LP----VDMIATSHGVVWRD N--PTQIVELYLKWAAD---
  Esc.col  SNDAFGQHYCDE--HLFNDE VDQT----ELFEQCQRYYAN ILTPFSRLVTPKITEILGFN LP----VDMIATSHGVVWRD N--PTQIVELYLKWAAD---
  Sal.ent  SNDAFGQHYCDE--HLFNDE VDQT----ELFEQCQRYYAN ILTPFSRLVTPKITEILGFN LP----VDMIATSHGVVWRD N--PTQIVELYLKWAAD---
  Sal.typ  SNDAFGQHYCDE--RLFNDE VDQT----ELFEQCQRYYAN ILTPFSRLVTPKITEILGFN LP----VDMIATSHGVVWRD N--PTQIVELYLKWATD---
  Erw.car  SNDAFGQHYCDE--HLFNDE VDQT----ELFEQCQRYFAN ILTPFSRLVTAKIHEVLGFN LP----LSMVATSHGVVWRD D--PAQIIHLYLKWADS---
  Aer.hyd  SNDAFGQHYCDE--HLFNDE VDQT----ELMEQCQRYYAN ILTPFSPLVTAKIKE----- -------------------- --------------------
  Pho.pro  SNDAFGQHYCDE--RLFNDE VEQN----ELMEQCLRYYAN ILTPFSPLVTAKIHEVLSFN LP----VDMVATSHGVIWRD N--PTQIIEQYLEWANE---
  Vib.vul  SNDAFGQHYCDE--RLFNDE VDQA----ELMEQCLRYYSN ILTPFSALVTAKIQEVLSFN LP----VDMIATSHGIVWRE N--PTQIIEQYLAWAND---
  Vib.fis  SNDAFGQHYCDE--RLFNDE VDQT----ELMDQCLRYYAN ILTPFSALVTAKIKEVLSFN LP----VDMIATSHGCVWRD N--PTQIIHQYLEWADN---
  Des.ps2  SNDGFGQHYASA--HMFNDL VDQA----DLFQECLKYYAN ILTPFSPMVTRKIKEILDMN LP----LEMICTSHGIIWRD N--PSQIVEKYLQWADN---
  Azo.spE  SNDAFGQHYASE--QMFNDL VDQE----ELRAECLKYYAN ILTPFSARVAAKIHEVLSFK LP----LEMICTAHGVIWRD N--PAQIVEQYLAWADD---
  Clo.te3  SNDAFGQHYASD--LMYNDL VDQA----ELYQESMKYYAN ILTPFNSFVIKKIEEVLALN LP----LNIIATSHGVIWRD N--PAQIIEQYIKWANG---
  Met.th3  SNDAFGQHLCYP--QRLDTE IPEY----ILMDAAKKFYAN LITPLSKLVLRKFDEVKELG LLD--KIGMIAPSHGQIWTE ---PMKIIEAYAAWATG---
  Met.mar  SNDAFGQHLCCP--QRLDRE IPEY----ILMDAARKFYAN LITPLSKLVLKKFDEVKELG LLE--RIQMIAPSHGQIWTD ---PMKIIEAYTGWATG---
  Met.ma2  SNDAFGQHLCL--TKRFDNE IPEN----ILMDANQKFYAN LITPLSKLVLKKFNEVISLG LLE--KITMIAPSHGQIWTD ---PMKVISAYQNFATG---
  Met.ma3  SNDAFGQHLCL--TKRFDNE IPEN----ILMDANQKFYAN LITPLSKLVLKKFNEVISLG LLE--KITMIAPSHGQIWTD ---PMKVISAYQNFATG---
  Met.ja3  SNDAFGQHLCFPAHKRFDKD IPEY----VLMDANQKFYAN LITPLSKLVLKKFEEVIQLG LLE--KIKMIAPSHGQIWTD ---PMKVIKAYQDFATG---
  Met.th2  SNDAFGQHLCIS--KRFDKD VPEA----VLMDAAMKFYAN LLTPLSPLVLRKFSEVKELG LLE--KIGMIAPSHGQIWTE ---PLKIIAAYTDWATG---
  Moo.the  PNDAFGQHIATS--VRFDDQ VDAG----LIMDEAAKYYAN ILMPFSNLITKKLDEIQKIN LA----IKTIAPSHGIIWRK D--PGRIIEAYARWAEG---
  Des.des  CNDAFGQNIACT--ERFADE IDRA----HLAHAMKEYYHN IVLPFSPIVIKTLDLLAELK LD----IDMLAPDHGLIFRG -EDVQYALDSYRSFAQQ---
  Des.vu1  CNDAFGQNIAST--ERYADE IDRS----ALFHAMKEYYHN IVLPFSPIVLKTLAQIEQLG LD----IDMLAPDHGLIFRG YDDVKYALDTYRIFAEQ---
  Des.gig  SNDIFGQNIAAS--ERFSDQ IPVH----TLERAMREYYAN IVNPYAPQTLKAIETLVGAG VA----PEFICPDHGVIFRG ADQCTFAVQKYVEYAEQ---
  Des.ps1  TSDAFGQHLAST--ERFDDE LELD----EIMQESAKYYAN ILNLFSPLIRKLLRTIKEMD LD----LKIIAPDHGLIWRS --HQDKILAAYEKWSNQ---
  Des.ps3  SNDAFGQHIATE--ERFDDE LEAG----KAINAAEHFYAT TLTLLSPLVQKLLKTMEKME LD----LRLIAPDHGIIWRQ --QQDEILEGYRRWSQQ---
  Met.ac2  SNDGFGQHIATS--KRYDFE VGD------VIPDAAEYYAN ILMPFHMPLLRFMGVLDKMG VD----PLQIAPSHGIIWKQ --DLKKILEAYRAWANG---
  Met.bar  SNDGFGQHIATS--KRYDFE VGN------VLPEAAEYYAN ILMPFHIALLRYFKLIEEMK IE----PLQIAPSHGIIWKQ --DLEKILAEYKAWANG---
  Met.bur  SNDAFGQHLATS--VRFEDE VECG-----ALEDAAIYYAN ILLPFGSKVLKYADKIAELG LE----FDMIAPSHGVIWRK --EPMRVVEAYIKWAKG---
  Geo.me1  TQDAFGQHVASA--NRFDDE YEISNSPVELEDAVVDYYAN ILMPFGQMIKTKIAEIQAKG FE----IDIIAPDHGLIWRK --DPGKVLGMYLDMANG---
  Geo.me2  -------------------- -------------------- -------------------- -------------------- --------------------
  Geo.sul  TQDAFGQHVASA--SRFDDE FEKSDSAAELEDAVVDYYAN ILMPFGQMIKTKIAEIQAKG FD----IDIIAPDHGLIWRA --NPGKVLSMYMDMANG---
  Arc.fu2  SNDAFGQHVASE--YRFDEE IGVE----EALKWAKVYYAN ILMPLGGLIQKKLKEIKESG LE----IDIIAPSHGVVWK- --NPGRIIEAYDRWSRF---
  Met.ja1  SNDLFSQHVVYK--EKIDSD IGHK-----IMLDAKEYFAN ILLPYRKSILKILNILKDLD LE------YICPSHGVIWHI M--IDEILTKYRMWCSD---
  Met.ja4  SNDLFSQHVVYK--EKIDSD IGHK-----IMLDAKEYFAN ILLPYRKSILKILNILKDLD LE------YICPSHGVIWHI M--IDEILTKYRMWCSD---
  Met.ja2  SNDAFGQHIASS--ERFDYE IGEG-----IFEHAKDYFAN ILMPYKMLIPDAIKAVKNLD IE------LICPSHGVIWKE Y--INEIIEKYNEWAMN---
  Met.ma1  SNDAFGQHIASS--ERFDFE IDY------TLDSAKEYFAN ILLPYRTLIPNAVKTVDTLE TD------LICPSHGIIWKE N--ISKIKEKYLEFASN---
  Gia.lam  SNDGFGQHYATS--RRWADE CDVS----HVMHLFKEYTAN ILGLFSAQMRKALEVAS--T VE----IKYILSAHGVSWRG -DAMGLAIAEYDRWSKG---
  Spi.bar  SNDGFGQHLASA--ERWSDE LPQG----QIERLMDEYTAN ILGHVPHLIKKAVEAAS--T LS----IKNILVAHGASYRG -DAVGWAVKKYFDFGAQ---
  Tri.va4  SSDCFGQHIASN--KRFVDE VDQG----LFLTEIKSYYAN ILQRLGKPVLKALATAS--K LPG---LDIVLPAHGVGFRR KEDLEQAIKLYTQWAT----
  Nos.sp5  TDKFFGAHICEDTLFDEDWK KLDA--------ERHYYFDC LHAPQAKQVEAALDKVVMLG ------ARSYAPGHGPVVRY S--LSRFTYDYRQWCQG---
  Ana.va1  TDKFFGAHICEDTLFDEDWR KLDA--------ERHYYFDC LHAPQAKQVEAALDKVVMLG ------ARYYAPGHGPVVRY S--LSRFTYDYRQWCQG---
  Nos.pu2  TDKLFGAHICEDTLFDEDWK GLDA--------ERRYYFEC LHAPQAKQVEVVLDKLSLLG ------ARCYAPAHGPVVRY S--LSRFTYDYRQWCQG---
  Syn.sP1  SDKLFGTHVCGDAIFDEDWR QLGG--------DRRFYFDC LHAPQTRQVETALDQFDPLT ------LKMIAPGHGPLVRF S--LSRLYSDYRQWCQQ---
  The.el2  SDKLFGAHVCGDSLYDEQWK KLDE--------DRAYYFEC LHAAQTRQVESILDRLAELT PP----PRLYAPAHGPIVKF S--RSRLFQDYRDWCQA---
  Nos.sp3  TDKLFGAHICGDQVFDEGWA TINE--------DRRYYYDC LMAPHARQVETALDKLADFP ------TRLYATGHGPLVRY G--LIELTHAYREWSQQ---
  Ana.va2  TDKLFGAHICGDQVFDEGWE AINE--------DRRYYYDC LMAPHARQVETALDKLADFP ------ARVYATGHGPLVRY G--LIELTHAYREWSQQ---
  Nos.pu4  TDKLFGAHVCGDQVFDEGWE VYNE--------DRRYYFDC LMAPHARQVETALEKLADFP ------VRMYANGHGPLVRY G--LIELTKSYREWSQQ---
  Syn.sP3  TDKLFGAHVCGDQVFDEGWT IYQE--------DRRYYFDC LLAPAAAQVSAALNKLEAYP ------AQTYAPSHGPLVRY G--LRELTRNYQQWLSE---
  Cro.wa1  TDKLFGSHVCGDQIFDEGWQ VYAE--------DRRYYFDC VIAPYAKQINNALEKLSRKP ------AKIYGTGHGPLVRY G--LKELTVSYQQWLEA---
  Tri.er1  TDKFFGAHVCGDQVADEGWT IYSE--------DRRFYYDC LHAAQAKQVLSTLEKISELT ------VKLYAPGHGPLVRY G--MMELTNLYRKWSQE---
  Glo.vi2  TDKFFAAHVADDALFDESGT ATGE--------DARYFYDC LMASQARQVEAVLDRLAEWP ------ARVIAPVHGPLLRS G--GLDLISHYRRWNRA---
  Nos.sp1  TDKIFGAHICGDDVFDDNWE SFKE--------DQRYYFNC LMAPHAIHVEAALEKISDLQ ------VRLYAVGHGPLVRT S--LIALTQAYADWSKA---
  Ana.va3  TDKIFGAHICGDDVFDDNWE SFKE--------DQRYYYNC LMAPHAIHVEAALEKISDLQ ------VRMYAVGHGPLVRT S--LIALTQAYADWSKA---
  Nos.pu5  TDKLFATHLCGDEVFDDNWE ALKE--------DQRYYFNC LMAPQTPHVQAALEKISDLQ ------VRMYAVGHGPLVRT S--LIELTKAYGEWSRS---
  Syn.el3  SDKFFAAHLCQDQIFDQGWT SFRE--------DQRYYFDC VMAPQVRQVQTVLAKFSRLP ------IQGYAPSHGPLIRY G--LHDLTAAYVSWSDR---
  Syn.el4  SDKFFAAHLCQDQIFDQGWT SFRE--------DQRYYFDC VMAPQVRQVQTVLAKFSRLP ------IQGYAPSHGPLIRY G--LHDLTAAYVSWSDR---
  Pro.mM2  SDKLFAAHLCTSEWAEANRI STEE--------ERRHFYDC LMAPMASQVDTLVERLEELD ------IRTIAPCHGPAIET S--WRSLLNDYRRWGES---
  Syn.sW2  SDKFFSAHLCTEEWAETNRT STEE--------ERRHFYDC LMAPMARQVEGVVERLEELD ------IRTIAPGHGPAIED S--WRSLLSDYRRWGEG---
  Pro.mC1  SDKLFGTHICTAEWAESNRS STEE--------ERRHYFDC LMTPMVSQINRIIEKIELLN ------ITSIAPGHGPAIDT S--WRSLLNDYQRWGGQ---
  Pro.mC3  SEKIFSAHLASEEWSETNRM STEI--------NRKHFYDC LMAPMSNQIVSIAEKISELD ------IKTIAPLHGPAIEY S--LKSFLNDYIRWGEN---
  Nos.sp6  TCDVFGMHYCDDQTYDENFF AIEE--------DFKYYYDC LMGPNARSVLAALKRIENLA ------IKTVATGHGPLLQV H--ISEWLGRYKNWSLE---
  Ana.va5  TCDVFGMHYCDDQTYDENFF AIEE--------DFKYYYDC LMGPNARSVLAALKRIENLT ------INTVATGHGPLLQN H--ISEWLGKYQNWSLE---
  Nos.pu3  TCDVFGMHYCDDHTYDENIT LLEE--------DFQYYYDC LMGPNARSVLAALKRIEKLE ------IGTVATGHGPLLQH Y--IPDWLGRYQNWSLE---
  Syn.sP2  TCDVFGMHYCDDSLFDETPE RLEP--------DFQYYYNC LMGSNARSVLMALKRIAPLQ ------VVLVATGHGPLLQH H--ISHWLGQYDAWSQN---
  The.el1  TCDVFGAHFCNDDPFDSEPE LLAP--------DFKFYYDC LMGPNARSVLSAFKRLESLP P-----VQLVATGHGPLLRH H--LDQWLESYRNWSQE---
  Nos.sp2  TCDAFGMHFCDNRTFDEDLE AIEA--------DFRFYYDC LMGPNARSLLNAMKRMGDLG K-----IKIIANGHGPLLYH H--LDVLTECYQSWSQR---
  Ana.va4  TCDAFGMHFCDNRTFDEDLE AIEA--------DFRFYYDC LMGPNARSLLNAMKRMGELG K-----IKIIANGHGPLLYH H--LDVLTECYQSWSQR---
  Nos.pu6  TCDAFGMHFCDDRTFDEDLE AIEA--------DFRFYYDC LMGPNARSLLNAMKRMGDLG K-----INIIANGHGPLLYH H--LDVLTGCYENWSQR---
  Nos.sp4  TCDAFGMHYCSDIVFDEDLK TIEP--------DFHYYYDC LMGPNARSVLSALKRMGELP S-----VKMIATGHGPLLYH N--VEELTGRYRTWSQN---
  Ana.va6  TCDAFGMHYCSDIVFDEDLK TIEP--------DFHYYYEC LMGPNARSVLSALKRMGELP S-----VKMIATGHGPLLYH N--VEELTGRYRTWSQN---
  Nos.pu1  TCDAFGLHYCSDSTFDEDLV AIEE--------DFHYYYDC LMGPNARSVLSALKRMGELK T-----IDMIATGHGPLLSH N--VEELVGRYRIWSQT---
  Tri.er2  TCDAFGMHYCSDKTYDETLS DIEA--------DYKFYYEC LMAPNARSVLNAMKRMKALG D-----INTIATGHGPLLRH N--LVELTNRYQEWSQA---
  Syn.sP4  TCDVFGMHYCSDAVFDIDLG KIAP--------DYQFYYDC LMGPNARSVLAAMKRMDNLG T-----ISTVANGHGPLLRH N--VGELLHRYRHWSES---
  Cro.wa2  TCDVFGMHYCSDVLYDEHLE DIAP--------DYHFYYEC LMGPNARSVLSALKRMDKLG H-----FSLVANGHGPLLRY N--VHELVERYRTWSEE---
  Syn.el1  TCDAFGMHFCDERTFDEDLQ QIEG--------DFQYYYEC LMAPNARSVLAALKRMKALG E-----ITTIATGHGPLLRR N--LQEWVDRYQHWSEQ---
  Syn.el2  TCDAFGMHFCDERTFDEDLQ QIEG--------DFQYYYEC LMAPNARSVLAALKRMKALG E-----ITTIATGHGPLLRR N--LQEWVDRYQHWSEQ---
  Glo.vi1  TCDAFGMHYCNERMFDEDLS AIEP--------DYRFYYEC LMAPNARSVLTALKRMEPLG E-----ITAIATGHGPMLKL H--LGELVDRYRRWSQE---
  Pro.mM1  TCDAFGLHYCSEELFDQDPS ALAP--------DFRFYYDC LMGPNARSVVQALKRMDQLP E-----ITTIAVGHGPLLRH H--LKLWVEDYRDWSSQ---
  Syn.sW1  TCDAFGLHYCSDDVFDSDPG AIAP--------DFRFYYDC LMGPNARSVLQALKRMGGLP E-----INTIAVGHGPLLRH H--LSHWVNDYREWSGQ---
  Pro.mC2  TCDAFGLHYCTDELFDLDPD AILP--------DFRYYYDC LMGPNARSVLQALKRIKNLP T-----IQTIAVGHGPLLRH N--LDLWLNNYQEWSGQ---
  Pro.mC4  TCDAFGLHYCSDEFFDNDQK EIYE--------DFRFYYDC LMGPNARSVLQAIKRIDKLP R-----LKTIAVGHGPLLHN Q--VNFWKEKYSEWSSN---
  Tre.den  SCDAFGSYGCIGEKIFDDQH TEDELK--FFENEALRYYAN IVASFSSFVNKGIEKLAALE ------LKFICPSHGLLWRG N--PSRIVNLYKKFADYNTG

  Rho.ca1  AETGSEKTLLIFYVSAYRAT AQLAQAIHDGAAESPD---V RVSLFDLEGGE---ITPFLD LIEEADGIALGTPTINGDAV RTIWEMLAALVDIETR----
  Rho.ca2  AETGSEKTLLIFYVSAYGAT AQLAQAIHDGAAESPD---V RVSLFDLEGGE---ITPFLD LIEEADGIALGTPTINGDAV RTIWEMLAALVDIETR----
  Rho.sph  P--GPDRTLAILYISAHGAT ARLAQAIRDGAAGEPG---V RVSLFDLEGGE---LHPFLD LIEEVDGIALGTPTINGDAV RAIWELLAMLVDIETR----
  Dec.aro  NEARSEKTLVVFYLSAYGNT RRMAEALAAGAESLGG---V RVSLYDLEGGE---AEIFTD LVEEADGLAFGSPTINADAV KPIWDLLSSLTTVNIK----
  Wol.suc  R--LNGQKVTIIYASAYGNT AKMMESVKAGLLDAG----V EVAVFDASSSA---MAEMID SIELSTGILLGTSTINAKAP EPILHLIANLVVLSMN----
  Clo.pe1  AKEV--KKASIFYVSAYGYT KQLAEKIAEGIKSTGN---L DINLFNIIEHD---MTELVG EVGSSDAILFGSPTIVNELV EPVRDLMAKLNPVVHG----
  Clo.pe3  PKINGDKKVTIPYVSAYGYT KELAEEIAKGIQSEHN---V EVKLYDLTYSK---QEDVLA DIGESDGILFGSPTIVGELL PPIRILLANLNPIIHG----
  Chl.tep  AMPN-EKSILIAYVSAYENT SVLAQKIAEGLRSACD---F NVDVCDIENMS---AEKLEE KIAHSMGIIIGSPTINQNIV HQIYGIFAVLNPLRDR----
  Clo.ac1  PKE---KNVQIFYITAYGNT GIMAKHLCEDINKKG----V KAEVHEITDMK---MEDIVE LIADANGVLVGSPTINQDAV RPVWDVLSSVCPIVNR----
  Clo.te1  EEE---KKIEIFYISAYNQT KAVADYFYKQLNNMG----I KADIHEITESG---IDKCAE LIEKSKGFLIGSPTINQDAV KPVWDVLSLVSPIVNR----
  Tri.va1  THEG--KEVVMVYASAYGYT TEMAEEIKAGILAKIPDAKI KMFNVNIQNYG-GLKGEIMN AIATADGVLLGTNTINGDAV PPVWDVALSMNPIVHG----
  Tri.va2  PHPG--IEVVMVYASAYGYT TEMAEEIKNGILDKIPDASV KMYNVNIQNYG-GMKADIMN SIATADGVLLGTNTINGDAV PPIWDVALSMNPIVHG----
  Tri.va3  PHEG--KEVVMVYASAYGYT TEMAEEIKTGIMEKCPDAKV KMFNVNIQNYG-ALKGEIMG AIATADGVLLGTNTINGDAV PPIWDVALSMNPIVHG----
  Clo.ac2  STT---KYIPIFYCSAYGNT EILANEIASGIKSVLNDANI EMLDIINYDYS-----DLKE KINICDAFMLGTPTINKDAL FPIWELIGGIDAVNCK----
  Ent.inv  LKN----KVVIAYGSAYGYT KHMAEKIAEGVKSVG----V EVSIHDIVRSS---VDAVLK DFGDAKGLLLGTPTLVADAI PPMMIIACNLNPVIHC----
  Ent.hi1  LKN----KVVIAYGSAYGYT QKMAEQISEGIKSTG----V EVKMFNIVESS---VGDVLK EFEDAKGLLLGTPTLVNDTI PPIMQIACSLNPTIHC----
  Ent.ter  LKN----KVVITYGSAYGYT EAMALKIAEGIKSVG----V AVSIHDIVKSS---VEKVLA DFANAKGLLLGSPTLVEDAI PPMMLILRNLNPIVHC----
  Ent.mo1  LKN----KVVIAYGSAYGYT EMMAQKIAEGIKSVG----V EVTFHNVVTST---VEAVLK DFEDAKGLLLGTPTIVGDAI APIMMIACNLNPIVHC----
  Ent.mo2  LKD----QVVIAYGSAYGYT EMMAEKIAEGIKSTG----V EVIMHNIVKSS---VDAILK DFEDSKGMLLGTPTLVGEAL PPMYIILAHLNPIVHC----
  Ent.hi2  LKD----RVIIAYGSAYGYT EMMAEKIAEGVKSVG----V EVIMHNIVTSS---VDAILN DFENSKGLLLGTPTLVGEAL PPMYIILAHLNPIVHC----
  Ent.hi3  LKN----KVVIAYGSVYGYT ETMANTIAAGIKSVG----V EVSMHNVENTS---VENVLK DFSDCKGLLLGTPTIVGDAL PPILTIACNLNPYIHC----
  Ent.hi4  LKN----KVIVVYGSAYGYT KIMTNKIVEGIKSTG----V EVIVYNIVNTT---ITEILK DFKDAKGLLLGSPTIVGDAT PPFYDLLGHLNPFMHN----
  Mas.bal  LKE----RVVVAYVSAYQYT RMMANEIGESLKRAG----V EHELYDLVDRP---VADAMA DIEQSRGLLLGTPTILSDAL PQIWQIVTSLNPIIHK----
  Clo.pe2  --TKKGKKATIVYTTMRNAT KKIAEKFKSELENED----- -IEVYIFNADK-STKEDILA SIKESDSILFGTSTKYGDLI GSIEDILKELPKLDLS----
  Clo.te4  --TNIDKKVLILYSTMTNNT KKISELIKEHFERDS----- -INTELINVNK-TSDEEIFK KVKESDAVLVGTSTKYGDMI GRLEDILKSLKDMDLE----
  Clo.the  --LKQPKKVTIVYSTMTGNT AKIAQKLVQGLESAG----- -VETSVFNLKN-SDLAEVRK KITESDGILVGSSTRYADMV GNVEELLKLLEGEEVK----
  Arc.fu1  --ET-EEKVLVVYATMWGST ERMVNLLTELLMKEGLKV-- -AVHNLASA----DIGEIAK DLVDSRAIVLGTPTVLGGMH PLALFAANLVKALRPP----
  Pyr.fu1  --ET-REKVLVAYVSMWGSN REMAKELADLLVAKGIDV-- -KVYDLVSA----DIGELAK DLVDSRAIVLAAPTVLGSAH PLAVYAAYLVKALRPP----
  Met.maz  --KT-ENKALVVYISMWGST KEMVNAIAETLLKEGVDV-- -RMYDLAAS----DLGDVAR ELVDSRAIILGTPTVLAGMH PLALYGAYLVKALKPP----
  Met.ac1  --KT-ENKALIVYVSMWGST REMIRTIAETLLKEGVDV-- -RMYDLVAS----DIGDVAR ELVDSRSIVLGAPTVLGGMH PLALYGTYLVKALNPP----
  The.ten  --KP-KNIVLIPYVTMHGSV KKMVEYLEAALVERGVIV-- -KPFDLSVT----DIGEFAM ALVDAATVVMATPTVLVGPH PMAVYAAYLTNALKPK----
  Des.vu2  --VA-HNLVAFPFVSMHGST RLMVDHLAAALSERDVRV-- -ELFNLAVT----DIGKLAM SLVDAGTIVLGTPTVLAGPH PMAAYAAFLANALRPK----
  Met.th1  -----GDGVVIAYTTMHGST RVMVERLTEKLMELDVSV-- -RPVNVAEH----DTGEFLT ELVDASVLVVASPTVLTRPH PAIASVLYLVNALRPP----
  Pyr.aby  --IPTKDKVLVLYDSMYGFV EERMKVVIEELRKYNKKP-- -VIYRFTDKEA-PAVSDILG EVPDSEALIIGVSTYEADVH PRIRYTLYEILDKANY----
  Pyr.hor  --IPTKDKVLVIYDSMYGFV EKRMSVVIEELKRYGKKP-- -VVYRFTDKEN-PAISDILG EVPDSEALVIGVSTYEADIH PRMRCALYEILDKANY----
  Pyr.fu2  --RAEKGKVLVVYDSMYGFV EKRMDIVIDELKKHGMKP-- -VIYKYTDKVA-PAVSDILG EVPSAEAIVIGVSTYEADIH PRIRYLLYEIIDKANY----
  The.kod  --VSEKDKVLVIYDSMYGFV ERRMEIVLDELRKHGKKP-- -VVYRFTDKEA-PAVSDILG EVPSAEALIIGASTYEAEIH PRIRYALYEIVDKANY----
  The.mar  --DPKKGKVTVIYDSMYGFV ENVMKKAIDSLKEKGFTP-- -VVYKFSDEER-PAISEILK DIPDSEALIFGVSTYEAEIH PLMRFTLLEIIDKANY----
  Fus.nu1  --EPTKEGVVIVYGSMYGNT AEMAEILGRELGNRGIKD-- -VIIYDSSK---TDHSYIFS TIWKYKGLMLGSCAHNNDIY PKMEPLLHKLENYGLK----
  Bac.the  --DA-DEGVVIVYGSMYGNT EQMAEAIAAELSAQGIRN-- -IVMHNVTK---SHPSYILA DIFRYKGLIVGSPTYSNQIF PEVESLLSKILVRELK----
  Bac.fra  --DA-DEGVVIAYGSMYGNT EQMAEAIAAELSAQGIKN-- -IVMHNVSK---SNPSYILA DIFRYKGLIIGSPTYSNQIF PEVESLLSKILVRELK----
  Por.gin  --EA-EEGAVILYGTMYGNT EVLADTIAQGIAAGGIRN-- -VVCHNVAF---SPASNILR DIFKYKAVIIGSPTYSNEIF SPIKNIMEMIRLREVK----
  Fus.nu2  --EPEEKGILIAYASMYGNT ENAVEILAAKLAEKGITN-- -IKMFDVSN---THVSYLIS NVFKYSHIVIASPTYNLGIY PVIHNFVMDMKALNLQ----
  Clo.te2  --EPEEKGVMIVYASMYGNT EAAANDLATRLVEKGMTN-- -VAMYDVSK---THVSYLIS ETFKYSHVVLASVTYNLNIY PPMFNYIMDMKALNLQ----
  Shi.fle  ---YQEDRITIFYDTMSNNT RMMADAIAQGIAETDPR--- -VAVKIFNVAR-SDKNEILT NVFRSKGVLVGTSTMNNVMM PKIAGLVEEMTGLRFR----
  Esc.col  ---YQEDRITIFYDTMSNNT RMMADAIAQGIAETDPR--- -VAVKIFNVAR-SDKNEILT NVFRSKGVLVGTSTMNNVMM PKIAGLVEEMTGLRFR----
  Sal.ent  ---YQEDRITIFYDTMSNNT RMMADAIAQGINEVDPN--- -VAVKIFNVAR-SDKNEILT NVFRSKGVLVGTSTMNNVMM PKIAGLVEEMTGLRFR----
  Sal.typ  ---YQEDRITIFYDTMSNNT RMMADAIAQGINEVDPN--- -VAVKIFNVAR-SDKNEILT NVFRSKGVLVGTSTMNNVMM PKIAGLVEEMTGLRFR----
  Erw.car  ---YQEDRITLFYDTMSNNT RMMADAIAQGINDVDPG--- -VAVKIYNVAR-HDKNEILT QVFRSKGVLVGSSTMNNVMM PKVAAMLEEITGLRFQ----
  Aer.hyd  -------------------- -------------------- -------------------- -------------------- --------------------
  Pho.pro  ---YKEDKITIFYDSMSNNT RMMADGIAQGITETDPN--- -VAVKIFNVSR-HDKNEILT NVFGSKGILVGSSTMNNVMM PKVAGMLEEITGLRFK----
  Vib.vul  ---YQEDRITIFYDSMSNNT RMMADAIAQGIHDVDPS--- -VAVKVFNVSK-QDKNEILA NVFRSKGILVGSSTMNNVMM PKIAGMLEEITGLRFK----
  Vib.fis  ---YQEDRITIFYDSMSNNT RMMADAIAQGIHDVDPA--- -VAVKVFNVSR-QDKNDILT SVFRSKGILVGSSTMNNVMM PKIAGMLEEIAGLRFR----
  Des.ps2  ---YQENQISILYDTMWEST RVMAEQIAAGIREVDEE--- -VTVKLYNLAK-SDKNDVIT EIFRSKAILMGSPTLNNGIL VSVAGLLEEIKGLKFK----
  Azo.spE  ---YQENQITLIYDTMWNGT RQMAEAITKGIRSADPS--- -VEVKMFNLAI-SDKNDVLT QVFKSKGILVGSPTVNNGML PHVAALLEEMRGLRFR----
  Clo.te3  ---YEENQITVLYDTMWNGT RRMAEGIAEGIKSVNKD--- -ITVKLFNAAH-SDKNDVIT EIFKSKVLLVGSATVNKSIM SATAGILDMIRGLGLK----
  Met.th3  ---KVKKKVTVIYDTMHHST AMMAHAIAEGAMSEG----- -ADVRVYYLHE-DDRSEIVK DILDSHAIALGAPAIYDEPY PSVGDLLMYLRGLKFNRTGQ
  Met.mar  ---MVDERVTVIYDTMHGST RKMAHAIAEGAMSEG----- -VDVRVYCLHE-DDRSEIVK DILESGAIALGAPTIYDEPY PSVGDLLMYLRGLKFNRTLT
  Met.ma2  ---QCKDKATIVYDTMHYST QKMAHAFAEGLLSEG----- -IEVVIYNLHS-DERSEIVK DILDSKAVLFGIPTINDQPF PSIGDLMYYLRGLRFDRTGF
  Met.ma3  ---QCKDKATIVYDTMHYST QKMAHAFAEGLLSEG----- -IEVVIYNLHS-DERSEIVK DILDSKAVLFGIPTINDQPF PSIGDLMYYLRGLRFDRTGF
  Met.ja3  --KAAKDKAVIVYDTMHYST QKMAHAFAEGLMSEG----- -IDVVMYFLHY-DERSEIVK DILDAKAVLFGIPTIYDEPY PSIGDIIYYLRGLKFNRTGF
  Met.th2  ---KCRDKATIIYDTMHYST RMLAHAMAEGLMAAD----- -VDVSMHFLHE-DERSEIVK NILESKAVFIGSPTMFNGPF PSLGDLIYYLKGLTFDRTGF
  Moo.the  ---QGKAKAVIAYDTMWLST EKMAHALMDGLVAGG----- -CEVKLFKLSV-SDRNDVIK EILDARAVLVGSPTINNDIL PVVSPLLDDLVGLRPK----
  Des.des  ---KPRKRAVIVFDTMWHST EKMARAIADGLEAEG----- -VPARLMWLKA-NHHSAVMT ELADCGAVIVGSPTHNNGIM PNVAKMLTYMKGLRPQ----
  Des.vu1  ---KPQKRAVIVYDTMWHST EKMASAIAEGLESVG----- -VPTRVMWLKA-NHHSAVMT ELADCGAVLVGSPTHNNGIL PAVAAMLTYMKGLRPQ----
  Des.gig  ---KPTNKVVIFYDSMWHST EKMARVLAESFRDEG----- -CTVKLMWCKA-CHHSQIMS EISDAGAVIVGSPTHNNGIL PYVAGTLQYIKGLRPQ----
  Des.ps1  ---EHSNRALIIYDSMWHST EEMAKSISIGLEEEG----- -VPAELINMQV-HHRSDVVT KVLDARALILGSPTLNNGIL PRMAGLLSYMKGLKPA----
  Des.ps3  ---EQHPEAIIVYDTKWKST EMMAKAIAQGIEEEN----- -VPARLMSLKE-CHRGDIMQ RLLTASTIVLGSATINNAIM PSLASFLMYMKGLKPR----
  Met.ac2  ---EVNEKVLVIYDTMWGST EIMATEIAEAVRAAG----- -VEVKLLNLRK-NTRNHIMK EMLDAAAFAVGSPTLNNGLF PTVGDFLVYLKGLRPQ----
  Met.bar  ---EVKEKVLVIYDTMWNST EIMAKEITEAIWATG----- -VKVKMLNLRK-NARSLIMK EMLDAAAFAVGSPTLNNGVF PTVGDFLIYTKGLRPQ----
  Met.bur  ---EAVPKVLVIYDTMWGST EIMAKEIVEGVSECG----- -VEARMFHLRK-NDWSMMLR ELLSSPVIAVGSPTMHGTMF FTISGFLTYLKGLRPK----
  Geo.me1  ---KARESVAIIYDTMWQST EKMAGPIAEGVRAEG----- -LNCQIIKLRA-TPTSVAIK EFWKCRGALIGSPTLNNILF PSVAEFLTHLRGLRPK----
  Geo.me2  -------------------- -------------------- -------------------- -------------------- --------------------
  Geo.sul  ---KANESVAIIYDTMWQST EKMAVPIAEGIRAEG----- -LDCRVVKLRA-TPMSVAIK EFWKSRGALIGSPTLNNILY PSVAEFLTHLRGLRPK----
  Arc.fu2  ---EPTNKVVIVFDSMWHST EKLAMAIAEGAGSEG----- -ADVRVMHIRK-DYWTDIVT EILDAKAIAVGSPTIHNGLF PTVAGFLTYLKGLKPQ----
  Met.ja1  ---SYKNTAVIVYATIYSST EKIAKALGEGLSEEG----- -VDVIYHRLDT-SPLNIIMR DILDAKYVLVGSPTINMNVH PKVGMLLTYIEGLKPS---N
  Met.ja4  ---SYKNTAVIVYATIYSST EKIAKALGEGLSEEG----- -VDVIYHRLDT-SPLNIIMR DILDAKYVLVGSPTINMNVH PKVGMLLTYIEGLKPS---N
  Met.ja2  ---KTKNKAVIVYDTMYNST KKMAHAIAEGLMEKG----- -VEVKIYRVCE-TSLSRIMT EILDAKYVLVGSPTVNRNLY PEVGKFLAYMDCIRP----L
  Met.ma1  ---NVINKAVIVYDTMYSST EKIGLAIAEGLIESG----- -VEVKVFKISK-TPVSKIIA EILDAKYVLVGSPTLNINLY PEVARFLKYMEGLKP----N
  Gia.lam  --QHCQKKVTVVLDSMYGTT HRMALALLDGARSTG----- -CETVLLEMTS-SDITKVAL HTYDSGAVAFASPTLNNTMM PSVAAALNYVRGLTL---IK
  Spi.bar  --THFKPKVSIVYDTMYGTT ARAALAIAEGVKSAG----- -AVPHMLPLSA-ADITKAAL NFYDSPCVALGSPTLNSTYM PAQAAVINYCGGLKL---LN
  Tri.va4  --YKPNPKVSVIYDCNWYGT EKMAEAVASGICKEK----- -LECIMMNARK-THITRSAT EVMDSAAVAFGSSTLHECIL PDIAMHLNYLRCLG----IH
  Nos.sp5  -QKSQDLNVALLYTSAYGNT GILANAIAQGLVQND----- -VNVQSVNCEL-ADTAEITR IVEACDGIIIGSPTLGGHAP TQIQTALGIVLSTAAK----
  Ana.va1  -QKAQDLNVALLYTSAYGNT GILANAIAQGLVQND----- -VNVQSVNCEL-ADTAEITR IVEACDGIIIGSPTLGGHAP TQIQTALGIVLSTAAK----
  Nos.pu2  -QKSQELSVALLYASAYGNT AIMANAIAQGLIQNG----- -VNVESINCEL-ADSAEINR IVETCDGLIIGSPTLGGHAP TQIQTALGIVLSVAAK----
  Syn.sP1  -QPSQTLKVALIYASAYGNT ATMARAIAQGLVKAG----- -VAVETINCEI-AEPNEIVE AIQACDGFIVGSPTLGSHAP VQIQTALGIVLSSATK----
  The.el2  -QAEQETKVALFYASAYGNT AILANAIAQGLTAAG----- -VQVEAVNCET-TPPAEMQA LIHSSDGFIIGSPTLGGHMP TQVQTALGFILAEGSQ----
  Nos.sp3  -QTSADLTVALIYASAYGNT ATLAQAIARGITKAG----- -VAVESINCEF-ADPEEIRA AVEKSAGFVMGSPTLGGHAP TPVQTALGIVLSTATN----
  Ana.va2  -QTSADLTVALIYASAYGNT ATLAQAIARGITKAG----- -VAVESINCEF-ADPEEISA AVEKSAGFVMGSPTLGGHAP TPVQTALGIVLSTATN----
  Nos.pu4  -QTSADLTVALIYASAYGNT ATLAQAIARGITKAG----- -VAVESINCEF-TEPEEIRA AVEKAGGFIMGSPTLGGHAP TPVQTALGIVLSTATN----
  Syn.sP3  -QQAQALNVALIYASAYGNT STLAQAIARGITKAG----- -VAVTAINAET-SNAEEIKE AIGKSAGFIFGSPTLGGHAP TPIQTALGITLANASK----
  Cro.wa1  -QKAQTLSVALVYASAYGNT ATLAQAIARGITKAG----- -VRVESINAEV-AEADDIKE AINNCSGFIFGSPTLGGHAP TQIQTALGITLANADK----
  Tri.er1  -QSSRDLNVVLLYASAYGNT AIVAQAIARGLTKAG----- -VAVESINCEV-ATSNEIRE VVEKCDGFIIGSPTLGGHAP TQIQTALGIVLNTASK----
  Glo.vi2  -QIEKTLTVALLYASAYGST ATLAQALAHGITKAG----- -VGVETINCEF-ATPEEIRE VVSRADGFVIGSPTLGGHAP TQIQTALGIVLATAPK----
  Nos.sp1  -QKDREISVALLYASAYGNT ATIARAIALGLTKGG----- -VAVKSINCEF-ATPEEIQT NLEQVDGFLIGSPTIGGHAP TPINTALGIVLKVGDN----
  Ana.va3  -QKEREISVALLYASAYGNT ATIARAIALGLTKGG----- -VAVKSINCEF-ATPEEIQS NLEQVDAFLIGSPTIGGHAP TPINTALGIVLKVGDN----
  Nos.pu5  -HNDREISVALLYASAYGNT ATLAQAIALGLTKGG----- -VAVKSINCEF-ATPDEIRI NLAQSEGFIIGSPTIGGHAP TPIHTALGIVISSGDN----
  Syn.el3  -QLQQPQMVALLYASAYGST ATIAEAIAQGITKAG----- -VRVEALNCEV-ESMDDIRR TLERCDGVVIGSPTLGGHAP TPIQTALGTILATVAR----
  Syn.el4  -QLQQPQMVALLYASAYGST ATIAEAIAQGITKAG----- -VRVEALNCEV-ESMDDIRR TLERCDGVVIGSPTLGGHAP TPIQTALGTILATVAR----
  Pro.mM2  -QQQAPLKVVLLFASAYGNT AAIADALAKGVSSTG----- -IQVESLNCEF-TPANELVN AIQQADAYLIGSPTLGGHAP TPIVSALGTLLAEGDR----
  Syn.sW2  -QQNASLNVALLFASAYGNT AAIADALAQGVSRTG----- -IRVNSLNCEF-TSADELIG TIQQADAVLIGSPTLGGHAP TPIVSALGTLLAEGDR----
  Pro.mC1  -QSKASIKIILLFASAYGNT ASIADSLAKGISSTG----- -VQVTSLNCEF-TPANELLN EIQKADAYLIGSPTLGGHAP TPIVSALGTLLAEGDR----
  Pro.mC3  -LSTNNSKIVLIYASAYGNT ASIGDALAKGVNRTS----- -VEVESINCEF-TSNDELIK SIQNADGYLIGSPTLGGHAP TPIVSALGTLLSEGNR----
  Nos.sp6  -QAKTETLVALFYAEDYGYS EHLVHILGHGCTKTG----- -VAVELIDLNT-AEPQEVRE LVTQASGLVIAMPSQY---S LTAQAALNTILAAVHH----
  Ana.va5  -QAKTETLVALFYAEDYGYS EHLVHTLGHGCTKTG----- -VAVELIDLNT-AEPQEVRE LVAQASGLVIAMPSQY---S LTAQAALNTILAAVHH----
  Nos.pu3  -QAKTETLVALFYVEDYGHS EQLVRTIAHGCAKTG----- -AAVELFPLNS-SEPQEVRE LVAQSSGLVIAMPPQS---S VIAQASLSTILAAVHK----
  Syn.sP2  -QVKAETFVALFYVDGYGVS DRLVQTIADGISKTG----- -VAIELVDLSV-ADTHEVRT LAQCAAGLVVGMPPQSST-S TTLDPLLGTILAAVHP----
  The.el1  -QAKAATTVAIFYAANYGYS NALAEAIERGTAKTG----- -VVVEKMDLLT-AEPQDIRE LTEIAAGIIIGTPPTT---- AVAKTALSTIRAAAHA----
  Nos.sp2  -QAKSETTVGLFYVADYGYS NLLVQAIGEGIQKTG----- -VAVEMIDLST-AEIQEIQE LAGRAAGLIIGMPPTTS--- VAAQAGISSLLSVVKD----
  Ana.va4  -QAKAETTVGLFYVADYGYS NLLVQAIGEGIQKTG----- -VAVEMIDLST-AEIQEIQE LAGRAAGLIIGMPPTTS--- VAAQAGISSLLSVVKD----
  Nos.pu6  -QAKAETTVGLFFVSDYGYG ERLGHAIAEGILKTG----- -VGVEVLDLST-AESQEIQE LAGRAAGIIIGMPPSTA--- AAAQASISSVLAVAKN----
  Nos.sp4  -QTKAETSIGVFYVSEYGYS DRLAQAIINGITKTG----- -VGVDVVDLGAAVDLQELRE LVGRCTGLVIGMSPAAS--A ASIQGALSTILGSVNE----
  Ana.va6  -QSKAETSIGVFYVSEYGYS DRLAQGIINGISKTG----- -VGVEVVDLGSAVDLQELRE LVGRCAGLVIGMSPAAS--A ASIQGALSTILGSANE----
  Nos.pu1  -QAKPETVIGIFYVSEYGYS DRLVQAIANGIGKTG----- -VAVEIVDLGSEVDLQELRE LVSRCAGLIVGLPPASG--A ASIQSALSTVLGSAKE----
  Tri.er2  -KSKAEKTVAVFYISDYGYS DRLSQAIAHGIIKTG----- -VAVEMMDLKS-ADPQEVRE LVEMAKGIVIGAPPSTGPIA TTAEIGISTILAAANK----
  Syn.sP4  -QSKAEKTVVVFYVADYGYG DRLSQAIAKGITKTG----- -VGVDMVDLSS-ADPQEIQE LVGHASGVVLGMPPLQAN-- ADLSTNFGAVLAAMQP----
  Cro.wa2  -QSKADKSVAVFYISDYGYS DRLSQAIAKGITKAG----- -VAVEMVDLKS-ADAQDVHE IVSGSAGLVVGMPPLEGTHS NETTSNIGTILAAAKN----
  Syn.el1  -KATAETSVLIGYLSDYGYS DRLSQAIGRGLVKTG----- -VAVEMVDLRA-VDPQELIE AVSSARGIVLGTPPSQPS-- EAVATALSTIFAAAHN----
  Syn.el2  -KATAETSVLIGYLSDYGYS DRLSQAIGRGLVKTG----- -VAVEMVDLRA-VDPQELIE AVSSARGIVLGTPPSQPS-- EAVATALSTIFAAAHN----
  Glo.vi1  -QSEATTSVAVFYVSDYGYS DRLSQAIAQGITKSH----- -VATELVDLRA-TPLAEIQE IVRQSAGVVIGTPPTAGPAA QATQAALGVILANVKE----
  Pro.mM1  -RNQGESYAAICYLSYYGFC DRLSQAIAHGIGKAK----- -GEVQLVDLRA-TDAQELSA LIGEAKAVVVPTWPSQPD-- AELQSSIGTLLAALNQ----
  Syn.sW1  -RSKGESYAAVCYLSQYGFS DRISQAIAHGIGKAE----- -AQVQLVDLRA-TDPQELTA LIGDAKAVVVPTWPAEPD-- GELQASIGTLLAALHP----
  Pro.mC2  -RSQGEDYAAVCYISQYGFC DRLSQAIALGINKAD----- -AQVQLVDIRA-SDAQELSA LIGDAKAVVVPTWPNKPD-- AELQSSIGTLLAALKP----
  Pro.mC4  -KSKGNEFVSVCYISDYGYC DRLSQAISHGISKAD----- -AQVQLIDLRS-SDSQELTG LISESKAVVIPTWPVTSD-- NELKESLGTLFAALKP----
  Tre.den  TGSGLEKTICIIWGSMYGYT KAGLDAVIEGIDEEG----- -VPYSIYRIPD-TDATFILG EAYRSAGLLLAMPTYEYKMF PPMAHILDLFERKHFVN---

  Rho.ca1  GKLGAAFGSYGWSGEAVRLV ETRLQGLKMRLPEP--GLRV KLH----------PSAAELE EGRAFGRRLADHLTGRARPR EVDFAEIAAR----------
  Rho.ca2  GKLGAAFGSYGWSGEAVRLV ETRLQGLKMRLPEP--GLRV KLH----------PSAAELK EGRAFGRRLADHLTGRAAPR EVDFAEIAAR----------
  Rho.sph  GKLGAVFGSYGWSGEAVRQV EARLQGLKMRLPEP--GLKV KLE----------PTDEDLQ EARAFGRRLAAHLTGRAPPR EVDLADLASR----------
  Dec.aro  GKLGAAFGSYGWSGEAVRLI EDRLRGLKLRVPVD--GLRI KLV----------PDASELE QCRLLGENLARHLTGRIEHR EIDMAALA------------
  Wol.suc  GRKAGVFGSFGWSGEGIAMT ERICEVMKMKIVQE--PYKV QMA----------PSSAQLE EGREWGYNFGLKIIE----- --------------------
  Clo.pe1  GKIAGAFGSYGWSGEAVPRI ESRLKELRMKMPVE--GLRI KFK----------PSEEEAQ KAFDFG-------------- --------------------
  Clo.pe3  GKYAAAFGSFGWSGEAVPRI EARLKELKMNIFGP--GLRI KFK----------PSTTELK EAFEFGRDFSRTMFGEKELD YAPN---NATETKEVLTGNG
  Chl.tep  GKLAAAFGSYGWSGEGVKII ESNLANLKLKVFDQ--NVMV KFQ----------PHEPEFE QCREFG-------------- --------------------
  Clo.ac1  GKAAAAFGSYGWSGEGVPMM MDRLKSLKFKTPDN--GLKF KFV----------PASKEFS EADKFVDDFIGLL------- --------------------
  Clo.te1  GKPAGAFGSFGWSGEGVPMM TERLKSLKLKVVEE--GFKF KFV----------PSSEDYK NADTFLEDFKNLL------- --------------------
  Tri.va1  GKIVTAFGSYGWSGEGVDNI IARFDQIRCKVID---GCKI KFR----------MSKKEHG KVNEFGQQFGEALITGKVPE RAVPGKVVGAKDWSELNPTG
  Tri.va2  GKIVTAFGSYGWSGEGVDNI INRFDKIRCKVVE---PIKI KFR----------MSKKEHK QVREFGRRFADCLESGEVPD RAVPGRVVGAKDWSELNPTG
  Tri.va3  GKVVSAFGSYGWSGEGVDNI IKRFDQIRCKVID---GMKI KFR----------MSKKEHE KVREFGNQFGNSLVTGVVPE RAVPGKVVGAKDWSQLNPTG
  Clo.ac2  NKPASAFGSFGWSGEAIPFV ISRLKELKLKVFQD--GFTC LFV----------PSEDDIK KAFKFGEDFAKSI------- --------------------
  Ent.inv  DRYISCFGSHGWSGEGVKNL AVRIDQLK------------ -------------------- -------------------- --------------------
  Ent.hi1  NRFVQCFGSFGWSGEGVKNL SARIVQLKVHQPVE--PLSI KFQ----------PNSNELQ TCFEWGKKFAEALKA----- --------------------
  Ent.ter  NRFIQAFGSY---------- -------------------- -------------------- -------------------- --------------------
  Ent.mo1  NRYIQCFGSHGWSGEGVKNV SSRIQQLKVKQPVE--PLAA RFK----------PTGDELK QCVEWGVKFAEALKA----- --------------------
  Ent.mo2  SRYVQCFGTY---------- -------------------- -------------------- -------------------- --------------------
  Ent.hi2  SRYVQCFGTYGWSCEGVRNL SVRIDQLMVRRPVR--PLSF RFK----------PTEENLK ECFEWGKTFATALLQNKEFV SE------------------
  Ent.hi3  QRFIQCFGSHGWSGEGVGNL SARLQQLKAKQPVE--PLSC RLQ----------PGQEKLE ECFEWGKKFGLAIKEEDEEN --------------------
  Ent.hi4  NRLIQCFGSFGWSGEGVKNL IPRIQQLKVKEVNK--PLSI RFR----------PTKEQEI ECFNWGKDFGSKVIDHNH-- --------------------
  Mas.bal  DHVVGVFGSYGWSGEATKNI AQRLTQLRFKMPVE--PLAV RFK----------PSKEVLA KVDEWATAYATAFKGQTVPA K-------------------
  Clo.pe2  NKLLGAFGSFGWSGEPIEII QDYLNSTNGNVLNTSSIIKS TGM----------IDVHFPV RIRFSLNEESEKEVVRAADY ISSII---------------
  Clo.te4  NKIAAAFGSYGWSGEGIEVV QDYLNETNMKVLSTSYIIKS TGM----------TDVKFPI RIKFSPEENDKEEIKKTTTF IVDLLLNSI-----------
  Clo.the  NKFAAAFGSYGWSGEAIMHI ENYLDKIGFNVINQKYLIGS AGI----------DIPLFPL RIKFARQEGLELAEEAGRVF GEQVLTH-------------
  Arc.fu1  ARYAAVLSSFGWGGGAVKQI EEIVS---SLNLEVLGVVEV RAK----------PSDSDLE KVRKLAEKIAGVVKV----- --------------------
  Pyr.fu1  AKYAVLIGSHGWHGRSIDAI LEILK---GANFEVLGTVDA HAR----------PKEEDYK ALHSLADLLAKKVRGE---- --------------------
  Met.maz  AKYGVVLGSFGWGGGALRQA GDILT---PSSMEVVGTHQV KGR----------AKEEDLK KIEEIGRQLAQKMKA----- --------------------
  Met.ac1  AKYGVVLGSFGWGGGALKQA GELLA---PSKIEIVGTLQV QGR----------ASREKLK KVEEIGRELARKMKT----- --------------------
  The.ten  VKFISVIGSYNWGSKAVDQI TQMFG---NLKVEFIPSVYI KGY----------PKEEDFK ALDALAEEIVKRHKEAGIM- --------------------
  Des.vu2  AKYLSIVGSYGWGGKTVETL AGMIP---NLKVEVLDPVLC KGL----------PTDDTYG ALDRLADAIAAKHKESGFQR --------------------
  Met.th1  LRHVAVMGSYGWGSLIESEV RKLLS---NLNVEYLESVLV KGL----------PVEEDLQ RVDELAMKIKGVNEW----- --------------------
  Pyr.aby  DKPVLIVGAFGWGGVAGKKI ETLIS---RSKFELVEVVET KGR----------PTEEDKE KLREAVRRLIQWIS------ --------------------
  Pyr.hor  EKPVLIVGAFGWGGVAGKKV ETLIS---RSKFELVDVVET KGR----------MTSEDEE RLREAVRKLIQWQL------ --------------------
  Pyr.fu2  EKPVLIVGAFGWGGGAGKKI ESMIT---RSKFDHVMTVES KGA----------PSAEDEE KIRDAVRELIQRSLPTGNT- --------------------
  The.kod  EKPVLIVGAFGWGGVAGRKI ETMIT---RSKFDHVATVES KGY----------PTPEDEE KLREAVRKLVQWTL------ --------------------
  The.mar  EKPVLVFGVHGWAPSAERTA GELLK---ETKFRILSFTEI KG------------SNMDER KIEEAISLLKKELE------ --------------------
  Fus.nu1  NRYLGIFGNMMWSGGGVKRI KEFAN-TLTGLEQVGEPIEI KGH----------VTSAERD RLIELANLMADKLIANRK-- --------------------
  Bac.the  GRYLGYFGSFTWAGAAVKRM AEFAE-KSK-FELVGDPVEM KQA----------MQDITYT QCENLARAMADRLKKDR--- --------------------
  Bac.fra  GRYLGYFGSFTWAGAAVKRM AEFAE-KSK-FELVGDPVEM KQA----------MKEITYQ QCENLARAMAGRLKKDRV-- --------------------
  Por.gin  DRYLSVFGSFTWAGQAVKKI VPFAE-EMG-WEMVGEPLEQ KMS----------TTDELYE KGWELGNKIAERLKADRQ-- --------------------
  Fus.nu2  NRTVAIVENGSWARKSGDLL QEFFETQIKDITVLNERVGL TSS----------ANNVNLD EMDTLVDALVESLNK----- --------------------
  Clo.te2  KRTFALIENGSWAPQSGQLM YKLLD-EMKEMTILDNEISL NST----------IKKDDMD SIEELAQNIIESMN------ --------------------
  Shi.fle  NKRASAFGSHGWSGGAMDRL STRLQDAGFE-MSL--SLKA KWR----------PDQDALE LCREHGREIARQWALAPLPQ STVNTVVKE-----------
  Esc.col  NKRASAFGSHGWSGGAVDRL STRLQDAGFE-MSL--SLKA KWR----------PDQDALK LCREHGREIARQWALAPLPQ STVNTVVKE-----------
  Sal.ent  NKRASAFGSHGWSGGAVDRL STRLQDAGFE-MSL--SLKA KWR----------PDLDALE LCRQHGRDIARQWALAPLPE TTQKTAPVE-----------
  Sal.typ  NKRASAFGSHGWSGGAVDRL STRLQDAGFE-MSL--SLKA KWR----------PDLDALE LCRQHGRDIARQWALAPLPE TTQQIAPVE-----------
  Erw.car  NKKASAFGSYGWNGGAVDRV QTRLMDAGFE-TTL--ALKT KWR----------PDGSALE VCREHGREIARQWALHPLDN TPARRVISPVKPA---ATAP
  Aer.hyd  -------------------- -------------------- -------------------- -------------------- --------------------
  Pho.pro  GKKAGAFGSYGWNGGAVDRI HSRLTDAGFF-TTV--GLKT KWR----------PDSNAME ECREHGRKIAREWALQPLTV ATTRAVINELNVAPRSVVAS
  Vib.vul  AKKAAAFGSYGWNGGAVDRI HARLTDAGFE-TAI--SLKT KWR----------PDGKAMR ECREHGQQIAKLWAVKDKST LSTPVNAFQSATPIEG----
  Vib.fis  AKKAGAFGSYGWNGGAVDRI HSRLTDAGFE-TAV--GLKA KWR----------PDGQAMK LCREHGQFIAKQWALAPLTT TFNTINVDKKIQTIEEPV--
  Des.ps2  GKKAGAFGSYGWSGEAVKNI SQRLTDSGFELVDE--GLRL TWS----------PDEEGKK TCREYGKSFVQSL------- --------------------
  Azo.spE  GKHAASFGSHGWAGGAVDRI AQRLEEAGFK-VSG--GIEA VWK----------PTDGALD ECLAFGRRVAQQWRGDYVPV EAGDSAPASAFARQPVRP--
  Clo.te3  NKKAAAFGAYGWSGEAVKIL EEKLKNGKFEILES--GIKE LWN----------PDKDAMN RCRQFGKNIVEKL------- --------------------
  Met.th3  RR-AMVFGSMGGRGGATGTM QKLLADAGFDVME---ADEI YYV----------PNNEELD ACFEAGRRLAGDLNE----- --------------------
  Met.mar  RK-ALVFGSMGGNGGATGTM KELLAEAGFDVAC---EEEV YYV----------PTGDELD ACFEAGRKLAAEIRR----- --------------------
  Met.ma2  KKLALTFGSMGGNGGATKLI GNDLKECGFEVLDD--SYEV LYV----------PEEDELE KCYNAGKRLGMKLK------ --------------------
  Met.ma3  KKLALTFGSMGGRGGAIEKI ANELGSSGFDVVN---EYEL YYI----------PNEDELE KCYSLGNELGKNIKSI---- --------------------
  Met.ja3  KRLAVTFGSMGGEGGAVAKI AEDLAKCGFEVIN---QYEL YYV----------PTEDELT NCYNMGKELAKRIKEMKIE- --------------------
  Met.th2  KRLAVVFGSKGWGGGAVRTL QEELSGAGFEVAE---TFEV NYV----------PTSGDLD ECYSIGKSVGERIKKM---- --------------------
  Moo.the  NKVGLAFGAYGWGGGAQKIL EERLKAAKIELIAEP-GPTV QWV----------PRGEDLQ RCYELGRKIAARIAD----- --------------------
  Des.des  NKVAAAFGSFGWSGESVKNI TGWLEDMGFEVPAE--GVKC KHV----------PKHETYE ECYNLGKAVAQALKAKCEA- --------------------
  Des.vu1  NRIGAAFGSFGWSGESVKSI TEWLQSMGMETPVD--PVKV KHV----------PTHDTYR QCFEMGQAVGRALIEKCGG- --------------------
  Des.gig  NKIGGAFGSFGWSGESTKVL AEWLTGMGFDMPAT--PVKV KNV----------PTHADYE QLKTMAQTIARALKAKLAA- --------------------
  Des.ps1  RKLGAAFGSYGWSGEAVAQL NTIMDEMKIERIND--GLRL KYV----------PTEESLD QCREYGRELGRSILASEEGK --------------------
  Des.ps3  KKIGAAFGSYGWGGEAVKQL NTMMDEMKIKRIDD--GLRI KYV----------PHEEQLK ECVEYGRHIGRATKADK--- --------------------
  Met.ac2  KKKAVAFGSYGWGGGAVKTV EKELKDTGIEVLEP--GLQI RYR----------PYEKELE RCRKLGEQLAAVAKEQ---- --------------------
  Met.bar  KKKAIAFGSYGWGGGAVKII EQELKNTGVDVLEP--GLQV RYR----------PSEEDLE KCREIGKRLADVAKKQ---- --------------------
  Met.bur  GKSAVAFGSFGWGGGAVKHV EEMMASAGLEVIEP--GLQA KYR----------PYEDDLK ACRELGVRLAQLALDKAE-- --------------------
  Geo.me1  NRIVGAFGSFGWGGGAVKES YEVFKQMGLQTVEP--GIQL AYR----------PSLADEE ACFEFGRTFARQVSEYHKGF --------------------
  Geo.me2  -------------------- -------------------- -------------------- -------------------- --------------------
  Geo.sul  NRIVGAFGSYGWGGGAVRDA YEEFKKMGLQAVEP--GFQI PYR----------PSRADEE GAFEFGRNFARQVIEYHKGF --------------------
  Arc.fu2  NKKALAFGSYGWNGNAVKEV QKVLEELKFETLEP---FMV KFK----------PSEEELQ KAFELGRELAR--------- --------------------
  Met.ja1  KKIGVAFGSYGWKECATKKI IEAFKRLGFKIVDDK-ILTF RFA----------PKENDIK KIKEFGRKLAKINV------ --------------------
  Met.ja4  KKIGVXFGSYGWKECATKKI IEAFKRLGFKIVDDK-ILTF RFA----------PKENDIK KIKEFGRKLAKINV------ --------------------
  Met.ja2  DKIGVAFGSYGWMECATEKI KEIFKNLGFKIVDDE-CLTV RFA----------PKEEHLK KCYEFGKRLADIGF------ --------------------
  Met.ma1  KKIAAAFGSYGWAENATKHI KNTFDILSFDTVDDE-CLTC RFV----------PNEEHLK KCQEFGKKLAKM-------- --------------------
  Gia.lam  GKPAFAFGAFGWSNRAVPDI VAELRDGCKADVYDEKGITF KFN----------YTEELLE QAYNAGVDLGKRAIAYCEKN APKQ----------------
  Spi.bar  TRETFLFGAYGWAEKATKDM KADVEK--VGAVNSIPAVTW KYN----------VDVDVLN KCKEAGFQLGKKALVRCGK- --------------------
  Tri.va4  DKPVGLFGTFGWQEKIVPNE LRNAIVKPCKIPEVAEPVMA HWN----------PKEADLA KCEELGRKLALAAIEKCK-- --------------------
  Nos.sp5  TKLAGVFGSYGWSGEAIDLI ESKLKDANYRLGFDTIRVRF S------------PTPEILQ QCQAAGATFAQTLKKNKK-- LRTPR-QVIPEAKIDRTEQA
  Ana.va1  TKLAGVFGSYGWSGEAIDLI ESKLKDANYRLGFDTIRVRF S------------PTPEILQ QCQAAGATFAQTLKKNKK-- LRTPR-QVIPEAKIDRTEQA
  Nos.pu2  TKLAGVFGSYGWSGEAIDLI ESKLKDANYQLGFETIRVRF S------------PTSEILQ QCQEAGAFFAQNLKKTKK-- LRSSR-QIVTETHVDRTEQA
  Syn.sP1  TKLAGVFGSYGWSGEAIDLI ENKLKDGGYRFGFEAIRIQF S------------PNLDALD VCTTSGANFARQLRTHKR-- QRIAR-QATTETQADRTQQA
  The.el2  TKLAGVFGSYGWSGEAIDDI EQKLLDAGYTLGFETLRVKF T------------PTATDLE KCQIAANEFAQALKKLRK-- SRTVRPSSLAEAQVDRTEQA
  Nos.sp3  NKLAGVFGSFGWSGEAVDLI ESKLKDAGYRFGFDSIRVKF K------------PNEVTLQ MCEEAGTDFAQALKKARK-- VRTQ---SVPATN---VEQA
  Ana.va2  NKLAGVFGSFGWSGEAVDLI EGKLKDAGYRFGFDSIRVKF K------------PNEVTLQ MCEEAGTDFAQALKKARK-- VRTQ---SVPATN---VEQA
  Nos.pu4  NKLAGVFGSFGWSGEAVDLI EGKLKDAGYRFGFDTIRVKF K------------PDDATLQ LCEEAGTDFAQALKKARK-- VRSP---SQPATT---VEQA
  Syn.sP3  TQLCGVFGSFGWSGEAIDML ENKFRDAGFSFGFDTIRVKF K------------PTDQTLK MCEEAGTDFAQALKKAEK-- RRQPK-SALPESESARTEQA
  Cro.wa1  GKLAGVFGSYGWSGEAIDLL ENKFRDGGYQFGFDPIKVKF K------------PTQATLK TCEEAGTDFAQAVKKAQK-- RRQPR-NSVNQSQTDRLQQA
  Tri.er1  DKLAGVFGSFGWSGEAIDFL ESKLKDTGYKFGFEPIRVKF K------------PDDVMIQ TCQEAGIDFAQALIKSQQ-- RRSPK-ASVRGSGSDRTAQA
  Glo.vi2  SQLTGVFGSFGWSGEAIDLL EGKLRNAGYSFGFETIRVKF K------------PNAGTLQ ECEEAGTDFAQTLKKTRK-- ARQGR-APAASTP---VEQA
  Nos.sp1  NKLAGVFGSYGWSGEALDMI EGKLRDAGYRFGLDTLKVKF K------------PDDVTLK FCEEVGTDFAQTLKKAKK-- VRVP---QQAATP---VEQA
  Ana.va3  NKLAGVFGSYGWSGEALDMI EGKLRDAGYRFGLETLKVKF K------------PDDVTLK FCEEVGTDFAQTLKKAKK-- VRVP---QQAATP---VEQA
  Nos.pu5  SKLAGVFGSYGWSGEAFDLI EGKLRDSGYRFGFDTLKVKF K------------PDDVTLK FCEELGTDFAQALKKAKK-- VRVP---QQAATP---VEQA
  Syn.el3  DKPVGVFGSFGWSGEAIDLL ESKLKDAGFRLAFEPIRVRF K------------PTTATLK ICEESGTDLAQALQRQRRQV SRQSS-SKLQDSETEATAQA
  Syn.el4  DKPVGVFGSFGWSGEAIDLL ESKLKDAGFRLAFEPIRVRF K------------PTTATLK ICEESGTDLAQALQRQRRQV SRQSS-SKLQDSETEATAQA
  Pro.mM2  NKKVGIFGSYGWSGEALELL EKKLRDGGFSFGFEPIKVKF S------------PDAAMVK TLEETGTLFGRNLLKKQRRQ QPRAS-SGMSASRSDPAVLA
  Syn.sW2  NKPVGVFGSFGWSGEAVDLL ETKLRDGGFSFGFEPIRVKF S------------PDAMKVK ELEEIGTRFGRQLLQAQKKA QRRSA-GGLSESRSDPAVLA
  Pro.mC1  NKPVGIFGSYGWSGEALDLL ENKLRNGGFEFAFDPIKIKF S------------PNAEVIK TLEETGTMLGRKLIKKERQE QRRLS-GGINATKSDPALLA
  Pro.mC3  DKPVGIFGSFGWSGEAIDLL ETKLKDGGFTFSFDPIRIKF S------------PNKPKIK ELEEIGTHFGRKILKKAKQK IRKSD-TGMISSKTDPTLQA
  Nos.sp6  KQAIGLLESGGGEDEPVFPL RNKFQELGLVEAFPPILIKE ------------APAQTTEQ LCEEAGTDIGQWLTRDRT-- ------IKQIKSINTDLEKA
  Ana.va5  KQAIGLLESGGGEDEPVFPL RNKFQELGLVEAFPPILIKE ------------APTQTTEQ LCEEAGTDIGQWLTRDRT-- ------IKQIKSINTDLEKA
  Nos.pu3  KQSIGLLESGGGEDEPIYPL RNKFQELGLTEAFPPILVKE ------------IPTQATEQ LCDEAGTDLGQWLNRDRT-- ------IKQIKSINTELEKA
  Syn.sP2  KQVIGLFESGGGQDEPIYPL RNRFQELGLQEAFEPILLKT ------------EPTAATDQ LCREAGTDLGQYLTQKQS-- ------QQANTDLDPELNQA
  The.el1  KQAIGVFESGVADAEPAYPL LNQFRDAGLVPSFPVIRVTA ------------APTDALFQ EAEEAGTDMGQWLLRDRT-- ------VKQMKALDTDLDKA
  Nos.sp2  KQAVGLFECFGGDDEPVDTI RRKFIDLGVKEAFPAIRIKD ------------VPGASAYQ LCTEAGTDLGQLLTRERN-- ------IKQIKSLDVNMEKA
  Ana.va4  KQAVGLFECFGGDDEPVDTI RRKFIDLGVKEAFPAIRIKD ------------VPGASAYQ LCTEAGTDLGQLLTRERN-- ------IKQIKSLDVNMEKA
  Nos.pu6  KQFVGLFECYGGDDEPIDTL RRKFIDSGIKEAFPAIRIRE ------------APTASTFQ LCEEAGKDLGQLLVRDRN-- ------IKQIKSLDVNMEKA
  Nos.sp4  KQAVGIFETGGGDDEPIDPL LSKFRNLGLTTAFPAIRIKQ ------------TPTENTYK LCEEAGTDLGQWVTRDRS-- ------IKAMKSLGADLDKA
  Ana.va6  KQAVGIFETGGGDDEPIDPL LSKFRNLGLTTAFPAIRIKQ ------------TPTENTYK LCEEAGTDLGQWVTRDRS-- ------IKAMKSLGADLDKA
  Nos.pu1  KQAIGVFETGGGDDEPIDPL LSKFRNLGLTTVFPAIRIKQ ------------TPTENTYK LCEEAGTDLAQWVTRDRS-- ------IKAMKSLGADLDKA
  Tri.er2  KQTFGLFESGGGDDLSIYPL AIQFKGLGLKQAFPNITIKE ------------TPSELTYK LCEEAGTDAGQLLSIKEN-- ------IKQMKSLDSGLDKA
  Syn.sP4  KQVFGLYESYGGDDEPIDPL RTKFLDLGLREAFKVIKVKD ------------TPSESTYQ LCDESGTDLGQNLIQAAK-- ------IKQLKSLDSDLEKA
  Cro.wa2  KQYIGMFESYGDNDEPIDPL LTRFREAGLNKGFNPIRVKD ------------TPTEAIYQ LCEEAGVDLGQALTQAKK-- ------VKQRKSLDSDLDKA
  Syn.el1  KQAIGLFDSYGGDDEPIDAL LAQFRNLGLHTAFPPIRVKD ------------QPTEAIYQ QCEESGTDLGQWLTRADA-- ------IQTMKSLNSDLDKA
  Syn.el2  KQAIGLFDSYGGDDEPIDAL LAQFRNLGLHTAFPPIRVKD ------------QPTEAIYQ QCEESGTDLGQWLTRADA-- ------IQTMKSLNSDLDKA
  Glo.vi1  KQAFGIYEACGGFDEPAFPL SSRFADLGLVRAFAPIRIPG REGALAEAEATGTPTPALYK LCEESGTDLAQWLTRDRT-- ------VQQMKAVAVGLDKA
  Pro.mM1  KQWVAVYDAYGGNDEPIDAV AAQLRSLGQKEAFEPLRVRQ ------------APDGNVYQ RFEEAGTDLGQLLNQKQN-- ------IAAMKSLDTELDKA
  Syn.sW1  KQLVGVFDAFGGNDEPIDAV ADQLRSQGQKQAFAPLRIRQ ------------LPQGSDYQ RCEESGTDLGQLLTKEKA-- ------IAAMKSLDGDLDKA
  Pro.mC2  KQWVAVYEGYGKNDEPIDVV ANQLRSLGQKEAFSPLRVKQ ------------SPDANTFQ QFDEAGTDLGQLLNRKKN-- ------IATIKSFDGDLMKA
  Pro.mC4  KQFTAVYDAFGGNDEPIDSL ASKLRELGQKEAFSPLRVKN ------------IPDPIIYQ QFEEAGTDLGQLINKKKN-- ------IASMKSLDSNLDKA
  Tre.den  -KKVFRIGSWGWVGGAKKEY EEKIEKFKWTNIESHEWQGK -------------LSDEDKR ILKERGRELARAVKNG---- --------------------

  Rho.ca1  -------------------- -------------------- -------------------- -------------------- --------------------
  Rho.ca2  -------------------- -------------------- -------------------- -------------------- --------------------
  Rho.sph  -------------------- -------------------- -------------------- -------------------- --------------------
  Dec.aro  -------------------- -------------------- -------------------- -------------------- --------------------
  Wol.suc  -------------------- -------------------- -------------------- -------------------- --------------------
  Clo.pe1  -------------------- -------------------- -----------VEIGN---- --ALK--------------- --------------------
  Clo.pe3  KTRYWKCLVCGEIFESPVCP EVCPVCGAGKEQFIEVEMDT FEKNDTN-DNFVIIGNGAAG FYAAKTIREINSTASVKLLS SEEVSSYSRPNLSDLLNEEM
  Chl.tep  -------------------- -------------------- -------------------K AFAEKMIEMYNLTCNIK--- --------------------
  Clo.ac1  -------------------- -------------------- -------------------- -------------------- --------------------
  Clo.te1  -------------------- -------------------- -------------------- -------------------- --------------------
  Tri.va1  AVVLWRCVICGEIYAGVTPP LQCPACGVGQDLFELYEAEQ VTHKSTEPLNYVIVGSGAAA VASIEAIRARNAVAKITMIS REKVMPYYRPIIVDALNAEI
  Tri.va2  AIVLWRCVICGEIYAGVTPP LVCPACGVGQDLFELYEAEE VTCSSFENLKFVVVGSGAAA VSAIDAIRARNTVASITMLT REKIMPYYRPIIVDALNSEI
  Tri.va3  QIVLWRCVICGEIYAGVTPP AQCPACGVSEDLFELYEGEE IAVKSTEKLNFVVVGSGAAA VAACEAIRQRNSAASIQMIT REKIMPYYRPIIVDALHGPI
  Clo.ac2  -------------------- -------------------- -------------------- -------------------- --------------------
  Ent.inv  -------------------- -------------------- -------------------- -------------------- --------------------
  Ent.hi1  -------------------- -------------------- -------------------- -------------------- --------------------
  Ent.ter  -------------------- -------------------- -------------------- -------------------- --------------------
  Ent.mo1  -------------------- -------------------- -------------------- -------------------- --------------------
  Ent.mo2  -------------------- -------------------- -------------------- -------------------- --------------------
  Ent.hi2  -------------------- -------------------- -------------------- -------------------- --------------------
  Ent.hi3  -------------------- -------------------- -------------------- -------------------- --------------------
  Ent.hi4  -------------------- -------------------- -------------------- -------------------- --------------------
  Mas.bal  -------------------- -------------------- -------------------- -------------------- --------------------
  Clo.pe2  -------------------- -------------------- -------------------- -------------------- --------------------
  Clo.te4  -------------------- -------------------- -------------------- -------------------- --------------------
  Clo.the  -------------------- -------------------- -------------------- -------------------- --------------------
  Arc.fu1  -------------------- -------------------- -------------------- -------------------- --------------------
  Pyr.fu1  -------------------- -------------------- -------------------- -------------------- --------------------
  Met.maz  -------------------- -------------------- -------------------- -------------------- --------------------
  Met.ac1  -------------------- -------------------- -------------------- -------------------- --------------------
  The.ten  -------------------- -------------------- -------------------- -------------------- --------------------
  Des.vu2  -------------------- -------------------- -------------------- -------------------- --------------------
  Met.th1  -------------------- -------------------- -------------------- -------------------- --------------------
  Pyr.aby  -------------------- -------------------- -------------------- -------------------- --------------------
  Pyr.hor  -------------------- -------------------- -------------------- -------------------- --------------------
  Pyr.fu2  -------------------- -------------------- -------------------- -------------------- --------------------
  The.kod  -------------------- -------------------- -------------------- -------------------- --------------------
  The.mar  -------------------- -------------------- -------------------- -------------------- --------------------
  Fus.nu1  -------------------- -------------------- -------------------- -------------------- --------------------
  Bac.the  -------------------- -------------------- -------------------- -------------------- --------------------
  Bac.fra  -------------------- -------------------- -------------------- -------------------- --------------------
  Por.gin  -------------------- -------------------- -------------------- -------------------- --------------------
  Fus.nu2  -------------------- -------------------- -------------------- -------------------- --------------------
  Clo.te2  -------------------- -------------------- -------------------- -------------------- --------------------
  Shi.fle  -------------------- --------ETSATTTADLGP RMQCSVCQWIYDPAKGEPMQ DVAPGTPWSEVPDNFLCPEC SLGKDVFDELASEAK-----
  Esc.col  -------------------- --------ETSATTTADLGP RMQCSVCQWIYDPAKGEPMQ DVAPGTPWSEVPDNFLCPEC SLGKDVFEELASEAK-----
  Sal.ent  -------------------- --------ETTTCTAADLGP KMQCSVCQWIYDPALGEPLQ DVAPGTPWSDVPDNFLCPEC SLGKDVFDVLATEAK-----
  Sal.typ  -------------------- --------ETITCTAADLGP KMQCSVCQWIYDPALGEPLQ DVAPGTPWNDVPDNFLCPEC SLGKDVFDVLATEAK-----
  Erw.car  QVTTAAQPMSASAESACGCN EVAAPQSATQPTVQSESGCM Q--CSVCQWIYDPALGEPMQ DVTPGTMWSDVPDSFLCPEC GLGKDVFNPIR---------
  Aer.hyd  -------------------- -------------------- -------------------- -------------------- --------------------
  Pho.pro  QSVVTPQPVVETVTPATNEA AVVQQEVTSTTTASSTDQKQ KQICTVCQWIYNPELGEPNQ GVEPKTAWEEVPDSFLCPEC GIGKQVFEPTN---------
  Vib.vul  ----------------IEAQ QPLTETTPTADAAHSADC-Q CMVCTVCNWVYDPAKGEPNQ GIEVGTTWADVPDYFLCPEC HLGKDVFVEYQG--------
  Vib.fis  ----------------VLVE PSAELEKPATEVTSSKDAKQ CMLCSVCNWVYDPEIGEPNQ GVEPNTPWSSVPNDFLCPEC HLGKDVFVEIK---------
  Des.ps2  -------------------- -------------------- -------------------- -------------------- --------------------
  Azo.spE  -------------------- AAKPVAAATATPNVAEADGG SMRCRTCGWVYDPAKGESGQ GVHAGTPWSEVPETFLCPEC LLGKTEFEPLHPRRDGAADA
  Clo.te3  -------------------- -------------------- -------------------- -------------------- --------------------
  Met.th3  -------------------- -------------------- -------------------- -------------------- --------------------
  Met.mar  -------------------- -------------------- -------------------- -------------------- --------------------
  Met.ma2  -------------------- -------------------- -------------------- -------------------- --------------------
  Met.ma3  -------------------- -------------------- -------------------- -------------------- --------------------
  Met.ja3  -------------------- -------------------- -------------------- -------------------- --------------------
  Met.th2  -------------------- -------------------- -------------------- -------------------- --------------------
  Moo.the  -------------------- -------------------- -------------------- -------------------- --------------------
  Des.des  -------------------- -------------------- -------------------- -------------------- --------------------
  Des.vu1  -------------------- -------------------- -------------------- -------------------- --------------------
  Des.gig  -------------------- -------------------- -------------------- -------------------- --------------------
  Des.ps1  -------------------- -------------------- -------------------- -------------------- --------------------
  Des.ps3  -------------------- -------------------- -------------------- -------------------- --------------------
  Met.ac2  -------------------- -------------------- -------------------- -------------------- --------------------
  Met.bar  -------------------- -------------------- -------------------- -------------------- --------------------
  Met.bur  -------------------- -------------------- -------------------- -------------------- --------------------
  Geo.me1  -------------------- -------------------- -------------------- -------------------- --------------------
  Geo.me2  -------------------- -------------------- -------------------- -------------------- --------------------
  Geo.sul  -------------------- -------------------- -------------------- -------------------- --------------------
  Arc.fu2  -------------------- -------------------- -------------------- -------------------- --------------------
  Met.ja1  -------------------- -------------------- -------------------- -------------------- --------------------
  Met.ja4  -------------------- -------------------- -------------------- -------------------- --------------------
  Met.ja2  -------------------- -------------------- -------------------- -------------------- --------------------
  Met.ma1  -------------------- -------------------- -------------------- -------------------- --------------------
  Gia.lam  -------------------- -------------------- -------------------- -------------------- --------------------
  Spi.bar  -------------------- -------------------- -------------------- -------------------- --------------------
  Tri.va4  -------------------- -------------------- -------------------- -------------------- --------------------
  Nos.sp5  VGRIIGSLCVVTTRDQ---- -ESHKGILTSWVSQATFNPP GIMMAIAQEQNADLMSHTGD QFVLNILKEGRNVRRYFSRQ --STLGDNPFANLKTKT-AD
  Ana.va1  VGRIIGSLCVVTTRDQ---- -ESHKGILTSWVSQATFNPP GIMMAIAQEQNADLMSHIGD QFVLNILKEGRNVRRYFSRQ --STLGDNPFANLETKT-AD
  Nos.pu2  VGRIIGSLCVVTTRDE---- -ETHKGVLTSWVSQATFNPP GIMIAIANEQNADLMHHPGD KFVLNILKEGRNVRRYFSRH --STLGDNPFANLATKT-AL
  Syn.sP1  VGRIIGSIGVVTTQTT---- -GRHQGILTSWVSQASFTPP GIMLAIPGEFDAYGLAGQNK AFVLNLLQEGRSVRRHFDHQ PLPKDGDNPFSRLEHYS-TQ
  The.el2  VNRVVGSLCVLTTLPEGCFH LTQAAAILVSSVSQASFNPP GITVSLPQEW-AESLCLVGD RFVLNILKEGSPLVRQFQQA --QRLGEQQLATLGLKS-AE
  Nos.sp3  VGRIVGSLCVVTAKQG---- -EISSAMLASWVAQASFNPP GLTIAVAKDRAVETLTHTGN KFVLNVLKEGNHLGLMKHFL KPFGPAQDRFADVATAE-AE
  Ana.va2  VGRIVGSLCVVTAKQG---- -EVSSAMLASWVAQASFNPP GLTIAVAKDRAVETLTHTGN KFVLNVLKEGNHLGLMKHFL KPFSPAQDRFADVATAE-AE
  Nos.pu4  VGRIVGSLCVLTAKEG---- -DRSSAMLASWVAQASFSPP GLTIAVAKERAVETLTHTGN KFVLNILKEGNHLGLMKHFL KPFGPGQDRFADVAAQE-AE
  Syn.sP3  LGRLVGSLCVVTAQQG---- -ELSSAMLASWVSQATFSPP GLTVAVAKERAIESLLHKNS CFVLNILQEGNHLGLMKHFL KPFAPGGDRFADVATET-AE
  Cro.wa1  LGRIVGSLSIVTCQEE---- -ELSGAMLASWISQATFNPP GFTVAVAKERAIESLLHQGS YFVLNILKEGDHLGLMKHFL RPFSPGQDRFDGLKTQV-AD
  Tri.er1  VGRVVGSLCVMSAKRG---- -DVTSAMLASWVSQASFNPP GVTVAVAKDRALESLTHTGD QFVLNILAE-EKKNLQRHFI KTFTPGEDRFIGIQTKE-AN
  Glo.vi2  AGRIVGSLCVVTARRE---- -EVSSAMLASWVTQATFNPP GLTVAVAKERAIESLLYPGD AFVLNILEDGQHLPLMKHFL KPFAPGQDRFAGVATRA-AA
  Nos.sp1  VGRIVGSVCVITAKQG---- -DVSTGMLGSWVSQATFNPP GLTVAIAKERAIESLMYPGG KFALNILSEGNHLEYMKHFR KNFAPGEDRFANFTTTE-AD
  Ana.va3  VGRIVGSVCVITAKQG---- -DVSTGMLGSWVSQATFNPP GLTVAIAKERAIESLMYPGG KFALNILPEGSHLEYMKHFR KNFAPGEDRFANFTTTE-AD
  Nos.pu5  VGRIVGSVCVVTAKQG---- -EVSTAMLGAWVSQATFNPP GITVAIAKERAIESLMYPGG KFALNILPEGNHQDYMKHFR KSFAPGEDRFANFSTAV-AD
  Syn.el3  VGRILGSLCVLTTQKE---- -DVRSGMLASWVSQATFNPP GISVAVARDRAVESLLHQGD RFVLNVLGEDKNLAIQKHFL KPFSPGADRLEGIESSP-SD
  Syn.el4  VGRILGSLCVLTTQKE---- -DVRSGMLASWVSQATFNPP GISVAVARDRAVESLLHQGD RFVLNVLGEDKNLAIQKHFL KPFSPGADRLEGIESSP-SD
  Pro.mM2  LGRVVGSLCILTARKGEG-N TALSGAMVASWVSQASFSPP GLSVAVAKDRAVEALLHRGD HFALNVLAAGRQHELMKHFL QPFPAGSDRFAGLDLDA-SP
  Syn.sW2  LGRVIGSLCVLTTRKGE--- --LSGAMVASWVSQASFTPP GITVAVAKDRAVEALLHKGD RFALNVLAEGRETAPMKQFL QPFAPGADRFAGLELQE-SP
  Pro.mC1  LGKVVGSLSILAAQKHEE-E NSISSAMVASWISQASFSPP GITIAVAKDRAVEALLHKQD LFTLNILNENNYQNSLKQFL QPFLPGEDRLSGLNLLR-SP
  Pro.mC3  LGRVLGSLCVLTASKGKD-E NNVKGAMLASWVSQASFSPP GLSISVAKDRSVESLLQKGD SFALNILSEKDFREPLKRFT KPFSPGEDRFEGLDIEL-TP
  Nos.sp6  LGRISTGLYIITTKKGE--- --IQGAMFASWVTQASLNPL GVAIAVSKERAIESLMQVGD HFVLNVLEEDNYQGLMKHFL KRFAPGADRFAGIKTYP-AT
  Ana.va5  LGRISTGLYIITTKKGE--- --IQGAMFASWVTQASLNPL GVAIAVSKERAIESLMHVGD RFVLNVLEEDNYQGLMKHFL KRFAPGADRFAGIKTYP-AT
  Nos.pu3  LGRLSTGLYIITAKKGE--- --IQSAMLASWVTQASLEPL GVAIAVSKDRAIESLMHVGD RFVLNVLEEGKYQGLMKHFL KRFAPGVDRFAGVKTYP-AK
  Syn.sP2  IGRLSTGLYILTAQKGD--- --VRSAMLASWVIQGSFEPL GIVIAVAKDRAIESLLHPGD TFVLNVLEEDNYQSLMRHFL LRFPPGADRFAGVNTYP-AQ
  The.el1  LGRLSGGLYIITAQKGA--- --INSAMLASWVAQASTEPL GVSIAVAKDRAIESFLHVGD TFVLNVLEAENYQPLMRHFL KRFPPGADRFAHVKTYP-AS
  Nos.sp2  LGRISNGLYIVTTKKGD--- --VSSAMLASWVSQASLQPL GFTIAVAKDRAIDSLMQVGD RFVLNVLEEGNYQELKKQFL KRLHPGADRFAGVRTQT-AK
  Ana.va4  LGRISNGLYIVTTKKGD--- --VSSAMLASWVSQASLQPL GFTIAVAKDRAIDTLMQVGD RFVLNVLEEGNYQELKKQFL KRLHPGADRFAGVRTQI-AK
  Nos.pu6  LGRISSGLYIVTTKKDN--- --ASSAMLASWVTQASLQPL GLTIAVAKDRAIDSLMQVGD RFVLNVLEEGNYQELKKHFL KRLHPGADRFAGVKTQT-AK
  Nos.sp4  LGRLSGGLYIITAKKGD--- --VSSAMLASWVNQASFKPL GFSIAVAKDRAIESLMQVGD RFVLNVLEEGNYQPLMRHFL KRFAPGADRFEGVKTQP-AE
  Ana.va6  LGRLSGGLYIITAKKGD--- --VSSAMLASWVNQASFKPL GFSIAVAKDRAIESLMQVGD RFVLNVLEEGNYQPLMRHFL KRFAPGADRFEGVKTQP-AE
  Nos.pu1  LGRLSGGLYIITAKKGD--- --VSSAMLASWVAQASFKPL GFSIAVAKDRAIESLMQVGD RFVLNILEEGNFQPLMKHFL KRFAPGADRFEGVRTQP-AE
  Tri.er2  LGRLSGGLYIITASKGE--- --VSSAMLASWVVQASFKPL GVSIAVAKDRAIEALMQVGD RFVLNVLREDNYQYLMRHFL KRFKPGADRFAGVNTQT-AN
  Syn.sP4  IGRISGGLYIITAQKGE--- --VKGAMLASWVSQASFNPP GFTVAVAKDRAIESLMQVGD RFVLNILEEGNYQILMKHFL KRFPPGADRFAGVKTQT-AS
  Cro.wa2  IGRISGGLYILTANKRE--- --LNGAMLASWVTQASFDPP GFTVAVAKDRAIESLMQVGD SFVLNILEEGKYQPLMKHFL KRFRPGSDRFEGVNVQT-AN
  Syn.el1  LGRLSGGLYIITARKGE--- --VSGAMLASWVVQASFKPL GFTVAVAKDRAIESLMQVGD RFVLNILGEDNYAPLMKHFL KRFPPGADRFAGVETQT-AS
  Syn.el2  LGRLSGGLYIITARKGE--- --VSGAMLASWVVQASFKPL GFTVAVAKDRAIESLMQVGD RFVLNILGEDNYAPLMKHFL KRFPPGADRFAGVETQT-AS
  Glo.vi1  MGRLSGGLYVLTAAKGE--- --LKGAMLASWVNQASFAPL GVTIAVAKDRAIEALMQVGD LFALNVLEEGKYAPLMRHFL KRFAPGEDRFVGVETLT-GT
  Pro.mM1  MGTLSGGLYVVTASQDEE-S SQRRGAMIASWVSQASFTPP GLTVAVAKDRAIETLMQVGD RFVINVLREDNYQPLLRQFL KRFPPGADRFEGVNVLNNVA
  Syn.sW1  LGRISGGLYVVTASQGEG-E SQRRSAMVASWVSQASFSPP GLTVAVAKDRAIEALMQVED RFVLNVLREDNHQPLLRHFL KRFPPGADRFAGVNVLEGVA
  Pro.mC2  MGRISGGLYVVTASQGDD-S NKRRGAMVASWVSQASFNPP GLTVAVAKDRAIEALMQVGD RFVLNVLEENNYQHLFRQFL KRFPPGANRFEGITVMEDVA
  Pro.mC4  LGRLSGGLYVVTASQGEG-S TFRQSAMVASWVSQASFSPP GITVAVAKDRAIESYMQVGE GFVVNILREDNYQKMFRHFL KRFAPGADRFADVDVVNNIA
  Tre.den  -------------------- -------------------- -------------------- -------------------- --------------------

  Rho.ca1  -------------------- -------------------- -------------------- -------------------- --------------------
  Rho.ca2  -------------------- -------------------- -------------------- -------------------- --------------------
  Rho.sph  -------------------- -------------------- -------------------- -------------------- --------------------
  Dec.aro  -------------------- -------------------- -------------------- -------------------- --------------------
  Wol.suc  -------------------- -------------------- -------------------- -------------------- --------------------
  Clo.pe1  -------------------- -------------------- -------------------- -------------------- --------------------
  Clo.pe3  NLDTFYLAKSSWYKENNIEE LLGVTVTSIDKDAKKVILKD GTEIPYTKLILANGSHNFIP PFRIKNNDEEVTLNCENIHE FKGIYSIKDLKDTFDVKEEM
  Chl.tep  -------------------- -------------------- -------------------- -------------------- --------------------
  Clo.ac1  -------------------- -------------------- -------------------- -------------------- --------------------
  Clo.te1  -------------------- -------------------- -------------------- -------------------- --------------------
  Tri.va1  APDKYFLKNEEWYKENKIEI KLDTSVTAIDTKAKKVKLCR GDELAYDKLILATGSRPFIP --------------PIGHEG LSGVIVIRTSADVDQLKAAC
  Tri.va2  SPENYYLKNEDWYTENNITV KLGTTVKSIDTARKSLTLSD GSTMQYDRLILATGSRPFVP --------------PIGHEG LTGVYVIRTSNDVELLKETC
  Tri.va3  PDDQYWIKPEQWYKDNKIDV MLDTNVTSVDSKAKKVKLCC GKEVAYDKLILCTGSKPFVP --------------PLGQEG LEGVLVIRTYLDVETLCKKC
  Clo.ac2  -------------------- -------------------- -------------------- -------------------- --------------------
  Ent.inv  -------------------- -------------------- -------------------- -------------------- --------------------
  Ent.hi1  -------------------- -------------------- -------------------- -------------------- --------------------
  Ent.ter  -------------------- -------------------- -------------------- -------------------- --------------------
  Ent.mo1  -------------------- -------------------- -------------------- -------------------- --------------------
  Ent.mo2  -------------------- -------------------- -------------------- -------------------- --------------------
  Ent.hi2  -------------------- -------------------- -------------------- -------------------- --------------------
  Ent.hi3  -------------------- -------------------- -------------------- -------------------- --------------------
  Ent.hi4  -------------------- -------------------- -------------------- -------------------- --------------------
  Mas.bal  -------------------- -------------------- -------------------- -------------------- --------------------
  Clo.pe2  -------------------- -------------------- -------------------- -------------------- --------------------
  Clo.te4  -------------------- -------------------- -------------------- -------------------- --------------------
  Clo.the  -------------------- -------------------- -------------------- -------------------- --------------------
  Arc.fu1  -------------------- -------------------- -------------------- -------------------- --------------------
  Pyr.fu1  -------------------- -------------------- -------------------- -------------------- --------------------
  Met.maz  -------------------- -------------------- -------------------- -------------------- --------------------
  Met.ac1  -------------------- -------------------- -------------------- -------------------- --------------------
  The.ten  -------------------- -------------------- -------------------- -------------------- --------------------
  Des.vu2  -------------------- -------------------- -------------------- -------------------- --------------------
  Met.th1  -------------------- -------------------- -------------------- -------------------- --------------------
  Pyr.aby  -------------------- -------------------- -------------------- -------------------- --------------------
  Pyr.hor  -------------------- -------------------- -------------------- -------------------- --------------------
  Pyr.fu2  -------------------- -------------------- -------------------- -------------------- --------------------
  The.kod  -------------------- -------------------- -------------------- -------------------- --------------------
  The.mar  -------------------- -------------------- -------------------- -------------------- --------------------
  Fus.nu1  -------------------- -------------------- -------------------- -------------------- --------------------
  Bac.the  -------------------- -------------------- -------------------- -------------------- --------------------
  Bac.fra  -------------------- -------------------- -------------------- -------------------- --------------------
  Por.gin  -------------------- -------------------- -------------------- -------------------- --------------------
  Fus.nu2  -------------------- -------------------- -------------------- -------------------- --------------------
  Clo.te2  -------------------- -------------------- -------------------- -------------------- --------------------
  Shi.fle  -------------------- -------------------- -------------------- -------------------- --------------------
  Esc.col  -------------------- -------------------- -------------------- -------------------- --------------------
  Sal.ent  -------------------- -------------------- -------------------- -------------------- --------------------
  Sal.typ  -------------------- -------------------- -------------------- -------------------- --------------------
  Erw.car  -------------------- -------------------- -------------------- -------------------- --------------------
  Aer.hyd  -------------------- -------------------- -------------------- -------------------- --------------------
  Pho.pro  -------------------- -------------------- -------------------- -------------------- --------------------
  Vib.vul  -------------------- -------------------- -------------------- -------------------- --------------------
  Vib.fis  -------------------- -------------------- -------------------- -------------------- --------------------
  Des.ps2  -------------------- -------------------- -------------------- -------------------- --------------------
  Azo.spE  SRGDGLQPAPVVIIGGGSAT YQLVRAFRAQDQDTPVLVIT ADAGADYPKPQLVHGFSRKL GPSDLVQRSPEELAREFNVT IKTHTRVDSIDAEAKTISFA
  Clo.te3  -------------------- -------------------- -------------------- -------------------- --------------------
  Met.th3  -------------------- -------------------- -------------------- -------------------- --------------------
  Met.mar  -------------------- -------------------- -------------------- -------------------- --------------------
  Met.ma2  -------------------- -------------------- -------------------- -------------------- --------------------
  Met.ma3  -------------------- -------------------- -------------------- -------------------- --------------------
  Met.ja3  -------------------- -------------------- -------------------- -------------------- --------------------
  Met.th2  -------------------- -------------------- -------------------- -------------------- --------------------
  Moo.the  -------------------- -------------------- -------------------- -------------------- --------------------
  Des.des  -------------------- -------------------- -------------------- -------------------- --------------------
  Des.vu1  -------------------- -------------------- -------------------- -------------------- --------------------
  Des.gig  -------------------- -------------------- -------------------- -------------------- --------------------
  Des.ps1  -------------------- -------------------- -------------------- -------------------- --------------------
  Des.ps3  -------------------- -------------------- -------------------- -------------------- --------------------
  Met.ac2  -------------------- -------------------- -------------------- -------------------- --------------------
  Met.bar  -------------------- -------------------- -------------------- -------------------- --------------------
  Met.bur  -------------------- -------------------- -------------------- -------------------- --------------------
  Geo.me1  -------------------- -------------------- -------------------- -------------------- --------------------
  Geo.me2  -------------------- -------------------- -------------------- -------------------- --------------------
  Geo.sul  -------------------- -------------------- -------------------- -------------------- --------------------
  Arc.fu2  -------------------- -------------------- -------------------- -------------------- --------------------
  Met.ja1  -------------------- -------------------- -------------------- -------------------- --------------------
  Met.ja4  -------------------- -------------------- -------------------- -------------------- --------------------
  Met.ja2  -------------------- -------------------- -------------------- -------------------- --------------------
  Met.ma1  -------------------- -------------------- -------------------- -------------------- --------------------
  Gia.lam  -------------------- -------------------- -------------------- -------------------- --------------------
  Spi.bar  -------------------- -------------------- -------------------- -------------------- --------------------
  Tri.va4  -------------------- -------------------- -------------------- -------------------- --------------------
  Nos.sp5  NGCLILTEALAYLECTVTNQ LECGDRLLIYAVVDKGEVLA NDGVTAVEHRKSGSH----- -------------------- --------------------
  Ana.va1  NGCLILTEALAYLECTVTNQ LECGDRLLIYAVVDKGEVLA NDGVTAVEHRKSGSH----- -------------------- --------------------
  Nos.pu2  NGCLILNEALAYLECTVQNQ LECGDRWLIYAVIDRGEVLE NDGITALEHRKSGSYY---- -------------------- --------------------
  Syn.sP1  NGCLILAEALAYLECLVQSW SNIGDHVLVYATVQAGQVLQ PNGITAIRHRKSGGQY---- -------------------- --------------------
  The.el2  SGAPILLDALAYLECTVESR MNCGNHWLIYAVVESGELLQ TSGLTAIQHRKTSS------ -------------------- --------------------
  Nos.sp3  NGSPVLQDALAYLECSVQNR MESGDHWLVYATVENGKVLN QDGVTAVHHRKSGNHY---- -------------------- --------------------
  Ana.va2  NGSPILKDALAYLECSVQNR MESGDHWLVYATVENGKVLN QDGVTAVHHRKSGNHY---- -------------------- --------------------
  Nos.pu4  NGSPILTEALAYLECSVQNR MESGDHWLVYATVENGKLLD NDGITAVHHRKSATHY---- -------------------- --------------------
  Syn.sP3  NGAPILTESLAYLECRVQQR LECGDHWVLYAVTDRGALLK -DGVTAVHHRKSGDHY---- -------------------- --------------------
  Cro.wa1  NGCPILEDALAYLECKVGDR MECGDHWVIYAIVTKGEVLQ -DGVTAIHHRKSGSHY---- -------------------- --------------------
  Tri.er1  NGCPILEDALAYLECKVVKR MECGDHWLVYALVENGQLLN -DGVTAVHFRKTGIHY---- -------------------- --------------------
  Glo.vi2  NGSPILSEALAYLECRVEGR MDCGDHWLVYCVAEGGDVLN PNGKTAVHFRSTGTHY---- -------------------- --------------------
  Nos.sp1  NGCTVLADALAYVECSVDQR LECGDHWVVYATVDNGKLLK PDDVTAINHRKTGNHY---- -------------------- --------------------
  Ana.va3  NGCTVLADALAYVECSVDQR LECGDHWVVYATVDNGKLLK PDDVTAINHRKTGTHY---- -------------------- --------------------
  Nos.pu5  NGCTVLTDALAYLECSVNQR LECGDHWVVYATVDEGKLLK PDAVTAINHRKTGTHY---- -------------------- --------------------
  Syn.el3  QGHPILAEAIAWLECRVANR MECGDHWLVYAVVESGQVQD PEVRTAIHHRKSGSYY---- -------------------- --------------------
  Syn.el4  QGHPILAEAIAWLECRVANR MECGDHWLVYAVVESGQVQD PEVRTAIHHRKSGSYY---- -------------------- --------------------
  Pro.mM2  AGQPLLKNALAWLEGCVQQR MECGDHWLLYAEISHGALLE REGTTAVHQRRSGANY---- -------------------- --------------------
  Syn.sW2  GDQPLLPESLAWLEGSVKQR MECGDHWLVYAEVLHGGLFD PAGSTAVHQRRSGANY---- -------------------- --------------------
  Pro.mC1  GEQPILPEAIAWIEGCVKQR MECGDHWLIYAEILHGKVLD PNGVTAVHHRHTGANY---- -------------------- --------------------
  Pro.mC3  NDQVIIPESLAWLDASVKER MECGDHWVIYAEVLHGNILK SDSLTAVHHRKSGANY---- -------------------- --------------------
  Nos.sp6  DGSPILAESLAYTECEITSR MDCGDHWIIYSTVHVGRVAN VHAMTAVHHRKVGNHY---- -------------------- --------------------
  Ana.va5  DGSPILAESLAYTECEITSR IDCGDHWIIYSTVQVGRVAN VHAMTAVHHRKVGNHY---- -------------------- --------------------
  Nos.pu3  NESPVLAEALAYMECEITSR MDCGDHWVIYSTVQTGRVAK LDALTAAHHRKIGNHY---- -------------------- --------------------
  Syn.sP2  NGSPILLETLAYLECEVTSR LDGNDHWLVYSTIQTGRVAK LNALTATHHRKLGNHY---- -------------------- --------------------
  The.el1  NGSPILADALAYMECTVVSR LDAHDHWIVYSTVDSGRVSK PDGMTAVHHRKVGNHY---- -------------------- --------------------
  Nos.sp2  NGSPILTDALAYMECEIQSS LECSDHYILYCTVEDGRVSK PDGLTAVRHRKVGNYY---- -------------------- --------------------
  Ana.va4  NGSPILTDALAYMECEVQSS LECSDHYILYCTVEDGRVSK PDGLTAVRHRKVGNYY---- -------------------- --------------------
  Nos.pu6  NGSPILTDALAYMECEIQSS MECSDHWILYCTVQEGRVSK NDGLTAVRHRKVGNYY---- -------------------- --------------------
  Nos.sp4  NGAPILGDALAYMECEVVSR MDCGDHWAVYSTVYAGRVSK SEALTAVHHRKVGNHY---- -------------------- --------------------
  Ana.va6  NGAPILGDALAYMECEVVSR MDCGDHWAVYSTVYAGRVSK PESLTAVHHRKVGNHY---- -------------------- --------------------
  Nos.pu1  NGAPILNDALAYMECEVVSR MDCGDHWAVYSNVYAGRVSK PDALTAVHHRKVGNHY---- -------------------- --------------------
  Tri.er2  NGSPILSDALAYLECEVATR MEASDHWIIYATVDNGRVSD SDVLPAVHHRKVGNHY---- -------------------- --------------------
  Syn.sP4  NGSPILTDALAYLECEVASR MECSDHWIVYSQVTNGRVAK AEGLTAVHHRKVGNYY---- -------------------- --------------------
  Cro.wa2  NGSPILVDALAYLECEVVSR MECSDHWIVYSKVSNGRVSN PDGLTATHHRKVGNYY---- -------------------- --------------------
  Syn.el1  NGSPILTAALAYLECEVASR MDRSDHWLVYCQVEQGRVSR ADVRTAVHHRKVGNHY---- -------------------- --------------------
  Syn.el2  NGSPILTAALAYLECEVASR MDCSDHWLVYCQVEQGRVSR ADVRTAVHHRKVGNHY---- -------------------- --------------------
  Glo.vi1  GGTPILADALAYMECRVASR MECSDHWLVYGVVEDGRVSN LEGLTAVHHRKVGNHY---- -------------------- --------------------
  Pro.mM1  KGGPVLVDALAFLDCLVKQR LETPDHWIIYALVEQGNVAD AEAKTAVHHRKVGNHY---- -------------------- --------------------
  Syn.sW1  DGGPVLTDALAYLSCRVEQR MEGPDHWIIYAVVEQGNVAD AEASTAVHHRKVGNHY---- -------------------- --------------------
  Pro.mC2  KGGPVLGDALAYLDCFVKQR LETTDHWIIYALVEHGNISN TETKTAVHHRKVGTSY---- -------------------- --------------------
  Pro.mC4  NGGPVLSDSLAFLDCKVSSR LETPDHWIIYGIVQNGSVSD LSCKTAVHHRKVANHY---- -------------------- --------------------
  Tre.den  -------------------- -------------------- -------------------- -------------------- --------------------

  Rho.ca1  -------------------- -------------------- -------------------- -------------------- --------------------
  Rho.ca2  -------------------- -------------------- -------------------- -------------------- --------------------
  Rho.sph  -------------------- -------------------- -------------------- -------------------- --------------------
  Dec.aro  -------------------- -------------------- -------------------- -------------------- --------------------
  Wol.suc  -------------------- -------------------- -------------------- -------------------- --------------------
  Clo.pe1  -------------------- -------------------- -------------------- -------------------- --------------------
  Clo.pe3  KEAKKAVVIGAGPLGLEAAW EMKLAGLDVTVVEFLPNLMN NQLDQEGADIFKNQVSDCGI TFITSDECTEIITKDSKLTS LNLKSGKTLDADILLVSTGI
  Chl.tep  -------------------- -------------------- -------------------- -------------------- --------------------
  Clo.ac1  -------------------- -------------------- -------------------- -------------------- --------------------
  Clo.te1  -------------------- -------------------- -------------------- -------------------- --------------------
  Tri.va1  QTAKKAVVIGGGVLGLENAS AIKEKGVAVTVVECMPRLMA RQLDTEASAVLLEEVKKFGV DVRLG--MTVSIKGDGKHVT GVQVGEEFIPADFVVVNAGV
  Tri.va2  KTAKKAVVIGGGVLGLENAS AIKDRGLSVTVVECMPRLMA RQLDPEASEILQGFVRDYGV DLRMG--QCVVIKGDGKKVT GVQVGDEFISADFVVVNAGV
  Tri.va3  ETAKSVVVIGGGVLGLENAS NLEKKGLKVTVIECMPRLMS RQLDPEGSHFLEDAVRKYGI NLKLG--HAVGIKSDGKNVT GVQVGDEFVPADFIVINAGV
  Clo.ac2  -------------------- -------------------- -------------------- -------------------- --------------------
  Ent.inv  -------------------- -------------------- -------------------- -------------------- --------------------
  Ent.hi1  -------------------- -------------------- -------------------- -------------------- --------------------
  Ent.ter  -------------------- -------------------- -------------------- -------------------- --------------------
  Ent.mo1  -------------------- -------------------- -------------------- -------------------- --------------------
  Ent.mo2  -------------------- -------------------- -------------------- -------------------- --------------------
  Ent.hi2  -------------------- -------------------- -------------------- -------------------- --------------------
  Ent.hi3  -------------------- -------------------- -------------------- -------------------- --------------------
  Ent.hi4  -------------------- -------------------- -------------------- -------------------- --------------------
  Mas.bal  -------------------- -------------------- -------------------- -------------------- --------------------
  Clo.pe2  -------------------- -------------------- -------------------- -------------------- --------------------
  Clo.te4  -------------------- -------------------- -------------------- -------------------- --------------------
  Clo.the  -------------------- -------------------- -------------------- -------------------- --------------------
  Arc.fu1  -------------------- -------------------- -------------------- -------------------- --------------------
  Pyr.fu1  -------------------- -------------------- -------------------- -------------------- --------------------
  Met.maz  -------------------- -------------------- -------------------- -------------------- --------------------
  Met.ac1  -------------------- -------------------- -------------------- -------------------- --------------------
  The.ten  -------------------- -------------------- -------------------- -------------------- --------------------
  Des.vu2  -------------------- -------------------- -------------------- -------------------- --------------------
  Met.th1  -------------------- -------------------- -------------------- -------------------- --------------------
  Pyr.aby  -------------------- -------------------- -------------------- -------------------- --------------------
  Pyr.hor  -------------------- -------------------- -------------------- -------------------- --------------------
  Pyr.fu2  -------------------- -------------------- -------------------- -------------------- --------------------
  The.kod  -------------------- -------------------- -------------------- -------------------- --------------------
  The.mar  -------------------- -------------------- -------------------- -------------------- --------------------
  Fus.nu1  -------------------- -------------------- -------------------- -------------------- --------------------
  Bac.the  -------------------- -------------------- -------------------- -------------------- --------------------
  Bac.fra  -------------------- -------------------- -------------------- -------------------- --------------------
  Por.gin  -------------------- -------------------- -------------------- -------------------- --------------------
  Fus.nu2  -------------------- -------------------- -------------------- -------------------- --------------------
  Clo.te2  -------------------- -------------------- -------------------- -------------------- --------------------
  Shi.fle  -------------------- -------------------- -------------------- -------------------- --------------------
  Esc.col  -------------------- -------------------- -------------------- -------------------- --------------------
  Sal.ent  -------------------- -------------------- -------------------- -------------------- --------------------
  Sal.typ  -------------------- -------------------- -------------------- -------------------- --------------------
  Erw.car  -------------------- -------------------- -------------------- -------------------- --------------------
  Aer.hyd  -------------------- -------------------- -------------------- -------------------- --------------------
  Pho.pro  -------------------- -------------------- -------------------- -------------------- --------------------
  Vib.vul  -------------------- -------------------- -------------------- -------------------- --------------------
  Vib.fis  -------------------- -------------------- -------------------- -------------------- --------------------
  Des.ps2  -------------------- -------------------- -------------------- -------------------- --------------------
  Azo.spE  GEIQPYRDLVLALGATPWIP PLEGNAVDRVITLNNLADYE TYLHQLSQGKRVLVIGAGLT GTEVALDLAEGGQQVWLTDI APRTLAKVLPEFVSQELEAR
  Clo.te3  -------------------- -------------------- -------------------- -------------------- --------------------
  Met.th3  -------------------- -------------------- -------------------- -------------------- --------------------
  Met.mar  -------------------- -------------------- -------------------- -------------------- --------------------
  Met.ma2  -------------------- -------------------- -------------------- -------------------- --------------------
  Met.ma3  -------------------- -------------------- -------------------- -------------------- --------------------
  Met.ja3  -------------------- -------------------- -------------------- -------------------- --------------------
  Met.th2  -------------------- -------------------- -------------------- -------------------- --------------------
  Moo.the  -------------------- -------------------- -------------------- -------------------- --------------------
  Des.des  -------------------- -------------------- -------------------- -------------------- --------------------
  Des.vu1  -------------------- -------------------- -------------------- -------------------- --------------------
  Des.gig  -------------------- -------------------- -------------------- -------------------- --------------------
  Des.ps1  -------------------- -------------------- -------------------- -------------------- --------------------
  Des.ps3  -------------------- -------------------- -------------------- -------------------- --------------------
  Met.ac2  -------------------- -------------------- -------------------- -------------------- --------------------
  Met.bar  -------------------- -------------------- -------------------- -------------------- --------------------
  Met.bur  -------------------- -------------------- -------------------- -------------------- --------------------
  Geo.me1  -------------------- -------------------- -------------------- -------------------- --------------------
  Geo.me2  -------------------- -------------------- -------------------- -------------------- --------------------
  Geo.sul  -------------------- -------------------- -------------------- -------------------- --------------------
  Arc.fu2  -------------------- -------------------- -------------------- -------------------- --------------------
  Met.ja1  -------------------- -------------------- -------------------- -------------------- --------------------
  Met.ja4  -------------------- -------------------- -------------------- -------------------- --------------------
  Met.ja2  -------------------- -------------------- -------------------- -------------------- --------------------
  Met.ma1  -------------------- -------------------- -------------------- -------------------- --------------------
  Gia.lam  -------------------- -------------------- -------------------- -------------------- --------------------
  Spi.bar  -------------------- -------------------- -------------------- -------------------- --------------------
  Tri.va4  -------------------- -------------------- -------------------- -------------------- --------------------
  Nos.sp5  -------------------- -------------------- -------------------- -------------------- --------------------
  Ana.va1  -------------------- -------------------- -------------------- -------------------- --------------------
  Nos.pu2  -------------------- -------------------- -------------------- -------------------- --------------------
  Syn.sP1  -------------------- -------------------- -------------------- -------------------- --------------------
  The.el2  -------------------- -------------------- -------------------- -------------------- --------------------
  Nos.sp3  -------------------- -------------------- -------------------- -------------------- --------------------
  Ana.va2  -------------------- -------------------- -------------------- -------------------- --------------------
  Nos.pu4  -------------------- -------------------- -------------------- -------------------- --------------------
  Syn.sP3  -------------------- -------------------- -------------------- -------------------- --------------------
  Cro.wa1  -------------------- -------------------- -------------------- -------------------- --------------------
  Tri.er1  -------------------- -------------------- -------------------- -------------------- --------------------
  Glo.vi2  -------------------- -------------------- -------------------- -------------------- --------------------
  Nos.sp1  -------------------- -------------------- -------------------- -------------------- --------------------
  Ana.va3  -------------------- -------------------- -------------------- -------------------- --------------------
  Nos.pu5  -------------------- -------------------- -------------------- -------------------- --------------------
  Syn.el3  -------------------- -------------------- -------------------- -------------------- --------------------
  Syn.el4  -------------------- -------------------- -------------------- -------------------- --------------------
  Pro.mM2  -------------------- -------------------- -------------------- -------------------- --------------------
  Syn.sW2  -------------------- -------------------- -------------------- -------------------- --------------------
  Pro.mC1  -------------------- -------------------- -------------------- -------------------- --------------------
  Pro.mC3  -------------------- -------------------- -------------------- -------------------- --------------------
  Nos.sp6  -------------------- -------------------- -------------------- -------------------- --------------------
  Ana.va5  -------------------- -------------------- -------------------- -------------------- --------------------
  Nos.pu3  -------------------- -------------------- -------------------- -------------------- --------------------
  Syn.sP2  -------------------- -------------------- -------------------- -------------------- --------------------
  The.el1  -------------------- -------------------- -------------------- -------------------- --------------------
  Nos.sp2  -------------------- -------------------- -------------------- -------------------- --------------------
  Ana.va4  -------------------- -------------------- -------------------- -------------------- --------------------
  Nos.pu6  -------------------- -------------------- -------------------- -------------------- --------------------
  Nos.sp4  -------------------- -------------------- -------------------- -------------------- --------------------
  Ana.va6  -------------------- -------------------- -------------------- -------------------- --------------------
  Nos.pu1  -------------------- -------------------- -------------------- -------------------- --------------------
  Tri.er2  -------------------- -------------------- -------------------- -------------------- --------------------
  Syn.sP4  -------------------- -------------------- -------------------- -------------------- --------------------
  Cro.wa2  -------------------- -------------------- -------------------- -------------------- --------------------
  Syn.el1  -------------------- -------------------- -------------------- -------------------- --------------------
  Syn.el2  -------------------- -------------------- -------------------- -------------------- --------------------
  Glo.vi1  -------------------- -------------------- -------------------- -------------------- --------------------
  Pro.mM1  -------------------- -------------------- -------------------- -------------------- --------------------
  Syn.sW1  -------------------- -------------------- -------------------- -------------------- --------------------
  Pro.mC2  -------------------- -------------------- -------------------- -------------------- --------------------
  Pro.mC4  -------------------- -------------------- -------------------- -------------------- --------------------
  Tre.den  -------------------- -------------------- -------------------- -------------------- --------------------

  Rho.ca1  -------------------- -------------------- -------------------- -------------------- --------------------
  Rho.ca2  -------------------- -------------------- -------------------- -------------------- --------------------
  Rho.sph  -------------------- -------------------- -------------------- -------------------- --------------------
  Dec.aro  -------------------- -------------------- -------------------- -------------------- --------------------
  Wol.suc  -------------------- -------------------- -------------------- -------------------- --------------------
  Clo.pe1  -------------------- -------------------- -------------------- -------------------- --------------------
  Clo.pe3  RSNIELAKESGIECNRGVIV NERMETSVKDIYACGDVAEF NGLVYGNWPAAIEMGKTAGA NACEAEKAFENFTPSIILDA LNTHVFSAGLIRFNDSSYEK
  Chl.tep  -------------------- -------------------- -------------------- -------------------- --------------------
  Clo.ac1  -------------------- -------------------- -------------------- -------------------- --------------------
  Clo.te1  -------------------- -------------------- -------------------- -------------------- --------------------
  Tri.va1  RAESEVAAAAGIKCGRGIIV NNKMETNVPDVYAAGDCAFL DNMNQGLWAPALAMGKVAGA NACGDNKTFAFAIEPVSMIA MGTDLFACGNPPESAQGYNV
  Tri.va2  RAESEVAAAAGIECSRGITV NNKMETSAQDVYAAGDCAYM ENINQGLWAPALAMGKVAGA NAAGDSKTFHFSIEPVNMIA MGTDLFAVGIPPDSPKGYNV
  Tri.va3  RPECDVAKTGGVEIGRGISV NEKMETNIPDIYAAGDCAYL KNFNQGLWAPALAMGKVAGA NAAGDDKTFSFAKEPVNMLA FNTDLFSIGCPPESEKGYNV
  Clo.ac2  -------------------- -------------------- -------------------- -------------------- --------------------
  Ent.inv  -------------------- -------------------- -------------------- -------------------- --------------------
  Ent.hi1  -------------------- -------------------- -------------------- -------------------- --------------------
  Ent.ter  -------------------- -------------------- -------------------- -------------------- --------------------
  Ent.mo1  -------------------- -------------------- -------------------- -------------------- --------------------
  Ent.mo2  -------------------- -------------------- -------------------- -------------------- --------------------
  Ent.hi2  -------------------- -------------------- -------------------- -------------------- --------------------
  Ent.hi3  -------------------- -------------------- -------------------- -------------------- --------------------
  Ent.hi4  -------------------- -------------------- -------------------- -------------------- --------------------
  Mas.bal  -------------------- -------------------- -------------------- -------------------- --------------------
  Clo.pe2  -------------------- -------------------- -------------------- -------------------- --------------------
  Clo.te4  -------------------- -------------------- -------------------- -------------------- --------------------
  Clo.the  -------------------- -------------------- -------------------- -------------------- --------------------
  Arc.fu1  -------------------- -------------------- -------------------- -------------------- --------------------
  Pyr.fu1  -------------------- -------------------- -------------------- -------------------- --------------------
  Met.maz  -------------------- -------------------- -------------------- -------------------- --------------------
  Met.ac1  -------------------- -------------------- -------------------- -------------------- --------------------
  The.ten  -------------------- -------------------- -------------------- -------------------- --------------------
  Des.vu2  -------------------- -------------------- -------------------- -------------------- --------------------
  Met.th1  -------------------- -------------------- -------------------- -------------------- --------------------
  Pyr.aby  -------------------- -------------------- -------------------- -------------------- --------------------
  Pyr.hor  -------------------- -------------------- -------------------- -------------------- --------------------
  Pyr.fu2  -------------------- -------------------- -------------------- -------------------- --------------------
  The.kod  -------------------- -------------------- -------------------- -------------------- --------------------
  The.mar  -------------------- -------------------- -------------------- -------------------- --------------------
  Fus.nu1  -------------------- -------------------- -------------------- -------------------- --------------------
  Bac.the  -------------------- -------------------- -------------------- -------------------- --------------------
  Bac.fra  -------------------- -------------------- -------------------- -------------------- --------------------
  Por.gin  -------------------- -------------------- -------------------- -------------------- --------------------
  Fus.nu2  -------------------- -------------------- -------------------- -------------------- --------------------
  Clo.te2  -------------------- -------------------- -------------------- -------------------- --------------------
  Shi.fle  -------------------- -------------------- -------------------- -------------------- --------------------
  Esc.col  -------------------- -------------------- -------------------- -------------------- --------------------
  Sal.ent  -------------------- -------------------- -------------------- -------------------- --------------------
  Sal.typ  -------------------- -------------------- -------------------- -------------------- --------------------
  Erw.car  -------------------- -------------------- -------------------- -------------------- --------------------
  Aer.hyd  -------------------- -------------------- -------------------- -------------------- --------------------
  Pho.pro  -------------------- -------------------- -------------------- -------------------- --------------------
  Vib.vul  -------------------- -------------------- -------------------- -------------------- --------------------
  Vib.fis  -------------------- -------------------- -------------------- -------------------- --------------------
  Des.ps2  -------------------- -------------------- -------------------- -------------------- --------------------
  Azo.spE  LVQKGCRLHLGQNIVSIDSS AGGATVRLSDGETFEVDTVV SAAGVRPRTELAEAAGLQVN RGIRVDPQLQSSSAHIYALG DCAEIEGRVLPFMHPLSLAA
  Clo.te3  -------------------- -------------------- -------------------- -------------------- --------------------
  Met.th3  -------------------- -------------------- -------------------- -------------------- --------------------
  Met.mar  -------------------- -------------------- -------------------- -------------------- --------------------
  Met.ma2  -------------------- -------------------- -------------------- -------------------- --------------------
  Met.ma3  -------------------- -------------------- -------------------- -------------------- --------------------
  Met.ja3  -------------------- -------------------- -------------------- -------------------- --------------------
  Met.th2  -------------------- -------------------- -------------------- -------------------- --------------------
  Moo.the  -------------------- -------------------- -------------------- -------------------- --------------------
  Des.des  -------------------- -------------------- -------------------- -------------------- --------------------
  Des.vu1  -------------------- -------------------- -------------------- -------------------- --------------------
  Des.gig  -------------------- -------------------- -------------------- -------------------- --------------------
  Des.ps1  -------------------- -------------------- -------------------- -------------------- --------------------
  Des.ps3  -------------------- -------------------- -------------------- -------------------- --------------------
  Met.ac2  -------------------- -------------------- -------------------- -------------------- --------------------
  Met.bar  -------------------- -------------------- -------------------- -------------------- --------------------
  Met.bur  -------------------- -------------------- -------------------- -------------------- --------------------
  Geo.me1  -------------------- -------------------- -------------------- -------------------- --------------------
  Geo.me2  -------------------- -------------------- -------------------- -------------------- --------------------
  Geo.sul  -------------------- -------------------- -------------------- -------------------- --------------------
  Arc.fu2  -------------------- -------------------- -------------------- -------------------- --------------------
  Met.ja1  -------------------- -------------------- -------------------- -------------------- --------------------
  Met.ja4  -------------------- -------------------- -------------------- -------------------- --------------------
  Met.ja2  -------------------- -------------------- -------------------- -------------------- --------------------
  Met.ma1  -------------------- -------------------- -------------------- -------------------- --------------------
  Gia.lam  -------------------- -------------------- -------------------- -------------------- --------------------
  Spi.bar  -------------------- -------------------- -------------------- -------------------- --------------------
  Tri.va4  -------------------- -------------------- -------------------- -------------------- --------------------
  Nos.sp5  -------------------- -------------------- -------------------- -------------------- --------------------
  Ana.va1  -------------------- -------------------- -------------------- -------------------- --------------------
  Nos.pu2  -------------------- -------------------- -------------------- -------------------- --------------------
  Syn.sP1  -------------------- -------------------- -------------------- -------------------- --------------------
  The.el2  -------------------- -------------------- -------------------- -------------------- --------------------
  Nos.sp3  -------------------- -------------------- -------------------- -------------------- --------------------
  Ana.va2  -------------------- -------------------- -------------------- -------------------- --------------------
  Nos.pu4  -------------------- -------------------- -------------------- -------------------- --------------------
  Syn.sP3  -------------------- -------------------- -------------------- -------------------- --------------------
  Cro.wa1  -------------------- -------------------- -------------------- -------------------- --------------------
  Tri.er1  -------------------- -------------------- -------------------- -------------------- --------------------
  Glo.vi2  -------------------- -------------------- -------------------- -------------------- --------------------
  Nos.sp1  -------------------- -------------------- -------------------- -------------------- --------------------
  Ana.va3  -------------------- -------------------- -------------------- -------------------- --------------------
  Nos.pu5  -------------------- -------------------- -------------------- -------------------- --------------------
  Syn.el3  -------------------- -------------------- -------------------- -------------------- --------------------
  Syn.el4  -------------------- -------------------- -------------------- -------------------- --------------------
  Pro.mM2  -------------------- -------------------- -------------------- -------------------- --------------------
  Syn.sW2  -------------------- -------------------- -------------------- -------------------- --------------------
  Pro.mC1  -------------------- -------------------- -------------------- -------------------- --------------------
  Pro.mC3  -------------------- -------------------- -------------------- -------------------- --------------------
  Nos.sp6  -------------------- -------------------- -------------------- -------------------- --------------------
  Ana.va5  -------------------- -------------------- -------------------- -------------------- --------------------
  Nos.pu3  -------------------- -------------------- -------------------- -------------------- --------------------
  Syn.sP2  -------------------- -------------------- -------------------- -------------------- --------------------
  The.el1  -------------------- -------------------- -------------------- -------------------- --------------------
  Nos.sp2  -------------------- -------------------- -------------------- -------------------- --------------------
  Ana.va4  -------------------- -------------------- -------------------- -------------------- --------------------
  Nos.pu6  -------------------- -------------------- -------------------- -------------------- --------------------
  Nos.sp4  -------------------- -------------------- -------------------- -------------------- --------------------
  Ana.va6  -------------------- -------------------- -------------------- -------------------- --------------------
  Nos.pu1  -------------------- -------------------- -------------------- -------------------- --------------------
  Tri.er2  -------------------- -------------------- -------------------- -------------------- --------------------
  Syn.sP4  -------------------- -------------------- -------------------- -------------------- --------------------
  Cro.wa2  -------------------- -------------------- -------------------- -------------------- --------------------
  Syn.el1  -------------------- -------------------- -------------------- -------------------- --------------------
  Syn.el2  -------------------- -------------------- -------------------- -------------------- --------------------
  Glo.vi1  -------------------- -------------------- -------------------- -------------------- --------------------
  Pro.mM1  -------------------- -------------------- -------------------- -------------------- --------------------
  Syn.sW1  -------------------- -------------------- -------------------- -------------------- --------------------
  Pro.mC2  -------------------- -------------------- -------------------- -------------------- --------------------
  Pro.mC4  -------------------- -------------------- -------------------- -------------------- --------------------
  Tre.den  -------------------- -------------------- -------------------- -------------------- --------------------

  Rho.ca1  -------------------- -------------------- -------------------- -------------------- -------
  Rho.ca2  -------------------- -------------------- -------------------- -------------------- -------
  Rho.sph  -------------------- -------------------- -------------------- -------------------- -------
  Dec.aro  -------------------- -------------------- -------------------- -------------------- -------
  Wol.suc  -------------------- -------------------- -------------------- -------------------- -------
  Clo.pe1  -------------------- -------------------- -------------------- -------------------- -------
  Clo.pe3  ISSKDESKGQYTKLFFKDNI LVGGIIVGDISKAGQIIIAI DNKLSKAAALSNDLL----- -------------------- -------
  Chl.tep  -------------------- -------------------- -------------------- -------------------- -------
  Clo.ac1  -------------------- -------------------- -------------------- -------------------- -------
  Clo.te1  -------------------- -------------------- -------------------- -------------------- -------
  Tri.va1  VSQKDDKEGSAIKLYFKDNR LVYAAGFRIQKISGSLLKGV REGRSLERIMAEIF------ -------------------- -------
  Tri.va2  ISQRDEKEGTAIKLYFKDNR LVYAAGFKCQKQSGFLLKGV RNGHTLQHVLAELF------ -------------------- -------
  Tri.va3  IGQRDDKEGTLMRLYFQDNR LVYACCFKMQKISGALLKAA REGHSMQRVVAEVF------ -------------------- -------
  Clo.ac2  -------------------- -------------------- -------------------- -------------------- -------
  Ent.inv  -------------------- -------------------- -------------------- -------------------- -------
  Ent.hi1  -------------------- -------------------- -------------------- -------------------- -------
  Ent.ter  -------------------- -------------------- -------------------- -------------------- -------
  Ent.mo1  -------------------- -------------------- -------------------- -------------------- -------
  Ent.mo2  -------------------- -------------------- -------------------- -------------------- -------
  Ent.hi2  -------------------- -------------------- -------------------- -------------------- -------
  Ent.hi3  -------------------- -------------------- -------------------- -------------------- -------
  Ent.hi4  -------------------- -------------------- -------------------- -------------------- -------
  Mas.bal  -------------------- -------------------- -------------------- -------------------- -------
  Clo.pe2  -------------------- -------------------- -------------------- -------------------- -------
  Clo.te4  -------------------- -------------------- -------------------- -------------------- -------
  Clo.the  -------------------- -------------------- -------------------- -------------------- -------
  Arc.fu1  -------------------- -------------------- -------------------- -------------------- -------
  Pyr.fu1  -------------------- -------------------- -------------------- -------------------- -------
  Met.maz  -------------------- -------------------- -------------------- -------------------- -------
  Met.ac1  -------------------- -------------------- -------------------- -------------------- -------
  The.ten  -------------------- -------------------- -------------------- -------------------- -------
  Des.vu2  -------------------- -------------------- -------------------- -------------------- -------
  Met.th1  -------------------- -------------------- -------------------- -------------------- -------
  Pyr.aby  -------------------- -------------------- -------------------- -------------------- -------
  Pyr.hor  -------------------- -------------------- -------------------- -------------------- -------
  Pyr.fu2  -------------------- -------------------- -------------------- -------------------- -------
  The.kod  -------------------- -------------------- -------------------- -------------------- -------
  The.mar  -------------------- -------------------- -------------------- -------------------- -------
  Fus.nu1  -------------------- -------------------- -------------------- -------------------- -------
  Bac.the  -------------------- -------------------- -------------------- -------------------- -------
  Bac.fra  -------------------- -------------------- -------------------- -------------------- -------
  Por.gin  -------------------- -------------------- -------------------- -------------------- -------
  Fus.nu2  -------------------- -------------------- -------------------- -------------------- -------
  Clo.te2  -------------------- -------------------- -------------------- -------------------- -------
  Shi.fle  -------------------- -------------------- -------------------- -------------------- -------
  Esc.col  -------------------- -------------------- -------------------- -------------------- -------
  Sal.ent  -------------------- -------------------- -------------------- -------------------- -------
  Sal.typ  -------------------- -------------------- -------------------- -------------------- -------
  Erw.car  -------------------- -------------------- -------------------- -------------------- -------
  Aer.hyd  -------------------- -------------------- -------------------- -------------------- -------
  Pho.pro  -------------------- -------------------- -------------------- -------------------- -------
  Vib.vul  -------------------- -------------------- -------------------- -------------------- -------
  Vib.fis  -------------------- -------------------- -------------------- -------------------- -------
  Des.ps2  -------------------- -------------------- -------------------- -------------------- -------
  Azo.spE  QALAKTLAGERTGLRLPAMP TMVKTPAMPIQVGGVTVADG LQWTVDADETGLTGKAVNDE GELVGYVVTGKHLGNGMALL QQLPALL
  Clo.te3  -------------------- -------------------- -------------------- -------------------- -------
  Met.th3  -------------------- -------------------- -------------------- -------------------- -------
  Met.mar  -------------------- -------------------- -------------------- -------------------- -------
  Met.ma2  -------------------- -------------------- -------------------- -------------------- -------
  Met.ma3  -------------------- -------------------- -------------------- -------------------- -------
  Met.ja3  -------------------- -------------------- -------------------- -------------------- -------
  Met.th2  -------------------- -------------------- -------------------- -------------------- -------
  Moo.the  -------------------- -------------------- -------------------- -------------------- -------
  Des.des  -------------------- -------------------- -------------------- -------------------- -------
  Des.vu1  -------------------- -------------------- -------------------- -------------------- -------
  Des.gig  -------------------- -------------------- -------------------- -------------------- -------
  Des.ps1  -------------------- -------------------- -------------------- -------------------- -------
  Des.ps3  -------------------- -------------------- -------------------- -------------------- -------
  Met.ac2  -------------------- -------------------- -------------------- -------------------- -------
  Met.bar  -------------------- -------------------- -------------------- -------------------- -------
  Met.bur  -------------------- -------------------- -------------------- -------------------- -------
  Geo.me1  -------------------- -------------------- -------------------- -------------------- -------
  Geo.me2  -------------------- -------------------- -------------------- -------------------- -------
  Geo.sul  -------------------- -------------------- -------------------- -------------------- -------
  Arc.fu2  -------------------- -------------------- -------------------- -------------------- -------
  Met.ja1  -------------------- -------------------- -------------------- -------------------- -------
  Met.ja4  -------------------- -------------------- -------------------- -------------------- -------
  Met.ja2  -------------------- -------------------- -------------------- -------------------- -------
  Met.ma1  -------------------- -------------------- -------------------- -------------------- -------
  Gia.lam  -------------------- -------------------- -------------------- -------------------- -------
  Spi.bar  -------------------- -------------------- -------------------- -------------------- -------
  Tri.va4  -------------------- -------------------- -------------------- -------------------- -------
  Nos.sp5  -------------------- -------------------- -------------------- -------------------- -------
  Ana.va1  -------------------- -------------------- -------------------- -------------------- -------
  Nos.pu2  -------------------- -------------------- -------------------- -------------------- -------
  Syn.sP1  -------------------- -------------------- -------------------- -------------------- -------
  The.el2  -------------------- -------------------- -------------------- -------------------- -------
  Nos.sp3  -------------------- -------------------- -------------------- -------------------- -------
  Ana.va2  -------------------- -------------------- -------------------- -------------------- -------
  Nos.pu4  -------------------- -------------------- -------------------- -------------------- -------
  Syn.sP3  -------------------- -------------------- -------------------- -------------------- -------
  Cro.wa1  -------------------- -------------------- -------------------- -------------------- -------
  Tri.er1  -------------------- -------------------- -------------------- -------------------- -------
  Glo.vi2  -------------------- -------------------- -------------------- -------------------- -------
  Nos.sp1  -------------------- -------------------- -------------------- -------------------- -------
  Ana.va3  -------------------- -------------------- -------------------- -------------------- -------
  Nos.pu5  -------------------- -------------------- -------------------- -------------------- -------
  Syn.el3  -------------------- -------------------- -------------------- -------------------- -------
  Syn.el4  -------------------- -------------------- -------------------- -------------------- -------
  Pro.mM2  -------------------- -------------------- -------------------- -------------------- -------
  Syn.sW2  -------------------- -------------------- -------------------- -------------------- -------
  Pro.mC1  -------------------- -------------------- -------------------- -------------------- -------
  Pro.mC3  -------------------- -------------------- -------------------- -------------------- -------
  Nos.sp6  -------------------- -------------------- -------------------- -------------------- -------
  Ana.va5  -------------------- -------------------- -------------------- -------------------- -------
  Nos.pu3  -------------------- -------------------- -------------------- -------------------- -------
  Syn.sP2  -------------------- -------------------- -------------------- -------------------- -------
  The.el1  -------------------- -------------------- -------------------- -------------------- -------
  Nos.sp2  -------------------- -------------------- -------------------- -------------------- -------
  Ana.va4  -------------------- -------------------- -------------------- -------------------- -------
  Nos.pu6  -------------------- -------------------- -------------------- -------------------- -------
  Nos.sp4  -------------------- -------------------- -------------------- -------------------- -------
  Ana.va6  -------------------- -------------------- -------------------- -------------------- -------
  Nos.pu1  -------------------- -------------------- -------------------- -------------------- -------
  Tri.er2  -------------------- -------------------- -------------------- -------------------- -------
  Syn.sP4  -------------------- -------------------- -------------------- -------------------- -------
  Cro.wa2  -------------------- -------------------- -------------------- -------------------- -------
  Syn.el1  -------------------- -------------------- -------------------- -------------------- -------
  Syn.el2  -------------------- -------------------- -------------------- -------------------- -------
  Glo.vi1  -------------------- -------------------- -------------------- -------------------- -------
  Pro.mM1  -------------------- -------------------- -------------------- -------------------- -------
  Syn.sW1  -------------------- -------------------- -------------------- -------------------- -------
  Pro.mC2  -------------------- -------------------- -------------------- -------------------- -------
  Pro.mC4  -------------------- -------------------- -------------------- -------------------- -------
  Tre.den  -------------------- -------------------- -------------------- -------------------- -------

;
  end;
begin assumptions;

charset unambiguous = 102-123 132-140 154-159 162-177 186-223 259-264 273-306 338-356 367-378 409-435 455-496 504-524 554-570;

end;

taxset close = Ana.va1 Ana.va2 Ana.va3 Ana.va4 Ana.va5 Ana.va6 Geo.me2 Met.ma3 Met.ja4 Rho.ca1 Sal.ent Sal.typ Shi.fle Syn.el2 Syn.el4;

taxset fragment = Aer.hyd;

delete close fragment;

exclude all;
include unambiguous;
