# Supplementary material for: Evolution of four gene families with patchy phylogenetic distributions: influx of genes into protist genomes
Source: BMC Evol Biol. 2006 Mar 21;6:27. doi: 10.1186/1471-2148-6-27 (PMC1484493; doi:10.1186/1471-2148-6-27)
Supplement: Additional File 8 — Alignment file in nexus format for the glucosamine-6-phosphate isomerase. [file 1471-2148-6-27-S8.ande]

#NEXUS
[nagB.nex -- data title]

[Name: Bac.hal           Len:   828  Check: 69AABC1F]
[Name: Bac.li2           Len:   828  Check: 8FFECEDF]
[Name: Bac.cla           Len:   828  Check: 14221466]
[Name: Oce.ihe           Len:   828  Check: FF9C504E]
[Name: Bac.li1           Len:   828  Check: 3D545BA0]
[Name: Bac.su2           Len:   828  Check: EDF390FC]
[Name: Geo.kau           Len:   828  Check: C1B2D0BA]
[Name: Lac.pla           Len:   828  Check: 8D34FEFD]
[Name: Ped.pen           Len:   828  Check: 734E1778]
[Name: Lac.lac           Len:   828  Check: F489F7FC]
[Name: Str.pyo           Len:   828  Check: 601DFEA6]
[Name: Str.aga           Len:   828  Check: 6197668A]
[Name: Str.pne           Len:   828  Check: F413D45E]
[Name: Str.sui           Len:   828  Check: 4848E058]
[Name: Str.mut           Len:   828  Check: A9E2342B]
[Name: Str.the           Len:   828  Check: D68F68FE]
[Name: Ent.fa1           Len:   828  Check: 2BD3863F]
[Name: Ent.fa2           Len:   828  Check: E82BEE3F]
[Name: Lac.cas           Len:   828  Check: E61BE34A]
[Name: Lac.gas           Len:   828  Check: BB5B76B5]
[Name: Lac.joh           Len:   828  Check: 73A11BFB]
[Name: Lac.aci           Len:   828  Check: 4170439D]
[Name: Oen.oen           Len:   828  Check: F1F64B5B]
[Name: Leu.mes           Len:   828  Check: 297BC304]
[Name: Lis.in2           Len:   828  Check: CC5D44E6]
[Name: Lis.mo2           Len:   828  Check: 636F328B]
[Name: Bac.ant           Len:   828  Check: EEB83FDD]
[Name: Bac.cer           Len:   828  Check: C5C67C59]
[Name: Exi.sp2           Len:   828  Check: C21D8841]
[Name: Sta.aur           Len:   828  Check: 28AF7652]
[Name: Sta.epi           Len:   828  Check: F2ABEA72]
[Name: Bac.sph           Len:   828  Check: 92BFCA84]
[Name: Clo.per           Len:   828  Check: 969DD796]
[Name: Clo.tet           Len:   828  Check: 5CB11D54]
[Name: The.ten           Len:   828  Check: AC33B532]
[Name: Clo.ace           Len:   828  Check: F797BDC7]
[Name: Bac.su1           Len:   828  Check: 73BFED46]
[Name: Myc.pul           Len:   828  Check:  18BE767]
[Name: Myc.hyo           Len:   828  Check: 30CB02E9]
[Name: Myc.my2           Len:   828  Check: F6642AC9]
[Name: Myc.pen           Len:   828  Check: 34496141]
[Name: Myc.my1           Len:   828  Check: BD9F4858]
[Name: Mus.mu4           Len:   828  Check: F27BC7B5]
[Name: Mus.mu1           Len:   828  Check: FB409B32]
[Name: Mus.mu5           Len:   828  Check: 896A9C8C]
[Name: Mes.aur           Len:   828  Check: 35B4F91E]
[Name: Hom.sa1           Len:   828  Check: 4B8F55A2]
[Name: Pon.pyg           Len:   828  Check: 3731C948]
[Name: Bos.tau           Len:   828  Check: 915256EE]
[Name: Can.fam           Len:   828  Check: 194E0086]
[Name: Xen.la2           Len:   828  Check: 7BC5836B]
[Name: Gal.ga2           Len:   828  Check: 679CED4F]
[Name: Gal.ga3           Len:   828  Check: 679CED4F]
[Name: Dan.rer           Len:   828  Check: 846C987E]
[Name: Tet.nig           Len:   828  Check: F4F49AFA]
[Name: Mus.mu2           Len:   828  Check: 9308F240]
[Name: Mus.mu3           Len:   828  Check: B12ED714]
[Name: Rat.nor           Len:   828  Check: FCD9F379]
[Name: Hom.sa3           Len:   828  Check: D41AA46A]
[Name: Hom.sa4           Len:   828  Check: 5DEE95F1]
[Name: Hom.sa2           Len:   828  Check: BFF65EA2]
[Name: Xen.la1           Len:   828  Check: 7A891B41]
[Name: Gal.ga1           Len:   828  Check: 76FB89D7]
[Name: Ano.gam           Len:   828  Check: B4D4FCA4]
[Name: Api.mel           Len:   828  Check: 216FBDB5]
[Name: Dro.mel           Len:   828  Check:  D2CF4E1]
[Name: Sch.jap           Len:   828  Check: F48CFD82]
[Name: Cae.ele           Len:   828  Check: 97466F5A]
[Name: Cae.bri           Len:   828  Check: EF807EEE]
[Name: Cry.neo           Len:   828  Check: 716F6CFC]
[Name: Usi.may           Len:   828  Check: E0BADB22]
[Name: Gib.ze1           Len:   828  Check: DE6DDE15]
[Name: Mag.gri           Len:   828  Check: 9A2A7BAC]
[Name: Gib.ze2           Len:   828  Check: AF9202F7]
[Name: Asp.nid           Len:   828  Check: 55A67F67]
[Name: Bor.bur           Len:   828  Check: B2C4FF3C]
[Name: Bor.gar           Len:   828  Check: 6340BC30]
[Name: Bac.th3           Len:   828  Check: 211A604C]
[Name: Bac.fr2           Len:   828  Check: D6F15C55]
[Name: Por.gi1           Len:   828  Check: 23DE54B3]
[Name: Tre.den           Len:   828  Check: 4F0B1B7B]
[Name: Fus.nuc           Len:   828  Check: 8020AA45]
[Name: Dic.di2           Len:   828  Check: 81A0252C]
[Name: Vib.cho           Len:   828  Check: 34FAF7D4]
[Name: Vib.vul           Len:   828  Check: 2F0BDD76]
[Name: Vib.par           Len:   828  Check: B440048C]
[Name: Vib.fis           Len:   828  Check: C8D50DDA]
[Name: Pho.pr2           Len:   828  Check: 2904E961]
[Name: Pho.pr1           Len:   828  Check: 72D9B3BD]
[Name: Esc.co2           Len:   828  Check: E2F603F3]
[Name: Esc.co3           Len:   828  Check: 33932778]
[Name: Shi.fl1           Len:   828  Check: 2E72DC67]
[Name: Sal.ent           Len:   828  Check: 52C542DD]
[Name: Sal.typ           Len:   828  Check: F32F5E6B]
[Name: Yer.pes           Len:   828  Check: 2CE1958F]
[Name: Yer.pse           Len:   828  Check: 2CE1958F]
[Name: Erw.car           Len:   828  Check: E1B5604A]
[Name: Pho.lum           Len:   828  Check: AD904642]
[Name: Hae.som           Len:   828  Check: 852DEA2E]
[Name: Man.suc           Len:   828  Check: DEE05891]
[Name: Act.ple           Len:   828  Check: 312D2F4A]
[Name: Pas.mul           Len:   828  Check: 2F4C600B]
[Name: Hae.duc           Len:   828  Check: A2E5407E]
[Name: Hae.inf           Len:   828  Check: CC9D5748]
[Name: Blo.flo           Len:   828  Check: 1F721548]
[Name: Neu.cra           Len:   828  Check: A50677F2]
[Name: Try.bru           Len:   828  Check: BA179ACB]
[Name: Try.cru           Len:   828  Check: 8240EDA6]
[Name: Lei.maj           Len:   828  Check: 32792427]
[Name: Can.al1           Len:   828  Check: A99C1B7C]
[Name: Can.al2           Len:   828  Check:  CFDD670]
[Name: Deb.han           Len:   828  Check: 45BFC39B]
[Name: Yar.lip           Len:   828  Check: C148F988]
[Name: Spi.ba1           Len:   828  Check: B583AF6F]
[Name: Spi.ba2           Len:   828  Check: 25D4394E]
[Name: Gia.la3           Len:   828  Check: 42EF4959]
[Name: Gia.la1           Len:   828  Check: 10AF7232]
[Name: Gia.la2           Len:   828  Check: 3A7D6807]
[Name: Des.haf           Len:   828  Check: 94AF112A]
[Name: Bac.th1           Len:   828  Check: EB45431C]
[Name: Bac.fr1           Len:   828  Check: B5D1B82A]
[Name: Por.gi2           Len:   828  Check: C3311F42]
[Name: Cyt.hut           Len:   828  Check: 232A3B66]
[Name: Dic.di1           Len:   828  Check: 7B4DF05C]
[Name: Rho.ba4           Len:   828  Check: BFEB673C]
[Name: Tet.the           Len:   828  Check: B11A3BB8]
[Name: Par.tet           Len:   828  Check: A7BF9224]
[Name: Rho.ba3           Len:   828  Check: EE3D26D9]
[Name: Tri.vag           Len:   828  Check: B191D2F1]
[Name: Ent.mos           Len:   828  Check:  675EAA9]
[Name: Ent.his           Len:   828  Check: 15B447E3]
[Name: Ent.ter           Len:   828  Check: C49ACA6E]
[Name: Ent.inv           Len:   828  Check: 334D3DCA]
[Name: Mas.bal           Len:   828  Check:  F905CCA]
[Name: Cor.glu           Len:   828  Check:   9190BB]
[Name: Cor.eff           Len:   828  Check: 9164EA3F]
[Name: Str.coe           Len:   828  Check: B90EC6A0]
[Name: Str.ave           Len:   828  Check: 7EB22A96]
[Name: Bif.lon           Len:   828  Check: 740DD75F]
[Name: Lei.xyl           Len:   828  Check: A1EC6D75]
[Name: Pro.acn           Len:   828  Check: 807DCC99]
[Name: Cor.dip           Len:   828  Check: B1959F08]
[Name: Bre.lin           Len:   828  Check: 45D62F1F]
[Name: Sym.the           Len:   828  Check: 741785D9]
[Name: Rub.xyl           Len:   828  Check: B2AFBC26]
[Name: Mag.mag           Len:   828  Check: 89220E8A]
[Name: Rho.ba2           Len:   828  Check: DBB76E3E]
[Name: Pro.mar           Len:   828  Check:  B839037]
[Name: Syn.sp            Len:   828  Check: 33E812FF]
[Name: Syn.elo           Len:   828  Check: FD617964]
[Name: Mes.spB           Len:   828  Check: E64B3636]
[Name: Esc.co1           Len:   828  Check: 33216E68]
[Name: Shi.fl2           Len:   828  Check: 7D2A5DD1]
[Name: Lis.in1           Len:   828  Check: 4ABA3AA3]
[Name: Lis.mo1           Len:   828  Check: B440E040]
[Name: Lis.in3           Len:   828  Check: E743A62C]
[Name: Lis.mo3           Len:   828  Check: 3D2A986B]
[Name: Nos.sp            Len:   828  Check: D02933B2]
[Name: Ana.var           Len:   828  Check: 7958C5DE]
[Name: Nos.pun           Len:   828  Check: 4B799740]
[Name: Tri.ery           Len:   828  Check: D94559C9]
[Name: Cro.wat           Len:   828  Check: BD393287]
[Name: Bac.th2           Len:   828  Check: 3333D29F]
[Name: Rho.ba1           Len:   828  Check: 35F9AD31]


begin data;
 dimensions ntax=164 nchar=828;
 format datatype=protein interleave missing=-;
  matrix
  Bac.hal  -------------------- -------------------- ----MKIIEAK---HFDDMS LKAAQFMIEKIQRDPT---- -----ITLGLATGGTPQKMY
  Bac.li2  -------------------- -------------------- ----MKIIEAK---DYQDMS QSAARFIIEQVNRLSA---- -----PVLGLATGGTPLGTY
  Bac.cla  -------------------- -------------------- ----MNIIHVK---NYEEMS QKAAALLFERIQQSPK---- -----ITLGLATGGTPENTY
  Oce.ihe  -------------------- -------------------- ----MKIIQTE---NYQSMS KLASQHVINTIKQLNK---- -----PVLGLATGSTPEGLY
  Bac.li1  -------------------- -------------------- ----MKIIHVS---GYEEMS GKSADLMAELIQNSNN---- -----PVIGFATGSTPIGLY
  Bac.su2  -------------------- -------------------- ----MKVMECQ---TYEELS QIAARITADTIKEKPD---- -----AVLGLATGGTPEGTY
  Geo.kau  -------------------- -------------------- --MAMKLLKVA---DYAEMS RQAADIIIKQVKEKPN---- -----AVLGLATGSTVLGVY
  Lac.pla  -------------------- -------------------- ----MKVIVVK---DQAAGG KEGFKVFKNALDNGAK---- ------VFGLATGSTPVTTY
  Ped.pen  -------------------- ------------MDYTKNEK GDLIMKVIIVK---DNVEGG KEGYKLFADAKKNGAT---- ------TFGLATGSTPITTY
  Lac.lac  -------------------- -------------------- ----MKVIVVK---NQLEGG KIGLDLLKKSMANGAK---- ------TLGLATGSTPVEFY
  Str.pyo  -------------------- -------------------- ----MKIIRVQ---DQIEGG KIAFTLLKDSLAKGAK---- ------TLGLATGSSPISFY
  Str.aga  -------------------- -------------------- ----MRVITVK---NDIEGG KIAFTLLEEKMKAGAQ---- ------TLGLATGSSPITFY
  Str.pne  -------------------- -------------------- ----MKVIKVE---NQVQGG KVAFEILKEKLANGAQ---- ------TLGLATGSSPLEFY
  Str.sui  -MDGKRIKIIRADVILYRYK FLTKIGLYHIIKKNNKWYRP KRGVMKIHVVN---NQVEGA TVALDILREKLNGDAK---- ------VLGLATGSSPLEFY
  Str.mut  -------------------- -------------------- ----MKTIKVK---NKTEGS KVAFRMLEEEITFGAK---- ------TLGLATGSTPLELY
  Str.the  -------------------- -------------------- -----------------EGG KVAFELLKESLTAGAQ---- ------TLGLATGSSPIALY
  Ent.fa1  -------------------- -------------------- -------------------- ----------MNKGAK---- ------VLGLATGSTPVTLY
  Ent.fa2  -------------------- -------------------- ----MQIIRVA---NAEEGG KKAFELIKEGMNNGAK---- ------VLGLATGSTPETLY
  Lac.cas  -------------------- -------------------- ---MMDVKIFD---NDTEAG KYAFDLIKQGMDNGAK---- ------VLGLATGSTPVTMY
  Lac.gas  -------------------- -------------------- --MIMKIIVTK---DNIEGG TKAFEIIKKGMENGDK---- ------VLGLATGSSPIPMY
  Lac.joh  -------------------- -------------------- ----MKIIVTK---DNIEGG TKAFEIIKKGMEDGDK---- ------VLGLATGSSPIPLY
  Lac.aci  -------------------- -------------------- ----MKVIVTE---NKIQGS AKAFEIFEKGIKNGAK---- ------VLGLATGSTPEILY
  Oen.oen  -------------------- -------------------- ----MKLEIIN---SQIEAG QKGLQIFKQAIQQGAQ---- ------VFGLATGSTPISIY
  Leu.mes  -------------------- -------------------- ----MNIIRVK---DVEQSA EKALEIYQNAVQHGAK---- ------VLGLATGSTPIPLY
  Lis.in2  -------------------- -------------------- ----MQLITTE---NKLAGS KKALEIIEKGITSGEVN--- ------TLGLATGSTPETLY
  Lis.mo2  -------------------- -------------------- ----MQLITTE---NKLAGS KKALEIIEKGITSGEVN--- ------TLGLATGSTPETLY
  Bac.ant  -------------------- -------------------- ----MNILVVK---TPEELA EAGYKLI-EEVVKTKEN--- -----PTLGMATGSSPLGIY
  Bac.cer  -------------------- -------------------- ----MNILVVK---TPEELA EAGYKLI-EEVVKTKEN--- -----PTLGMATGSSPLGIY
  Exi.sp2  -------------------- -------------------- ----MKWMIVE---KAEELA NVSYQLLKQEIVRHPEG--- -----LTIGLATGSSPLGVY
  Sta.aur  -------------------- -------------------- ----MKVLNLG---SKKQAS FYVACELYKEMAFNQH---- -----CKLGLATGGTMTDLY
  Sta.epi  -------------------- -------------------- ----MKIINLD---SKNLAS FYVACELFKQIQQHPH---- -----AKLGLATGGTMTDVY
  Bac.sph  -------------------- -------------------- ----MHEP-LP---SLR--- ----------LLNNGS---- -----TTFGLATGGTMEPLY
  Clo.per  -------------------- -------------------- ----MRLIVTK---NYEEMS KVAAKEMAEDIKRNPE---- -----IVLGLATGGTPVGMY
  Clo.tet  -------------------- -------------------- ----MKVLIKD---NYDELS EVAALEILELIDKKPD---- -----CVLGLATGSTPVGTY
  The.ten  -------------------- -------------------- ----MKVMIVR---DYDEMS RRAAEIVKEQILKKPD---- -----TVLGLATGSTPLGMY
  Clo.ace  -------------------- -------------------- ----MKIVTVN---DYDEMS KFAAKIIASQIILKEN---- -----SVLGLATGGTPLGMY
  Bac.su1  -------------------- -------------------- ----MKILIAE---HYEELC KLSAAIIKEQIQAKKD---- -----AVLGLATGSTPVGLY
  Myc.pul  -------------------- -------------------- ---MREIYIFK---DLQDLH KFSAKQIIDQIKIKKD---- -----STLGFATGKTPLKTY
  Myc.hyo  -------------------- -------------------- ----MKILIFE---KLSDLH KYCANLFIDQIRTKPD---- -----SVLGFATGISPVETY
  Myc.my2  -------------------- -------------------- -MFYLKIIIFD---KIKDLQ EYCAQLFIDQVKQNPF---- -----AKIGFATGVSPIDCY
  Myc.pen  -------------------- -------------------- MNNNINFIKCS---SYEELS KKTANDFITVIKNKPN---- -----SVLGLATGSSPMGVY
  Myc.my1  -------------------- -------------------- ----MKLIVLE---NEEQVA NKAAQIISEQIKNKPN---- -----SVLGLATGSTPINTY
  Mus.mu4  -------------------- -------------------- ----MKLIILE---HYSQAS EWAAKYIRNRIIQFNPGPDK ----YFTLGLPTGSTPLGCY
  Mus.mu1  -------------------- -------------------- ----MKLIILE---HYSQAS EWAAKYIRNRIIQFNPGPDK ----YFTLGLPTGSTPLGCY
  Mus.mu5  -------------------- -------------------- ----MKLIILE---HYSQAS EWAAKYIRNRIIQFNPGPDK ----YFTLGLPTGSTPLGCY
  Mes.aur  -------------------- -------------------- ----MKLIILE---HYSQAS EWAAKYIRNRIIQFNPGPDK ----YFTMGLPTGSTPLGCY
  Hom.sa1  -------------------- -------------------- ----MKLIILE---HYSQAS EWAAKYIRNRIIQFNPGPEK ----YFTLGLPTGSTPLGCY
  Pon.pyg  -------------------- -------------------- ----MKLIILE---HYSQAS EWAAKYIRNRIIQFNPGPEK ----YFTLGLPTGSTPLGCY
  Bos.tau  -------------------- -------------------- ----MKLIILD---HYSQAS EWAAKYIRNRIIQFNPGPDK ----YFTLGLPTGSTPLGCY
  Can.fam  -------------------- -------------------- ----MKLIILD---HYSQAS EWAAKYIRNRIIQFNPGPDK ----YFTLGLPTGSTPIGCY
  Xen.la2  -------------------- -------------------- ----MKLIILD---DYDQAS EWAAKYIRNRIIQFNPTADK ----YFTLGLPTGSTPLGCY
  Gal.ga2  -------------------- -------------------- ----MKLIIQE---TYAEAS EWAAKYIRNRIVHFAPGPGR ----FFTLGLPTGSTPLGCY
  Gal.ga3  -------------------- -------------------- ----MKLIIQE---TYAEAS EWAAKYIRNRIVHFAPGPGR ----FFTLGLPTGSTPLGCY
  Dan.rer  -------------------- -------------------- ----MKLIILN---DYDQVS EWAAKYIRNRIRKFNPGPER ----FFTLGLPTGSTPLGCY
  Tet.nig  -------------------- -------------------- ----MKLIILG---DYSEAS EWAAKYIRNKILLFNPGPDR ----YFTLGLPTGSTPLGCY
  Mus.mu2  -------------------- -------------------- ----MRLVILD---NYDLAS EWAAKYICNRIIKFKPGQDR ----YFSLGLPTGSTPLGCY
  Mus.mu3  -------------------- -------------------- ----MRLVILD---NYDLAS EWAAKYICNRIIKFKPGQDR ----YFSLGLPTGSTPLGCY
  Rat.nor  -------------------- -------------------- ----MRLVILD---NYDLAS EWAAKYICNRIIKFKPGQDR ----YFSLGLPTGSTPLGCY
  Hom.sa3  -------------------- -------------------- ----MRLVILD---NYDLAS EWAAKYICNRIIQFKPGQDR ----YFTPGLPTGSTPLGCY
  Hom.sa4  -------------------- -------------------- ----MRLVILD---NYDLAS EWAAKYICNRIIQFKPGQDR ----YFTLGLPTGSTPLGCY
  Hom.sa2  -------------------- -------------------- ----MRLVILD---NYDLAS EWAAKYICNRIIQFKPGQDR ----YFTLGLPTGSTPLGCY
  Xen.la1  -------------------- -------------------- ----MRLVILD---DYALAS EWAAKYICNCIIQFNPGPDK ----YFTLGLPTGSTPLGCY
  Gal.ga1  -------------------- -------------------- ----MRLVILE---DYDQAS EWAAKYICNRIIQFKPTQGR ----YFTLGLPTGSTPLGCY
  Ano.gam  -------------------- -------------------- ----MRLIILD---TAEYVG EWSAKYVMKRINDFKPGPDR ----YFTLGLPTGSTPLGMY
  Api.mel  -------------------- -------------------- ----MRLVICD---TVDYVA EWSAKYVLKRINDFQPNENK ----YFILGLPTGGTPLGMY
  Dro.mel  -------------------- -------------------- ----MRLVILE---TSDSVG KWAAKYVMKRINDFQPSADR ----YFVLGLPTGSTPLGMY
  Sch.jap  -------------------- -------------------- ----MRLLILE---DPEEVA AWAAKYVMKKITDFKPSESK ----YFVLGLPTGSTPLGMY
  Cae.ele  -------------------- -------------------- ----MKLIIEE---NADKVA EFAARYVVTKINEATEN-GK ----YLVLGLPTGSTPLGMY
  Cae.bri  -------------------- -------------------- ----MKLIIEE---NAEKVA DFAARYVARKIAEASEK-KK ----FFVLGLPTGSTPLGMY
  Cry.neo  -------------------- -------------------- ----MRLTVRD---TKEQVG NYVGDYIANRVNSFVPTPEH K---NFVLGLPTGSSPLPVY
  Usi.may  -------------------- -------------------- ----MRYIIRD---DKAAVG KFVGEYVAKRINAHFQVTDR ----AFVLGCPTGSSPLETY
  Gib.ze1  -------------------- -------------------- ----MRLIIRD---DETEAC KYVANYVVERINAFHPTPEH ----PFILGLPTGSSPIGVY
  Mag.gri  -------------------- -------------------- ----MRLIIRD---DDEQAS RYVANYIVERINHFQPTAAH ----PFVLGLPTGSSPLGIY
  Gib.ze2  -------------------- -------------------- ----MRLVIQE---GPLEAS NYIAEYIISRILAFNPSEEK ----PFVLGLPTGSSPIYIY
  Asp.nid  -------------------- -------------------- ----MYVASRIRPCGRADAS EYIADYIISRIKAYKPSESN ----PFVLGLPTGSSPEIIY
  Bor.bur  -------------------- -------------------- ----MRLIIRP---TYEDIS KWAANHVAQKINEFSPTKEN ----PFILGLPTGSSPIGMY
  Bor.gar  -------------------- -------------------- ----MRLIIRP---TYEDIS KWAANHVAQKIKEFSPTREK ----PFILGLPTGSSPIGMY
  Bac.th3  -------------------- -------------------- ----MRLIIQP---DYQSVS QWAAHYVAAKIKAANPTPEK ----PFVLGCPTGSSPLGMY
  Bac.fr2  -------------------- -------------------- ----MRLIIQP---DYQSVS QWAAHYVAAKIKAANPTPEK ----PFVLGCPTGSSPLGMY
  Por.gi1  -------------------- -------------------- ----MRLIIEP---DYDKLS KWAADYVIERIHKAAPTAEK ----PFVLGLPTGSSPIGMY
  Tre.den  -------------------- -------------------- ----MRLIIKN---SYEDCS KWTADYICNKIIEFKPTKEK ----PFVLGLPTGSTPLGVY
  Fus.nuc  -------------------- -------------------- ----MRFIVTG---NK-RAA DWGAVYIVKKIKEFNPSPEK ----KFVLGLPTGSTPLQMY
  Dic.di2  -------------------- -------------------- ----MRLIIKN---DSCEAG EYISQVIKKRINDYFLNRKS GDNRPFVIGLPTGSSPLPIY
  Vib.cho  -------------------- -------------------- ----MRLIPLK---AAAQVG KWAAAHIVKRINEFQPTAER ----PFVLGLPTGGTPLATY
  Vib.vul  -------------------- -------------------- ----MRLIPLK---TAAQVG KWAAAHIAKRINDFQPTAER ----PFVLGLPTGGTPLATY
  Vib.par  -------------------- -------------------- ----MRLIPLT---RAAQVG KWAAAHIAKRINDFKPTAER ----PFVLGLPTGGTPLATY
  Vib.fis  -------------------- -------------------- ----MRLIPLN---RAEQVG AWSAQHIVNRINAFNPTADR ----PFVLGLPTGGTPLNTY
  Pho.pr2  -------------------- -------------------- ----MRLIPLN---NAKEVG LWSARYISDRINKFQPTADK ----PFILGLPTGGTPLTTY
  Pho.pr1  -------------------- -------------------- ----MRLIPLS---NATQVG AWAARHIVKRINDFNPTADR ----PFVLGLPTGSTPLSTY
  Esc.co2  -------------------- -------------------- ----MRLIPLT---TAEQVG KWAARHIVNRINAFKPTADR ----PFVLGLPTGGTPMTTY
  Esc.co3  -------------------- -------------------- ----MRLIPLT---TAEQVG KWAARHIVNRINAFKPTADR ----PFVLGLPTGGTPMTTY
  Shi.fl1  -------------------- -------------------- ----MRLIPLT---TAEQVG KWAARHIVNRINAFKPTADR ----PFVLGLPTGGTPMTTY
  Sal.ent  -------------------- -------------------- ----MRLIPLS---TAEQVG KWAARHIVNRINAFKPTTDR ----PFVLGLPTGGTPLTAY
  Sal.typ  -------------------- -------------------- ----MRLIPLS---TAEQVG KWAARHIVNRINAFKPTADR ----PFVLGLPTGGTPLTAY
  Yer.pes  -------------------- -------------------- ----MRLIPLR---NTAEVG KWAARHIVNRINAFKPTAER ----PFILGLPTGGTPMEAY
  Yer.pse  -------------------- -------------------- ----MRLIPLR---NTAEVG KWAARHIVNRINAFKPTAER ----PFILGLPTGGTPMEAY
  Erw.car  -------------------- -------------------- ----MRLIPLT---TAADVG KWAARHIVEKINAFKPSAER ----PFILGLPTGTSPLEAY
  Pho.lum  -------------------- -------------------- ----MRLIPLA---NASDVG KWSAHYIVSKINAFNPTAEH ----PFILGLPTGSTPLATY
  Hae.som  -------------------- -------------------- ----MRLIPLK---TAQQVS KWAAKYIVDRINTFAPTAER ----PFVLGLPTGGTPLQTY
  Man.suc  -------------------- -------------------- ----MRLIPLK---NDEQVA KWSAQHIVDRINAFNPTEDH ----PFVLGLPTGGTPLKTY
  Act.ple  -------------------- -------------------- ----MRLIPLQ---TSEQVS RWAARHIVERINRFQPTADR ----PFVLGLPTGGTPLQTY
  Pas.mul  -------------------- -------------------- ----MRLIPLH---NVDQVA KWSARYIVDRINQFQPTEAR ----PFVLGLPTGGTPLKTY
  Hae.duc  -------------------- -------------------- ----MRLIPLK---NDQQVA KWAASYIAQRINQFKPSAER ----PFVLGLPTGGTPLQTY
  Hae.inf  -------------------- -------------------- ----MRFIPLQ---TEQQVS CWAAQHIINRINDFKPTAER ----PFVLGLPTGGTPLKTY
  Blo.flo  -------------------- -------------------- ----MKVVFLD---NTDQVA QWVSGYIIWKINSFKPTISR ----PFLLGLPTGSSPIKTY
  Neu.cra  -------------------- -------------------- ----MGLIIRD---NAESAS SYVADYIVDRINSFSPTRTR ----PFVLGLPTGSSPLGIY
  Try.bru  -------------------- -------------------- ----MRIVISP---DDEAVA DYVSEYIIKKIIDFGPSSER ----PFVIGLPTGSSPLKTY
  Try.cru  -------------------- -------------------- ----MRIVISQ---DSDAVA DYVASYIVDRIHDFSPSKER ----PFVLGLPTGGTPVRTY
  Lei.maj  -------------------- -------------------- ----MRIVISE---TAEKVA DYTSNYVIKSINDFKPTEDR ----PFVLGLPTGETPMRTY
  Can.al1  -------------------- -------------------- ----MRQAIFS---NPNDAA EYLANYIIAKIN---STP-R ----TFVLGLPTGSSPEGIY
  Can.al2  -------------------- -------------------- ----MRQAIFS---NPNDAA EYLANYIIAKIN---STP-R ----TFVLGLPTGSSPEGIY
  Deb.han  -------------------- -------------------- ----MKQVTFS---SKEDAS SYLAKYIIDRINQFAPTPSK ----PFVLGLPTGSSPEGVY
  Yar.lip  -------------------- -------------------- ----MIPQLFP---SSDQGC AYVAQLVIDRIVAFKPTEER ----PFVLGLPTGSSPEGVY
  Spi.ba1  -------------------- -------------------- -------------------- -------------------- ----------------IPVY
  Spi.ba2  -------------------- -------------------- -----MPACRN-------IS AQPALEVAREIAAVIRAKPD -----AVLGLATGSTPIPVY
  Gia.la3  -------------------- -------------------- ----MPSIHVS-------KC ADPAIKLAHRIAEVVRSKPN -----CVLGLATGSTPIPVY
  Gia.la1  -------------------- -------------------- ----MPSIHVS-------KC ADPAIKLAHRIAEVVRSKPN -----CVLGLATGSTPIPVY
  Gia.la2  -------------------- ---------MTVCVAQAERG ASELESKAMVK-------KS NDAALLVAHRIAEVVRSKPN -----CVLGLATGSTPIPVY
  Des.haf  -------------------- ------------------MS WEKNMDIIIKE-------NY EHMSLYAADIIAGYVRSKPD -----CVLGLATGSTPIGTY
  Bac.th1  ------------MKTNLSSQ ITLHRVSPRYYRPENAFEKS VLTRLEKIPTDIYESVEEGA NYIACEIAQTIREKQKAGRF -----CVLALPGGNSPSHVY
  Bac.fr1  ------------MKTNLSSQ ITLNRVSPRYYRPENAFERS VLTRLEKIPTDIYESVEEGA NHIACEIAQVIRDKQKAGRF -----CVLALPGGNSPRSVY
  Por.gi2  -------------------M ISLSEIPERYYRPQNTYEET LLRRFENIPTNIYRTNDEAA EVIANEIAKDIRESQAQHKY -----YTLALSGGNSPVIVY
  Cyt.hut  -MYFIAVKGTEAEKIFFPPH KNAFQISLIYAANHFKYMDI VDRNFEHLHTTIYPTADQAS QAVAHELASIIRQRQAEGRN -----CVLGLATGSTPKSVY
  Dic.di1  ------------MSTQQQQQ QQYSGVNKINSETGLFECNE EFKSKEKLETLVYQDPEQVN VFIASEIVKAIEISNSNGKP -----FVLGLTCGSTPSGVY
  Rho.ba4  -------------------- --MSGTDATHLVPQ------ --SPKNKIAYRVYPESTDAS AAVAREIATLIRERAAESRM -----AVLGLVAGSSPVNVY
  Tet.the  -------------------- -------MSKNNYSYIDTDP LFRSKEKIPSVITVAPIQSS LMVAREIRDLILKTQKEGIN -----CVLGLATGSTPVAVY
  Par.tet  -------------------- -------------------- -MQYQEKIPVKVFNNQRCAS VWIAGEIAQIIKQKQAQQLP -----CVLGLATGSTPIQVY
  Rho.ba3  -------------------- -------MSSTLESPSPLNN PSQRTSGLSVLRMASAGEAS RRVAREIGSLIRHRASQHRN -----CVLGLATGSTPVRVY
  Tri.vag  QSADKTTASGVAGEHVNNAA EGFYGKNLVNPLAYQRPGTF EIARNEKIHNVVFDNQLEGS KAIAREIASIIREKNAQGKK -----AVLGLATGSSPIKAY
  Ent.mos  -------------------- -------------------- -------------------- -------------------- --------------------
  Ent.his  -------------------- ----MSSTNENIPQPIVRDI KLCQNEHIPTKVYKTSNEAS IAAAHEIIDLIKAKNGHA-- ------VLGLATGSTPTAIY
  Ent.ter  -------------------- -------------------- -------------------- -------------------- ---------LATGCTPTALY
  Ent.inv  -------------------- --MSSPPLEVQIPQPVARDP KLCQNEHIPTKVYKTSTDAS IAAAHEIIDLINQKDGKV-- ------VLGLATGSTPTEIY
  Mas.bal  -------------------- -------------------- -------------------- -------------------- --------------------
  Cor.glu  -------------------- -------------------- ----MDIIICK---DEQEVG KAAAALIAPFATK--G---- -----GTLGLATGSSPLSTY
  Cor.eff  ------------MPAEILWL GSQVAELGGLWIKRIHPRLK RISNMDIIIRA---DAQEVG KEAAAIMAPFIKQ--G---- -----RTIGLATGSSPLTTY
  Str.coe  -------------------- -------------------- ----MEVVIVP---DAKAGG ELIAEAMAQLLRRKPD---- -----ALLGVATGSTPLPVY
  Str.ave  -------------------- -------------------- ----MEVVIVP---DARAGG ELIAEAMAQLLGRKPE---- -----ALLGVATGSTPLPIY
  Bif.lon  -------------------- -------------------- ---MPEIIIVK---NEAEAG EIYGRCVADLIKAKPD---- -----AVLGLATGSSPLAAY
  Lei.xyl  -------------------- -------------------- -------------------- -------------------- --------------------
  Pro.acn  -------------------- -------------------- ----MEVIICS---DEQAVG RIAADRIAKVLGRAKAP--- ------VLGVATGSTPLTTY
  Cor.dip  -------------------- -------------------- ----MEIVITP---TKDDAA RIAADILEEYARE--GK--- ------TLGLATGSTPLGTY
  Bre.lin  -------------------- -------------------- ----MEVIIAP----EPELS TLVADAIETLVREDPSP--- ------VLGLATGSSPLSVY
  Sym.the  -------------------- -------------------- ----MEVFP-----DYAALS QRAAEIVIGLL-KEKPD--- -----AVLGLPTGSTPVGFY
  Rub.xyl  -------------------- -------------------- ----MRVRVLH---DYEALS LAAAEEVAETL-RSRPD--- -----AVLLLPTGTTPLGMY
  Mag.mag  -------------------- -------------------- ----MRVLIEP---SVSSVA ARAASLVDALV-RAKPA--- -----CVIGVAAGATPLAMY
  Rho.ba2  -------------------- -------------------- -MGGINVIEIEIVPDHESAS ARVAGFIVEQI-RRKPA--- -----SVLGLATGGTPERTY
  Pro.mar  -------------------- --------MNLLRPSVASEQ GFASTITVRENLPSLVEAVV DALEGHLRQRL-GEQRP--- -----KPLGLATGRTMVPIY
   Syn.sp  -------------------- -------------------- ------------MALCSRLV DELEQALRLNLEGPSAR--- -----RPLGLATGRTMEPLY
  Syn.elo  -------------------- -------------------- -------MRCLVFPSPADVI QAVADRIADRL-QAQPD--- -----LCLGLATGRTMVPLY
  Mes.spB  -------------------- -------------MTAQLLA KAENTRAVEIIRFNTAAQAE RAAAAVLRRHI-TQTAN--- -----SVLGLATGRTMLPVY
  Esc.co1  -------------------- -----MERGTASGGASLLKE FHPVQTLQQVE---NYTALS ERASEYLLAVI-RSKPN--- -----AVICLATGATPLLTY
  Shi.fl2  -------------------- -----MERGTASGGASLLKE FHPVQTLQQVE---NYTALS ERASEYLLAVI-RSKPD--- -----AVICLATGATPLLTY
  Lis.in1  -------------------- -------------------- ----MKLIINE---NEQLVA ETVSQRIIELV-KAKPA--- -----SLICIAGGDTPLLTI
  Lis.mo1  -------------------- -------------------- ----MKLIINE---NEQLVA ETVSRRIIELV-KEKPA--- -----SLICIAGGDTPLLTI
  Lis.in3  -------------------- -------------------- ----MKLIKTK---TYEEMS REALEVVKQVITENDNP--- ------VINTTTGASFDGMF
  Lis.mo3  -------------------- -------------------- ----MKLIRTK---TYKEMS QEALEVVEQVINENDNP--- ------VINTTTGASFDGMF
   Nos.sp  -------------------- ---------------MVAAT NFFRVDHLSVQIYKSEADMA QDVAAIVRKYLQSLLEEKKT -----AAVLLATGNSQLKFL
  Ana.var  -------------------- ---------------MVAAT NFFRVDHLSVQIYKSEADMA QDVAAIVRKYLQSLLEEKKT -----AAVLLATGNSQLKFL
  Nos.pun  -------------------- ---------------MLTAT NFFRVDDLLVQIYNSEVEMA EDVAEIAQKHLQQVLKQQDI -----AAVLLATGNSQLKFL
  Tri.ery  -------------------- ----MTSNFRNNTPKLYRPI KTFSVDALSVRIYHQELEMA KDAALSVLEYLQNLITRHRK -----ANVILATGNSQIMFL
  Cro.wat  -------------------- ----------------MTSP DILTVDSLVTQIYETEEKLA IAAAKIGESYLQEVLKNQKE -----ATILLATGNSQLKFL
  Bac.th2  -------------------- ------------MLSTINET YLFQQDLLTVKMFPSIQQMG KCAATEVTNKICELLKEKAE -----INMIFAAAPSQNEFL
  Rho.ba1  -------------------- -------------------- --MRPPMLNKILAADRFEMG LWVGRNAADSIRMALSEFGH -----ANIVVATGASQFEVL

  Bac.hal  ELLINDHRTNG-----TSYH QVTTFN-----LDEYIG--- ---LDRHDP-NSYYTYMHKA LFDHIDIRDEQ-AFLPNGTA SN--------FNAECERYEA
  Bac.li2  QVLREDHARNK-----TTYK HVYTVN-----LDEYVG--- ---VSPDHE-NSYTFYMKKQ LFDHIDIPLSH-THLPNGMA CD--------QDAECSRYEA
  Bac.cla  TALIAKAKENG-----QSFS HVQTFN-----LDEYVG--- ---LPAEDK-NSYRHYMEQR LFDHIDIPKEK-THLPNGMA PS--------LEEECRAYEN
  Oce.ihe  QHLIKAYRMHQ-----ISFA NVSTFN-----LDEYVG--- ---LHKEDK-NSYHYYMQKF LFNHVDIPYKN-IHLPNGIA KD--------LSVECTSYED
  Bac.li1  KCLIKKYRQKE-----ISFR NVTAFN-----LDEYVG--- ---LAKENK-NSYHYYMNEK LFKHLDISRRN-INIPNGMA ED--------LEQECLSY-D
  Bac.su2  RQLIRLHQTEN-----LSFQ NITTVN-----LDEYAG--- ---LSSDDP-NSYHFYMNDR FFQHIDSKPSR-HFIPNGNA DD--------LEAECRRYEQ
  Geo.kau  RELAADHRQHG-----TSYR LVRTVN-----LDEYVG--- ---LDPDHP-NSYRYYMNQH LFAQLDIPLHE-THVPDGLA AD--------LDEECRRYER
  Lac.pla  KEIV----NSD-----LDFS DCTSVN-----LDEYVG--- ---IAPDND-QSYKYFMQTH LFNDKPFKES---FLPNGLA SD--------PEAEVKRYDK
  Ped.pen  QEII----KSD-----LDFT DSISIN-----LDEYVG--- ---LPEDSD-QSYDYFMHEN LFNAKPFKHS---YLPNGRA AD--------LEAEAKHYDQ
  Lac.lac  NQIV----NSD-----LDFT DMVSVN-----LDEYVG--- ---LDGSND-QSYRYFMTKH LFGEKPFKEN---FLPNGKA AD--------LEAEAKHYDQ
  Str.pyo  QEMV----KSP-----LDFS DLTSIN-----LDEYVG--- ---LSVESD-QSYDYFMRQN LFNAKPFKKN---YLPNGLA TD--------VEAEAKRYNQ
  Str.aga  EEIV----KSN-----LDFS NMVSIN-----LDEYVG--- ---IAASND-QSYSYFMHKH LFDAKPFKEN---NLPNGLA KD--------LKEEIKRYDA
  Str.pne  KEIV----ESD-----LDFS NLTSVN-----LDEYVG--- ---LDGDNP-QSYRYFMQEN LFNQKPFKES---FLPRGVK DN--------AEAEVERYNQ
  Str.sui  RLIR----ESD-----LDFS NVTSVN-----LDEYVG--- ---LGEESD-QSYIHFMKEN LFNDKPFKKS---YLPNGLA TD--------VVAETERYNK
  Str.mut  KEIR----ESH-----LDFS DMVSIN-----LDEYVG--- ---LSADDK-QSYAYFMKQN LFAAKPFKKS---YLPNGLA AD--------LAKETEYYDQ
  Str.the  QEMV----ESD-----VDFS ELYSVN-----LDEYVG--- ---LSPEHD-QSYHAFMKAQ LFDTKPFKES---FLPDGMA ED--------LEKAAKDYDD
  Ent.fa1  KEMT----SSD-----LDFS EMTSVN-----LDEYVG--- ---LGGSDE-QSYRHFMDVQ LFDKKPFKET---FVPDGKA ED--------LEAACKKYDQ
  Ent.fa2  KEMT----ASD-----VDFT EMTSVN-----LDEYVG--- ---LGGEDE-QSYRYFMNKH LFDKKPFKET---FVPNGKA ED--------LDAASAEYEK
  Lac.cas  KAMV----NSD-----VDFS NMTSIN-----LDEYVG--- ---LAPDND-QSYRYFMQSN LFDKKPFKET---FVPNGLA KG--------PEEETTRYNK
  Lac.gas  DDMC----DSD-----LDFS DMTSIN-----LDEYYG--- ---LKPDND-QSYHYFMQKH LFDKKPFKHS---YIPNGMA KD--------IDEEVDRYND
  Lac.joh  DDMC----DSD-----LDFS DMTSIN-----LDEYYG--- ---LNPDND-QSYHYFMQKH LFDKKPFKHS---YIPNGMA KD--------IDEEVDRYND
  Lac.aci  QNWV----KSD-----LNCD DLTSIN-----LDEYVG--- ---LTPDNP-QSYHYFMQKH LFDKKTFKKT---YIPDGMT KD--------VPAYCKEYDQ
  Oen.oen  DAIT----QSD-----LDFT KFISIN-----LDEYKG--- ---LANNHP-ESYHYFMNKY FFSKKPFAHS---YMPNGLA DD--------LKSETKHYDQ
  Leu.mes  QKLA----TSQ-----INFS ELVSIN-----LDEYLG--- ---LDGEDE-QSYRYFMTKH LFQYKPFKHS---YVPDGKS ED--------HEAAIKAYDR
  Lis.in2  AELV----KSD-----VDTK NVTTTN-----LDEYVG--- ---LAADDP-NSYHYYMNDL LFSKKAFKES---FLPNGEA TD--------AEAECARYEG
  Lis.mo2  AELV----KSD-----VDTK NVTTTN-----LDEYVG--- ---LAASDP-NSYHYYMNDL LFSKKAFKES---FLPNGEA TD--------AEAECARYEE
  Bac.ant  AEMR----KNK-----LDTS RVTTVN-----LDEYVN--- ---LPHEDK-NSYHYFMQEQ LFDHLPFKQT---YVPNGMA SD--------LEEECKRYEG
  Bac.cer  AEMR----KNK-----LDTS RVTTVN-----LDEYVN--- ---LPHEDK-NSYHYFMQEQ LFDHLPFKQT---YVPNGMA SD--------LEEECKRYES
  Exi.sp2  EEWR----KDR-----VDCR HVTTVN-----LDEYVG--- ---LSPDHP-HSYHTFMQEH LFDAVDFKES---YVPIGST AD--------PREESDRYEA
  Sta.aur  EQLVKLLNKNQ-----LNVD NVSTFN-----LDEYVG--- ---LTASHP-QSYHYYMDDM LFKQYPYFNRKNIHIPNGDA DD--------MNAEASKYND
  Sta.epi  HYLVNLLIKNK-----VDVS QVETFN-----LDEYVG--- ---LKASHQ-QSYHTYMNKV LFEQYPHFVKNHIHIPDGLS EN--------LEAEAERYNN
  Bac.sph  AKIC----KTD-----IDFS NCISFN-----LDEYVG--- ---LEANHE-QSYAYYMHQH LFHEKPFQAS---YLPNGLA TN--------PLEEAARYEA
  Clo.per  KELIRMYNEGE-----LDFS KVTSIN-----LDEYVG--- ---LSGDHD-QSYRYFMNTN LFNHINIDKNN-TFVPNGLA EN--------VEEECMAYDS
  Clo.tet  QKLIEYYKKGK-----VDFS KVTSFN-----LDEYRG--- ---LNGEHP-QSYKFFMNNT LFNHINIDKKN-TFILDGLS ND--------IEKECIEYDK
  The.ten  KYLIEMHKNGE-----IDFS NVITFN-----LDEYIG--- ---LSPDHP-QSYHYFMYEN LFNHINIKKEN-IHIPNGVA ED--------LEEECKRYER
  Clo.ace  KELINLYNKEN-----LNFS KVQTFN-----LDEYYG--- ---VSDDNP-QSYHYYMKNN FFKFTNIKNEN-INILDGTT SD--------IENECKSYDN
  Bac.su1  KQLISDYQAGE-----IDFS KVTTFN-----LDEYAG--- ---LSPSHP-QSYNHFMHEH LFQHINMQPDH-IHIPQGDN PQ--------LEAACKVYED
  Myc.pul  QLLVKDHQENK-----TSWK DITSFN-----LDEFVD--- ---IDPSHP-ESFIKQMKSN LFDHLDINEQKINIP-KSNS SN--------PDQEALNYEN
  Myc.hyo  KLLVKDRKENG-----TSWE KITTFN-----LDEFVG--- ---IDKNHS-EAFIKQMKTN LFDFVNIPTSQINIP-DSKA LN--------PEKEARLYEE
  Myc.my2  KLIIKYSKQNN-----ISWK NVTTFN-----LDEFVN--- ---ISKDHK-QAFIKQMKDN LFDHLDINPKNINFL-DCQT ND--------PKKECQRYEN
  Myc.pen  KELIKAYENKE-----ISFR DCVSFN-----LDEYIG--- ---LKKEYEDQTYKYFMNDN LFSKIDINKDNTFFPIDAFS TN--------MNQDFESYDS
  Myc.my1  KKLIQMYQEKQ-----ISFK DVISFN-----LDEYKD--- ---IDKNNK-QSYYYFMKEQ LFNYIDINKNNCYIPNASFY DN--------P----IAYDE
  Mus.mu4  QKLIEYYKNGD-----LSFQ YVKTFN-----MDEYVG--- ---LPRDHP-ESYHSFMWNN FFKHIDIHPEN-THILDGNA AD--------LQAECDAFEE
  Mus.mu1  QKLIEYYKNGD-----LSFQ YVKTFN-----MDEYVG--- ---LPRDHP-ESYHSFMWDN FFKHIDIHPEN-THILDGNA AD--------LQAECDAFEE
  Mus.mu5  QKLIEYYKNGD-----LSFQ YVKTFN-----MDEYVG--- ---LPRDHP-ESYHFFMWDN FFKHIDIHPEN-THILDGNA AD--------LQAECDAFEE
  Mes.aur  QKLIEYYKNGD-----LSFK YVKTFN-----MDEYVG--- ---LPREHP-ESYHSFMWNN FFKHIDIHPEN-THILDGNA AD--------LQAECDAFEE
  Hom.sa1  KKLIEYYKNGD-----LSFK YVKTFN-----MDEYVG--- ---LPRDHP-ESYHSFMWNN FFKHIDIHPEN-THILDGNA VD--------LQAECDAFEE
  Pon.pyg  KKLIEYYKNGD-----LPFK YVKTFN-----MDEYVG--- ---LPRDHP-ESYHSFMWNN FFKHIDIHPEN-THILDGNA VD--------LQAECDAFEE
  Bos.tau  KKLIEYYKNGD-----LSFK YVKTFN-----MDEYVG--- ---LPRDHP-ESYHSFMWNN FFKHIDIHPEN-THILDGNA AD--------LQAECDAFEE
  Can.fam  KKLIEYCKNGD-----LSFK YVKTFN-----MDEYVG--- ---LPRDHP-ESYHSFMWNH FFKHIDIRPEN-THILDGNA AD--------LQAECDAFEE
  Xen.la2  KKLIEYHKNGD-----LSFK YVKTFN-----MDEYVG--- ---LPREHP-ESYYSFMWNN FFKHIDISAEN-AHILDGNA ED--------LQAECDLFEE
  Gal.ga2  RKLVEYYKNGD-----LSFK YVKTFN-----MDEYVG--- ---LPRDHP-ESYHSFMWNN FFKHVDISAEN-VHILDGNA AD--------LQAECDAFED
  Gal.ga3  RKLVEYYKNGD-----LSFK YVKTFN-----MDEYVG--- ---LPRDHP-ESYHSFMWNN FFKHVDISAEN-VHILDGNA AD--------LQAECDAFED
  Dan.rer  KKLIEYHKKGE-----ISFQ YVKTFN-----MDEYVG--- ---LPRDHP-ESYHSFMWNN FFKHIDIRAEN-AHILDGNA PN--------LEKECQDFEA
  Tet.nig  KKLIEYYKNGE-----VSFQ YVKTFN-----MDEYVG--- ---LPRDHP-ESYHSFMWSN FFKHIDIKAEN-THILDGNA AD--------LQEECEAFER
  Mus.mu2  KKLIEYHKSGN-----LSFK YVKTFN-----MDEYVG--- ---LPRNHP-ESYHSYMWNN FFKHIDIDPNN-AHILDGNA AD--------LQAECDAFEE
  Mus.mu3  KKLIEYHKSGN-----LSFK YVKTFN-----MDEYVG--- ---LPRNHP-ESYHSYMWNN FFKHIDIDPNN-AHILDGNA AD--------LQAECDAFEE
  Rat.nor  KKLIEYHKSGN-----LSFK YVKTFN-----MDEYVG--- ---LPRNHP-ESYHSYMWNN FFKHIDIDPNN-AHILDGNA AD--------LQAECDAFEE
  Hom.sa3  KKLIEYHKNGH-----LSFK YVKTFN-----MDEYVG--- ---LPRNHP-ESYHSYMWNN FFKHIDIDPNN-AHILDGNA AD--------LQAECDAFEN
  Hom.sa4  KKLIEYHKNGH-----LSFK YVKTFN-----MDEYVG--- ---LPRNHP-ESYHSYMWNN FFKHIDIDPNN-AHILDGNA AD--------LQAECDAFEN
  Hom.sa2  KKLIEYHKNGH-----LSFK YVKTFN-----MDEYVG--- ---LPRNHP-ESYHSYMWNN FFKHIDIDPNN-AHILDGNA AD--------LQAECDAFEN
  Xen.la1  KKLIEYHKSGD-----LSFK YVKTFN-----MDEYVG--- ---LPRDHP-ESYHSYMWNN FFKHIDIDPNN-AHILDGNA SD--------LQAECEDFER
  Gal.ga1  KKLIEYHKNGD-----LSFK YVKTFN-----MDEYVG--- ---LPRNHP-ESYHSYMWNN FFKHIDIDPNN-AHILDGNA PD--------LQVECDAFEK
  Ano.gam  RHLIKFHQQGR-----ISFK YVKTFN-----MDEYVD--- ---LPRDHP-ESYHYFMWHN FFKHIDIDPEN-VHILDGNA PD--------LVAECDAFEE
  Api.mel  RKLIEYYKAGK-----ISFK YVKTFN-----MDEYVD--- ---LPRDHP-ESYHYYMYNN FFKHIDIDPQN-VHILDGNA PD--------LIKECDDFEN
  Dro.mel  KELIEFHKQGK-----VSFQ YVKTFN-----MDEYVG--- ---LARDHH-ESYHYFMWNN FFKHIDIEPKN-VHILDGNA AD--------LVAECNKFED
  Sch.jap  RRLIEFHHEDK-----LSFR YVKTFN-----MDEYLG--- ---LSHDHP-QSYHYYMYHN FFKHIDIDPKN-VHILDGTT NN--------PEAECEMFEM
  Cae.ele  KKLIEFYNAGV-----ISFE KVKTFN-----MDEYVD--- ---LPRDHT-ESYHSFMFDN FFRHIDINPAN-IHILDGNT SD--------HEKECEEYER
  Cae.bri  KKLIEFYKEGM-----ISFE MVKTFN-----MDEYVD--- ---LPRDHP-ESYHSFMFDN FFRHIDIQPAN-IHILNGNT GD--------HEKECAEYEK
  Cry.neo  RRLVELYNEKK-----VSFK DVVTFN-----MDEYVG--- ---IPRDHS-ESYHTFMFKN FFSLIDINPNN-THILNGEA ED--------LYKECEDYEA
  Usi.may  KTLIQIHREGR-----VSFK NVITFN-----MDEYVA--- ---LPKSHP-ESYHSFMWNN FFSHIDIQPQN-VHILDGNA PD--------LVEECNQYEA
  Gib.ze1  NELVRSYKAGQ-----VSFE NVVTFN-----MDEYVG--- ---LPRDDP-NSYHSFMWKH FFSHVNIHPSN-VHILNGNA AS--------PEAECDAYEE
  Mag.gri  RILVEKYKAGE-----ISFE NVVTFN-----MDEYIG--- ---IPRDHP-ESYHSFMWKH FFSHVNVNPAN-VHILDGNA PN--------LEAECVAYEE
  Gib.ze2  KSLINAYKASR-----ISFR HVVTFN-----MDEYVG--- ---LPRDHP-ESYCSFMHRN LFEHIDIQPQN-IHLLNGNA PN--------LFVECQEYEE
  Asp.nid  KTLVRRYKAGD-----ISFR HVVTFN-----MDEYVG--- ---LPRDHP-ESYHSFMYKH FFSHVDIPPQN-INILDGNA TD--------LAAECASFEA
  Bor.bur  KNLIELNKNKK-----ISFQ NVITFN-----MDEYIG--- ---IEENHP-ESYHSFMWNN FFSHIDIKKEN-INILNGNA SN--------LKKECEEYEK
  Bor.gar  KNLIKLYKDEK-----ISFQ NVITFN-----MDEYIG--- ---IEKNHP-ESYHSFMWKN FFSHIDIKKEN-INILNGNA LN--------LKKECEEYEK
  Bac.th3  KALIDLNKKGI-----VSFQ NVVTFN-----MDEYVG--- ---LPKEHP-ESYYSFMWNN FFSHIDIKKEN-TNILNGNA PD--------LDAECARYEE
  Bac.fr2  KALIDLNKKGI-----VSFQ NVVTFN-----MDEYVG--- ---LPKEHP-ESYYSFMWNN FFSHIDIKPEN-TNILNGNA AD--------LDAECARYEE
  Por.gi1  RELVKACKEGC-----ISFR HVITFN-----MDEYVG--- ---LAIEHP-ESYHSFMHRH LFDHIDILPQN-IHILNGNA PD--------LTAECDAYER
  Tre.den  KELIKKHKEGI-----LSFK HVVTFN-----MDEYVG--- ---LEASHP-QSYHYFMMDN FFNHIDIEPKN-IHILDGMA KD--------KKKECEDYEK
  Fus.nuc  KRLIQFNKEGI-----ISFK NVITFN-----MDEYVG--- ---LPKTHP-QSYHYYMYNN FFNHIDIDKEN-VNILNGMA KN--------YKEECRKYEE
  Dic.di2  KRLIEMNKNKE-----ISFQ EVVTFN-----MDEYVG--- ---LESNHK-FSYHYFMWEN FFNHIDIKKEN-INILNGTT DN--------HENECKLYEE
  Vib.cho  KALIEMHKAGE-----VSFK HVVTFN-----MDEYVG--- ---LAADHP-ESYRSFMYNN FFNHIDIQEEN-INLLNGNT DD--------HEAECKRYED
  Vib.vul  KALIELYQEGK-----VSFK HVVTFN-----MDEYVG--- ---ISADHP-ESYRSFMYNN FFNHIDIQEEN-INLLNGNA ED--------HEAECQRYED
  Vib.par  KALIELYQAGE-----VSFK HVVTFN-----MDEYIG--- ---IPADHP-ESYRSFMYNN FFNHIDIQEEN-INLLNGNT DN--------HEAECKRYED
  Vib.fis  KKLIELHKAGE-----VSFK NVVTFN-----MDEYVG--- ---LPADHP-ESYRTFMHEN FFNHIDIQPEN-INLLNGNA ED--------HEAECQRYED
  Pho.pr2  KRLIELYEADE-----VSFK HVVTFN-----MDEYIG--- ---ITADHP-ESYRSFMYNN FFNHIDIKEEN-INLLNGNA DD--------IDAECQRYEA
  Pho.pr1  KVLIELHKAGE-----VSFE NVVTFN-----MDEYVG--- ---IDPNHP-ESYHTFMHTN FFNHVDIKAEN-INLLDGQT DD--------IDAHCKAYED
  Esc.co2  KALVEMHKAGQ-----VSFK HVVTFN-----MDEYVG--- ---LPKEHP-ESYYSFMHRN FFDHVDIPAEN-INLLNGNA PD--------IDAECRQYEE
  Esc.co3  KALVEMHKAGQ-----VSFK HVVTFNM----MDEYVG--- ---LPKEHP-ESYYSFMH-N FFDHVDIPAEN-INLLNGNA PD--------IDAECRQYEE
  Shi.fl1  KALVEMHKAGQ-----VSFK HVVTFN-----MDEYVG--- ---LPKEHP-ESYYSFMHRN FFDHVDIPAEN-INLLNGNA PD--------IDAECRQYEE
  Sal.ent  KALVEMHKAGE-----VSFK HVVTFN-----MDEYVG--- ---LPKEHP-ESYHSFMHRN FFDHVDIPAEN-INLLNGNA PD--------IDAECRQYEE
  Sal.typ  KALVEMHKAGE-----VSFK HVVTFN-----MDEYVG--- ---LPKEHP-ESYHSFMHRN FFDHVDIPAEN-INLLNGNA PD--------IDAECRQYEE
  Yer.pes  KYLIAMHKAGE-----VSFK HVVTFN-----MDEYVG--- ---LPKEHP-ESYYTFMHTN FFDHVDIPAEN-INLLNGNA AD--------IDAECRRYEE
  Yer.pse  KYLIAMHKAGE-----VSFK HVVTFN-----MDEYVG--- ---LPKEHP-ESYYTFMHTN FFDHVDIPAEN-INLLNGNA AD--------IDAECRRYEE
  Erw.car  KSLVTMHKAGL-----VSFK HVVTFN-----MDEYVG--- ---LPTDHP-ESYHTFMHQN FFNHIDILREN-INLLNGNA AD--------TTAECRRYEE
  Pho.lum  KELIALHKAGK-----VSFK YVVTFN-----MDEYVG--- ---ITENHP-QSYHHFMHQN FLDHIDIPKEN-INLLNGNA SD--------VETECQRYED
  Hae.som  KELIKLYQAEE-----VSFK YVVTFN-----MDEYVG--- ---LPKEHP-ESYHSFMYNN FFNHIDIQPQN-INILDGNT DD--------HDEECRRYEE
  Man.suc  RELIKLYQAGK-----VSFK HVVTFN-----MDEYVG--- ---LPKEHP-QSYHSFMYNN FFNHVDIPEKN-INILDGNT PD--------HDAECRRYEE
  Act.ple  KELIRLYQAGE-----VSFQ HVVTFN-----MDEYVG--- ---LPKEHP-QSYHTFMYRN FFDHIDIQPQN-INILNGNT ED--------HDAECRRYEE
  Pas.mul  EALIELYKAGE-----VSFK HVVTFN-----MDEYVG--- ---LPKEHP-ESYHSFMYKN FFDHVDIQEKN-INILNGNT ED--------HDAECQRYEE
  Hae.duc  QELIKLYQAGE-----VSFK YVVTFN-----MDEYVG--- ---LAQDHP-ESYHSFMHNN FFKHIDIQAQN-INILDGNT DD--------HQQECHRYEE
  Hae.inf  QELIRLYQAGK-----VSFK HVVTFN-----MDEYVA--- ---LPEEHP-ESYHSFMYNN FFNHIDILPEN-INILNGNT DD--------HNAECRRYEE
  Blo.flo  KNLIKLYQDGQ-----VSFK YVVIFT-----MDEYIG--- ---ISSDDP-TSYCKFLHDN FIDHIDIAQEN-VNFLNGNV TD--------LNYECERYEK
  Neu.cra  KCLVEKYKAGL-----VSFE NVITFN-----MDEYVS--- ---LPPTHP-QSYASFMHDN FFSHVNIPPQN-TNLLNGLA PD--------LAAECSRYEA
  Try.bru  QRLVKAYRDGR-----ISFR NVVTFN-----MDEYVG--- ---LPRDHP-QSYYYFMKHN FFDHVDIPEQN-RNLLNGTA AD--------LVAECRMYEE
  Try.cru  QRLIQAYREGR-----VSFR NVVTFN-----MDEYVG--- ---LPREHP-QSYFYFMKTN FFDFVDIPEEN-RNLLDGTV PD--------LIQECRRYED
  Lei.maj  QKLIVAYRKGR-----VSFK NVITFN-----MDEYVG--- ---LPADHP-ESYHYFMKHN FFDYVDIPEQN-RHILDGNA PD--------LIEECRQYEE
  Can.al1  AKLIEANKQGR-----VSFK NVVTFN-----MDEYLG--- ---LAPSDL-QSYHYFMYDK FFNHIDIPREN-IHILNGLA AN--------IDEECANYEK
  Can.al2  AKLIEANKQGR-----VSFK NVVTFN-----MDEYLG--- ---FAPSDL-QSYHYFMYDK FFNHIDIPREN-IHILNGLA AN--------IDEECANYEK
  Deb.han  GKLIEAYKEGK-----VSFK NVVTFN-----MDEYIG--- ---LKPSNQ-QSYHYFMFNK FFNHIDIPREN-INILNGLA NN--------IEEECHRYEA
  Yar.lip  RRLVEAHKNG------LSFR NVVTFN-----MDEYCG--- ---LAPTND-QSYHYFMYHH FFSHVDIPEKN-IHILNGQS DN--------FELECANYEA
  Spi.ba1  NELIRLHKEEK-----LDFS QVKTIN-----LDEYYG--- ---ISGSHH-QSYKYFMYEN LFKHINIKPEN-TNFLNGEV KQE------DIQQECDRYES
  Spi.ba2  QELARMHREEG-----LDFS SVRSIN-----LDEYYG--- ---LSGDHP-QSYRHFMHEH LFRHVNIQRCN-THFLDGSV PQD------CIDRECDRYEA
  Gia.la3  QELARLHREEG-----LDFS QVRTFN-----LDEYAG--- ---LPPTHD-QSYRFFMEEH LFSKVNIKPEN-VHFLNGMA SD--------YEKECERYEQ
  Gia.la1  QELARLHREEG-----LDFS QVRTFN-----LDEYAG--- ---LPPTHD-QTYRFFMEEH LFSKVNIKPEN-VHFLNGMA SD--------YEKECERYEQ
  Gia.la2  QELARLHREEG-----LDFS QVRTFN-----LDEYAG--- ---LPPTHD-QSYRFFMEEH LFSKVNIKPEN-VHFLSGLA IR--------AEDECIRYEN
  Des.haf  RELIRKHKEEG-----LDFS QVKTFN-----LDEYLGAGM DLAKPYPLD-QSYARFMHEE LLKHINIKKEN-IHIPDGLS KE--------PKKFCQWYED
  Bac.th1  SELIRMHKEEG-----LSFR NVIVFN-----MYEYYP--- ---LTADAI-NSNFNALKEM LLDHVDIDKQN-IFTPDGTI AKD------TIFEYCRLYEQ
  Bac.fr1  AELIRMHKEEG-----LSFR NVIVFN-----MYEYYP--- ---LSQDAI-NSNFNALKEM FLDHVDIDKQN-IFTPDGTI AKD------TIFEYCRLYEQ
  Por.gi2  DKLIQKHREEG-----LSFR NVIAFT-----VFEYYP--- ---PVSENL--GCLAKLRKD FLDHIDILPEN-IMAPDVYA SEE------KLLQACQDYES
  Cyt.hut  AELIRLHREEG-----LSFY NVITFN-----LDEYYP--- ---ISWSAL-QSYVRFMWEY LFDHIDIPKEN-INIPNGSI PKE------EIDTFCKNYDA
  Dic.di1  DQLVKLYKENK-----VSFK NVITFN-----VDEYYP--- ---IERNRI-QSFYRYMQEN LFELIDIKKEN-INFLNGEI SEN------EIDKHLKEYEE
  Rho.ba4  AELIRLHREEN-----LSLA NVITFN-----LDEYYP--- ---MNPDCL-QSHARFMHEH LFDHVDIRPEN-IHLPDGTQ PVE------TIADGCAAYDQ
  Tet.the  KELIRMHKEEG-----LSFK NVITFN-----LDEYYP--- ---IPKEHN-QSYNFFMRDR LFNHIDIPAEN-INIPDGTI PKE------SVLKFCEDYEA
  Par.tet  KELVRLHKEEG-----LSFQ NVITFN-----LDEYFP--- ---IPKESL-HSYYHFMHEN LFNHVDIQKEN-IHIPDGTL IKE------QIEDFCQYYEK
  Rho.ba3  RELVRMHREEG-----LSFH NVVTFN-----LDEYYP--- ---IKPDAA-QSYVRFMNHH LFDHIDIVRAN-VHIPRGTI ELE------AVPGYCRDYDE
  Tri.vag  QELVRMHKEEG-----LSFK NVITFN-----LDEYYP--- ---MEREND-QSYYYFMHYH LFNHIDIDEAN-VHIPDGRV DRA------HVEEFCKQYDQ
  Ent.mos  --LIRANKAGE-----ITFK DVITFN-----LDEYYP--- ---MKPEQI-QSYHKFMNEN LFDHIDIDRKN-VHIPDGTL PVD------KIEDFCLNYEK
  Ent.his  AELIRANKAGE-----VSFK DVITFN-----LDEYYP--- ---MKPEQI-QSYHKFMNEN LFDHIDIDKKN-IHIPDGTL PMD------KIEEFCLNYEK
  Ent.ter  AELIRANKAKE-----VSFE NVVTFN-----LDEYYP--- ---MKPEQF-QSYNRFMSEV LFSHINIKKEN-VHIPDGTV PVE------KVEEYCANYEK
  Ent.inv  SELVRACKNGE-----VSFK NVKTFN-----LDEYYP--- ---MKPDQF-QSYHHFMNEV LFNHIDINREN-VHIPDGTC PVD------KIEEFCTNYEK
  Mas.bal  -------------------- -------------------- -------------------- -------------------- --------------------
  Cor.glu  QELIRMYEAGE-----VSFK NCKAFL-----LDEYVG--- ---LTRDDE-NSYFKTIRKE FTDHIDIVDEE-VYSPDGAN PD--------PYEAAAEYEA
  Cor.eff  RELIRMYESGE-----LTFK TIQAFL-----LDEYVG--- ---LARDDK-NSYFRTIRDE FTAHVDFVDAN-VHSPDSTD PD--------PYHAAALYEQ
  Str.coe  EALAAKVRSGA-----VDTA QARIAQ-----LDEYVG--- ---LPAEHP-ESYRSVLRRE VLEPLGIDMDA-FMGPDGTA AD--------VQAACEAYDT
  Str.ave  EALAAQVKSGA-----VDAS RARIAQ-----LDEYVG--- ---LPAEHP-ESYRSVLRRE VLEPLGLGMDA-FMGPDGTA ED--------VQGACEAYDK
  Bif.lon  QALAKIVKDEA-----IDVS GVRGFA-----LDEYIG--- ---LPLTHP-ESYHATIHRT VVEPLGLDPAK-VHVPGDVL NGTPLEDGDKIALAGPAYDR
  Lei.xyl  ------MGERG-----VDVS HVRGYA-----LDEYVG--- ---LEAGHP-ESYRAVITRE VVEPLGLTPSL-IHVPNGAV DG--------IEHAGADYER
  Pro.acn  SSLAALAAEGK-----ADFT DLRAFA-----LDEYIG--- ---LPADDE-RSYAATIRHT VTEQLGLDPAN-VHTPDGMA DD--------LDAACAAYET
  Cor.dip  QELIRRHNEEG-----LSFA ECQAFT-----LDEYVG--- ---LPREHE-QSYYSTIRRE FTSHIDIPDEK-VFNPDGTA EH--------PGQAAQEYDR
  Bre.lin  DELTKRHEQEG-----LSFA EVRAFM-----LDEYVG--- ---LPASHP-QSYHNVIDTE FASRVDFATGA-VQGPDGTA ED--------LSAASAEYDH
  Sym.the  DALVAS----G-----VSLA RARTFN-----LDEYLG--- ---LPRTHP-ESYYSFMKRM LYDRTDLRPEN-CHIPDGTA A--------DPEAECRRYEE
  Rub.xyl  RRLAEMHRRAG-----LSFA RATFFN-----LDEYLG--- ---LPPDHV-ASYRAYMHRN FYSLVDADPRR-IHCPNGAA P--------DPEAECERYEA
  Mag.mag  ALLTEPGR--S-----LDFS RITVFG-----LDEYLG--- ---LDATHP-GSCAATLRNH FLDKAGIAPSQ-THLLDGKA QG-------DLAAYCAAHED
  Rho.ba2  ELLVEKVNAGH-----LSFS QATTFN-----LDEYVG--- ---LLPDHP-QSYHAYMRFR LFGETDFDAER-THLPKGTA D--------ELSDAGGQYEA
  Pro.mar  GELVARLQRWPADELEHLRR SWCSFN-----LDEYVG--- ---LGAADR-RSFAAYMARH LGKPLQLSPQQ-LHLPDGEA T--------DPEQQAGSYAA
   Syn.sp  AALVERLLGWPSGDLAALRR SWCSFN-----LDEYLG--- ---LSAGDP-RSYRSFMNAQ LGRPLSLPKGA-LQLPDGQA A--------DADAAALTFQA
  Syn.elo  AELLGRSLNWQ--------- HCRIFA-----LDEYWG--- ---LATDHP-SSFAAELRQR FCQPAGLRPEQ-VQFLNGAA L--------DPAQESQRYRR
  Mes.spB  AWLR----QWHREGELSFAQ S-TSFN-----LDEYCG--- ---LASDDP-SSFVSYMRRN LFDHVDMAKGR-FHFPD--- -----------QTHPEAFDA
  Esc.co1  HYLVEKIHQQQ-----VDVS QLTFVK-----LDEWVD--- ---LPLTMP-GTCETFLQQH IVQPLGLREDQ-LISFRSEE IN---------ETECERVTN
  Shi.fl2  HYLVEKIHQQQ-----VDIS QLTFVK-----LDEWVD--- ---LPLTMP-GTCETFLQQH IVQPLGLREDQ-LISFRSEE IN---------ETECERVTN
  Lis.in1  EALIKASQAGE-----VDFS QTQFVG-----LDEWVG--- ---LGRETK-GSCIQTLYDA FFDRLENVSGDQICFFDGKA KD--------LAAECARVDA
  Lis.mo1  EALIKANQAGE-----VDFS NTQFVG-----LDEWVG--- ---LGRETK-GSCIQTLYDA FFDRLKNVSSEQICFFDGKA TS--------LTDECARVDK
  Lis.in3  AGLVKEINAGE-----IPIE KVFLMN-----LDEYVA--- -----KRDASFTVYTYMHQK FYDLITKMPKR-VELLDGSL DD--------FTDEIARYKK
  Lis.mo3  EGLVKGINAGE-----IPIE KVFLMN-----LDEYVA--- -----KRDASFTVYTYMHQK FYDLINKMPKR-VELLDGSL AD--------FTDEIARYKK
   Nos.sp  DALIA---LGG-----VDWS RITLFH-----LDEYLG--- ---ITADHP-ASFRRYLRER VEKRVFPQQFH---YIEGDT LEP--------LAECDRYTK
  Ana.var  DALIA---LGG-----IDWS RITLFH-----LDEYLG--- ---ITADHP-ASFRRYMQER VEKRVFPQQFH---YIEGDT LEP--------LAECDRYTK
  Nos.pun  DALIA---LGG-----VDWS RIILFH-----LDEYLG--- ---ITADHS-ASFRRYMRER VEKRVAPKEFH---YIEGDT LQP--------VNECDRYTK
  Tri.ery  RALTT---LGG-----IDWS QVTLFH-----LDEYLG--- ---ISADHP-ASFRYYLQEK VEKFITPRQFH---YIQGDT NEP--------LEECDRYTQ
  Cro.wat  DRVIA---DQT-----IDWS RINLLH-----LDEYLG--- ---IEGNNS-ASFRFYLHEK VEKRINSKSFN---YLNGDA LEP--------IEECDRYTK
  Bac.th2  SHLIH---SKQ-----IDWS RINAFH-----MDEYIG--- ---IHPEAP-QSFGNFLRQR IFDKVPFKTVN---YLNGQA ENL--------EEECKRYSE
  Rho.ba1  ASLAE---QPG-----IDWS KVTGFH-----LDEYVG--- ---VSPDHP-ASFCKYLRER FVEKVSPGAFH---YLRGD- EDP--------VETMKRVGD

  Bac.hal  LIQQRGGIDLQVLGIGANGH IGFNEPGTSFESSTHIVKLT DSTREANAR-----YFND-- --L-SEVPTEAITMGIQSIM NAK-----------------
  Bac.li2  LIERLGGIDLQVLGLGLNGH IGFNEPGTPFSSKTHTVELT QSTKEANAR-----YFDS-- --Y-DAVPSQAITMGISTIM KSK-----------------
  Bac.cla  MIADAGGIDIQLLGIGSNGH IGFNEPGTPFSSKTHVVELA EETRKANAR-----YFPT-- --L-EDVPKQAITMGIQTIM EAK-----------------
  Oce.ihe  RIQQAGGIHIQVLGIGRNGH IGFNEPGTSFESQTHVVDLD ESTRNANAR-----FFDS-- --I-DEVPNQAITMGIQSIM RAK-----------------
  Bac.li1  RLVSEKAIDIQILGMGLNGH IGFNEPGTSFKSRTHIVDLD QSTRQANSR-----FFRS-- --L-DEVPTKALTMGIETIM ESK-----------------
  Bac.su2  LVDSLGDTDIQLLGIGRNGH IGFNEPGTSFKSRTHVVTLN EQTRQANAR-----YFPS-- --I-DSVPKKALTMGIQTIL SSK-----------------
  Geo.kau  LIDELGGIDLQLLGIGRNGH IGFNEPGTPFSTATHVVELT ELTREANAR-----FFPS-- --L-DDVPRYAITMGIATIL RSR-----------------
  Lac.pla  VIDEHP-IDLQILGIGRNGH IGFNEPGTPRDITTHVVDLT ESTIEANAR-----FFAS-- --E-NDVPKQAFSMGLASIM KSK-----------------
  Ped.pen  IIEDNP-IDLQILGIGRNGH IGFNEPGTPADSTTHKVSLT QSTIDANAR-----FFEH-- --E-EDVPRYAISMGLASIM KSK-----------------
  Lac.lac  IIEENP-IDWQILGIGQNGH IGFNEPGTPAEITTHVVDLQ ESTIKANAR-----FFES-- --E-ADVPRKAISMGLASIM KSK-----------------
  Str.pyo  IIAEHP-IDFQVLGIGRNGH IGFNEPGTSFEEETHVVDLQ ESTIEANSR-----FFTS-- --I-EDVPKQAISMGIASIM KSE-----------------
  Str.aga  VINANP-IDFQILGIGRNGH IGFNEPGTPFDITTHVVDLA PSTIEANSR-----FFNS-- --I-DDVPKQALSMGIGSIM KSK-----------------
  Str.pne  ILADHP-VDLQILGIGRNGH IGFNEPGTPFDSQTHLVELD QSTIEANAR-----FFAK-- --I-EDVPTQAISMGIKNIL DAK-----------------
  Str.sui  ILAEHP-VDFQILGIGRNGH IGFNEPGAPFDGQTHLVELA PSTIEANAR-----FFDN-- --P-EDVPKQAISMGIANIM AAK-----------------
  Str.mut  ILAQYP-IDLQILGIGRNAH IGFNEPGTAFSSQTHLVDLT PSTIAANSR-----FFEK-- --A-EDVPKQAISMGLASIM SAK-----------------
  Str.the  VLAHHI-IDLQILGIGSNGH IGFNEPGTPFDSQTHVVDLT DSTIEANSR-----FFAS-- --R-GQVPTKAISMGIASIM AAK-----------------
  Ent.fa1  IIDAHP-IDIQILGIGQNGH IGFNEPGASFDGTTSVVDLT ESTINANKR-----FFDK-- --A-EDVPTKAVSMGIGSIM KSK-----------------
  Ent.fa2  IIDAHP-VDIQILGIGQNGH IGFNEPGTPLDSLTHVVELT ESTINANKR-----YFDK-- --V-EDVPTRAVSMGIGSIM KGK-----------------
  Lac.cas  VIADHP-INIQVLGIGRNGH IGFNEPGSPFDAETRKVPLT QSTIDANAR-----FFAS-- --E-DDVPRYAYSMGIGSIL KSK-----------------
  Lac.gas  IIAANP-IDIQILGIGRNGH IAFNEPGTPFGSLTHKVQLT ESTIKANSR-----FFDN-- --E-DEVPRQAICMGIKSIM QSK-----------------
  Lac.joh  IIAANP-IDIQILGIGRNGH IAFNEPGTPFGSLTHKVQLT ESTIKANSR-----FFDN-- --E-DEVPRQAICMGIKSIM QSK-----------------
  Lac.aci  IIKDNP-IDIQLLGIGQNGH IAFNEPGTPFDIGTHEVKLT ENTIKANAR-----FFDN-- --E-DEVPKSAICMGTANIM DSK-----------------
  Oen.oen  IIEENP-IDLQILGIGRNGH IGFNEPGTSFNSQTHIVNLT DNTIQANSR-----FFDS-- --I-DQVPKQAVSMGIASIM KSK-----------------
  Leu.mes  IIVEHP-IDLQLLGIGRNGH IGFNEPGTSFDSTTHIVNLT QSTVAANAR-----FFEK-- --E-SDVPTQAISMGIASVM SAK-----------------
  Lis.in2  ILSEHP-IDIQVLGIGTNGH IGFNEPGTSFDSLTHKVVLT DSTREANKR-----FFER-- --E-EDVPTHAYSMGIKSIM NAK-----------------
  Lis.mo2  ILSEHP-IDIQVLGIGTNGH IGFNEPGTSFDSITHKVVLT DSTREANKR-----FFER-- --E-EDVPTHAYSMGIKSIM NAK-----------------
  Bac.ant  ILAANP-VDLQILGIGENGH IGFNEPGTPFNSPTNIVELT ESTRQANLR-----FFEK-- --E-EDVPTHAITMGIGSIM KAK-----------------
  Bac.cer  ILAANP-VDLQILGIGENGH IGFNEPGTPFNSPTNIVELT ESTRQANLR-----FFEK-- --E-EDVPTHAITMGIGSIM KAK-----------------
  Exi.sp2  LVRQLG-IDIQLLGIGSNGH IAFNEPGTPFDAKTHVTKLT ESTRQANQR-----FFDR-- --L-EDVPTEAITMGIGTIM EAK-----------------
  Sta.aur  VLEQQGQRDIQILGIGENGH IGFNEPGTPFDSVTHIVDLT ESTIKANSR-----YFKN-- --E-DDVPKQAISMGLANIL QAK-----------------
  Sta.epi  LLDERGPIDIQILGIGENGH IGFNEPGTDFNSETHVVNLT ESTIKANSR-----FFDN-- --E-KDVPRQAVSMGVKSIL KAK-----------------
  Bac.sph  LLQQHS-LDFQLLGIGQNGH IGFNEPGTSFESLTHLVTLE ESTRQANAR-----FFSS-- --I-NEVPTQAFTMGIQSIM RAK-----------------
  Clo.per  RIQDMGGIDLQLLGLGANGH IGFNEPGEALSVGTHLTDLK ESTIEANAR-----FFDS-- --I-DDVPRKAITMGLGGIM KAK-----------------
  Clo.tet  KIDNKGGIDLQILGIGGNGH IGFNEPSEELSISTHLTKLK TKTIKDNSR-----FFNS-- --E-EEVPTEAITMGIGSIM KAR-----------------
  The.ten  EIRRIGRIDLQILGIGVNGH IGFNEPDESIETKTHIVTLT EETINANKR-----FFKS-- --I-EEVPRRAITMGLSSIM KAR-----------------
  Clo.ace  KILSSGGIDIQVLGIGENGH IGFNEPDINFEAKTHLVKLD EKTIEANSR-----FFNS-- --K-NEVPTSALSMGIKTIM QSK-----------------
  Bac.su1  LIRQAGGIDVQILGIGANGH IGFNEPGSDFEDRTRVVKLS ESTIQANAR-----FFGG-- --DPVLVPRLAISMGIKTIM EFS-----------------
  Myc.pul  KIRKNNGIDLQFISIGVNGH IAYNEPGTPKDSLTHVSNLT KETILDLIAKN---KFSS-- --I-DEVPKKAITMGVKTIL NQC-----------------
  Myc.hyo  KIAKKP-IDLQYISIGINGH MAYNEPKTPFNSKTHVTNLT PETIEDMVRKG---KFSS-- --F-DQCPKQAITMGIQTIL KYT-----------------
  Myc.my2  LIRSVDGIDFQYISLGINGH MAYNEPNTSFNTDTHVVKLT KETILDMVNKK---KFNS-- --L-NDCPTHAMTMGIQTLL NWT-----------------
  Myc.pen  KIDSYNGLDILILGIGNNGH IGFNEPGSLIDSKTRMIDLT ESTIKANSR-----FFKS-- --E-NDVPRKSVTMGLSTIL KAK-----------------
  Myc.my1  LIKKANGIDLQLLGIGINGH IGFNEPDSSFDSLTQIVDLT NSTIKANSR-----FFDS-- --I-DQVPTQAISMGLQSIM NAK-----------------
  Mus.mu4  KIQAAGGIELFVGGIGPDGH IAFNEPGSSLVSRTRVKTLA MDTILANAR-----FFDG-- --DLAKVPTMALTVGVGTVM DAK-----------------
  Mus.mu1  KIQAAGGIELFVGGIGPDGH IAFNEPGSSLVSRTRVKTLA MDTILANAR-----FFDG-- --DLAKVPTMALTVGVGTVM DAK-----------------
  Mus.mu5  KIQAAGGIELFVGGIGPDGH IAFNEPGSSLVSRTRVKTLA MDTILANGR-----FFDG-- --DLAKVPTMALTVGVGTVM DAK-----------------
  Mes.aur  KIRAAGGIELFVGGIGPDGH VAFNEPGSSLVSRTRVKTLA MDTILANAR-----FFDG-- --DLAKVPTMALTVGVGTVM DAR-----------------
  Hom.sa1  KIKAAGGIELFVGGIGPDGH IAFNEPGSSLVSRTRVKTLA MDTILANAR-----FFDG-- --ELTKVPTMALTVGVGTVM DAR-----------------
  Pon.pyg  KIKAAGGIELFVGGIGPDGH IAFNEPGSSLVSRTRVKTLA MDTILANAR-----FFDG-- --ELTKVPTMALTVGVGTVM DAR-----------------
  Bos.tau  KIKAAGGIELFVGGIGPDGH IAFNEPGSSLVSRTRVKTLA MDTILANAR-----FFDG-- --DLAKVPTMALTVGVGTVM DARECEVKPFDSDCPESCRL
  Can.fam  KIRAAGGIELFVGGIGPDGH IAFNEPGSSLVSRTRVKTLA MDTILANAR-----FFDG-- --DLTKVPTMALTVGVGTLM DAR-----------------
  Xen.la2  KIRAAGGIELFVGGIGPDGH IAFNEPGSSLVSRTRVKTLA MDTILANAR-----FFDG-- --NLSKVPTMALTVGVGTVM DSK-----------------
  Gal.ga2  KIKAAGGIELFVGGIGPDGH IAFNEPGSSLVSRTRVKTLA MDTILANAR-----FFDG-- --DLSKVPTMALTVGVGTVM DAR-----------------
  Gal.ga3  KIKAAGGIELFVGGIGPDGH IAFNEPGSSLVSRTRVKTLA MDTILANAR-----FFDG-- --DLSKVPTMALTVGVGTVM DAR-----------------
  Dan.rer  KIKAAGGIELFVGGIGPDGH IAFNEPGSSLVSRTRVKTLA MDTILANAR-----FFDG-- --DLSKVPTMALTVGVGTVM DAR-----------------
  Tet.nig  KILEAGGIQLFVGGIGPDGH IAFNEPGSSLVSRTRVKTLA KDTIIANAR-----FFDG-- --DLSKVPTNALTVGVGTVM DAK-----------------
  Mus.mu2  KIKEAGGIDLFVGGIGPDGH IAFNEPGSSLVSRTRLKTLA MDTILANAK-----YFDG-- --DLSKVPTMALTVGVGTVM DAR-----------------
  Mus.mu3  KIKEAGGIDLFVG--GPDGH IAFNEPGSSLVSRTRLKTLA MDTILANAK-----YFDG-- --DLSKVPTMALTVGVGTVM DAR-----------------
  Rat.nor  KIKEAGGIDLFVGGIGPDGH IAFNEPGSSLVSRTRLKTLA MDTILANAK-----YFDG-- --DLSKVPTMALTVGVGTVM DAR-----------------
  Hom.sa3  KIKEAGGIDLFVGGIGPDGH IAFNEPGSSLVSRTRLKTLA MDTILANAK-----YFDG-- --DLSKVPTMALTVGVGTVM DAR-----------------
  Hom.sa4  KIKEAGGIDLFVGGIGPDGH IAFNEPGSSLVSRTRLKTLA MDTILANAK-----YFDG-- --DLSKVPTMALTVGVGTVM DAR-----------------
  Hom.sa2  KIKEAGGIDLFVGGIGPDGH IAFNEPGSSLVSRTRLKTLA MDTILANAK-----YFDG-- --DLSKVSTMALTVGVGTVM DAR-----------------
  Xen.la1  KIKEAGGIELFVGGIGPDGH IAFNEPGSSLVSRTRLKTLA MDTILANAK-----YFDG-- --DLSKVPTMALTVGVGTVM DAK-----------------
  Gal.ga1  KIEEAGGIDLFVGGIGPDGH IAFNEPGSSLSSRTRLKTLA MDTILANAK-----YFDG-- --DLSKVPTMALTVGVGTVM DAR-----------------
  Ano.gam  KIRAAGGIELFIGGIGPDGH IAFNEPGSSLASRTRVKTLA QDTLEANAR-----FFGN-- --DISKVPKQALTVGVATVM DAR-----------------
  Api.mel  KIKEAGGIELFIGGIGPDGH IAFNEPGSSLASRTRVKTLA QDTLEANAR-----FFGN-- --DISKVPNQALTVGVGTVM DAK-----------------
  Dro.mel  QIREAGGVELFIGGIGPDGH IAFNEPGSSLVSRTRVKTLA QDTLEANAR-----FFDN-- --DMSKVPKQALTVGVGTVM DSK-----------------
  Sch.jap  EIKKSGGIHLFVGGIGPDGH IAFNEPGSSLVSRTRVKTLA KETVVANAR-----FFGD-- --DLSQVPQRCLTVGVGTVM DAN-----------------
  Cae.ele  KIKESGGIDLFVGGIGPDGH IAFNEPGSSLASRTRIKTLN EDTIQANAR-----FFGG-- --DITKVPTQALTVGVQTVM DAR-----------------
  Cae.bri  KILEAGGIDLFIGGIGPDGH IAFNEPGSSLASRTRIKTLN EDTIQANAR-----FFGG-- --DLSKVPTQALTVGVQTVM DAR-----------------
  Cry.neo  SIKAVGGIDLFLGGIGADGH IAFNEPGSSLTSRTRIKTLA YETILDNCR-----FFNN-- --DLSLVPRMALTVGVQTVM DAR-----------------
  Usi.may  KIQAVGGIDLFMAGVGSDGH IAFNEPGSSLASRTRIKTLA YDTVLDNSR-----FFDN-- --DPLKVPRMALTVGVQTVM DAR-----------------
  Gib.ze1  AIKAVGGIDLFLAGIGEDGH IAFNEPGSSLASRTRVKTLA YDTILSNSR-----FFDN-- --DVSKVPRMALTVGVQTVL EAK-----------------
  Mag.gri  SIRRAGGIDLFLAGIGEDGH IAFNEPGSSLASRTRVKTLA YDTILANSR-----FFGN-- --DMEKVPKMALTVGVQTVL EAR-----------------
  Gib.ze2  KIKSFGGIELFLGGVGTDGH IAFNEPGSSLSSRTRVKSLA YETRIANAR-----FFDD-- --DIDAVPDMALTVGVQTVM DAR-----------------
  Asp.nid  RIARYGGIELFLGGVGSDGH IAFNEPGSSLNSRTRVKTLA YDTILANSR-----FFNN-- --DMAQVPRMALTVGIRTIM EAR-----------------
  Bor.bur  KIKSFGGIMLFVGGIGPDGH IAFNEPGSSLTSRTRIKTLT QDTIIANSR-----FFEG-- --DVNKVPKNALTVGIGTIM DSQ-----------------
  Bor.gar  KIKSFGGIMLFVGGIGPDGH IAFNEPGSSLTSRTRIKTLT QDTIIANSR-----FFEG-- --NVNKVPKSALTVGVGTIM DSQ-----------------
  Bac.th3  KIKSYGGIDLFMGGIGPDGH IAFNEPGSSLTSRTRQKTLT TDTIIANSR-----FFDN-- --DINKVPKTALTVGVGTVL SAK-----------------
  Bac.fr2  KIKSYGGIDLFMGGIGPDGH IAFNEPGSSLSSRTRQKTLT TDTIIANSR-----FFDN-- --DINKVPKTSLTVGVGTVL SAR-----------------
  Por.gi1  AIEAAGGIDLFIGGIGPDGH IAFNEPGSSLTSRTRIKTLT TDTVLANSR-----FFDN-- --DTNQVPKRALTVGVGTIM DAR-----------------
  Tre.den  AIRSYGKIHLFLGGIGADGH IAFNEPYSSLTSRTREKTLT RDTIIMNSR-----FFEG-- --NEDLVPKTALTVGIGTIM DAE-----------------
  Fus.nuc  KILEVGGIDLFLGGVGVDGH IAFNEPGSSFKSRTREKQLT EDTIIVNSR-----FFNN-- --DITKVPQSALTVGVSTIM DAK-----------------
  Dic.di2  KIQSYGGIDLFLGGMGVDGH IAFNEPGSSLSSRTRIKTLT RDTIIANSR-----FFNN-- ---INQVPTQALTVGVGTIM DAR-----------------
  Vib.cho  KIKSYGKINLFMGGVGNDGH IAFNEPASSLSSRTRIKTLT EDTRIANSR-----FFDG-- --DINQVPKYALTIGVGTLL DAQ-----------------
  Vib.vul  KIKSYGRINLFMGGVGNDGH IAFNEPASSLSSRTRIKTLT EDTRIANSR-----FFDG-- --DINQVPKYALTIGVGTLL DSQ-----------------
  Vib.par  KIKSYGKINLFMGGVGNDGH IAFNEPASSLSSRTRIKTLT EDTRIANSR-----FFDG-- --DINQVPKYALTIGVGTLL DAE-----------------
  Vib.fis  KIKSYGRINLFMGGVGNDGH IAFNEPASSLSSRTRIKTLT EDTRIANSR-----FFGG-- --DMNLVPEYSLTIGVGTLL DSE-----------------
  Pho.pr2  KIKSYGRINLFMGGVGNDGH IAFNEPASSLASRTRIKTLT QDTRIANSR-----FFDN-- --DINQVPKYALTIGVGTLL DSA-----------------
  Pho.pr1  KIKSYGKINLFMGGVGNDGH IAFNEPASSLSSRTRIKTLT EDTRIANSR-----FFGG-- --DMTQVPKYALTIGVATLL DAE-----------------
  Esc.co2  KIRSYGKIHLFMGGVGNDGH IAFNEPASSLASRTRIKTLT HDTRVANSR-----FADN-- --DVNQVPKYALTVGVGTLL DAE-----------------
  Esc.co3  KIRSYGKIHLFMGGVGNDGH IAFNEPASSLASRTRIKTLT HDTRVANSR-----FFDN-- --DVNQVPKYALTVGVGTLL DAE-----------------
  Shi.fl1  KIRSYGKIHLFMGGVGNDGH IAFNEPASSLASRTRIKTLT HDTRVANSR-----FFDN-- --DVNQVPKYALTVGVGTLL DAE-----------------
  Sal.ent  KIRSYGKIHLFMGGVGNDGH IAFNEPASSLASRTRIKTLT HDTRVANSR-----FFDG-- --DVNQVPKYALTVGVGTLL DAE-----------------
  Sal.typ  KIRSYGKIHLFMGGVGNDGH IAFNEPASSLASRTRIKTLT HDTRVANSR-----FFDG-- --DVNQVPKYALTVGVGTLL DAE-----------------
  Yer.pes  KIKSYGKIHLFMGGVGVDGH IAFNEPASSLASRTRIKTLT QETRIANSR-----FFGG-- --DANLVPKYALTVGVGTLL DAE-----------------
  Yer.pse  KIKSYGKIHLFMGGVGVDGH IAFNEPASSLASRTRIKTLT QETRIANSR-----FFGG-- --DANLVPKYALTVGVGTLL DAE-----------------
  Erw.car  KIKSYGKIHLFMGGVGNDGH IAFNEPASSLASRTRIKTLT EETRIANSR-----FFGG-- --DVSLVPKFALTVGVGTLL DAE-----------------
  Pho.lum  KIKSYGQIHLFMGGVGNDGH IAFNEPASSLTSRTRIKTLT VETRTANSR-----FFDN-- --DINQVPKYALTVGVGTLM DAE-----------------
  Hae.som  KIKSYGKINLFMGGVGVDGH IAFNEPASSLASRTRIKTLT EDTLIANSR-----FFDN-- --DVTKVPKYALTIGVATLL DAE-----------------
  Man.suc  KIKSYGKINLFMGGVGVDGH IAFNEPASSLSSRTRIKTLT PDTLIANSR-----FFNN-- --DVSQVPKYALTIGVATLL DAE-----------------
  Act.ple  KIKSYGKIHLFMGGVGVDGH IAFNEPASSLGSRTRIKTLT EDTLIANSR-----FFDN-- --DITKVPKYALTVGVATLL DAE-----------------
  Pas.mul  KIKSYGKIHLFMGGVGVDGH IAFNEPASSLSSRTRIKTLT EDTLIANSR-----FFDN-- --DVNKVPKYALTIGVGTLL DAE-----------------
  Hae.duc  KIKYYGKIHLFMGGVGIDGH IAFNEPASSLGSRTRIKTLT EDTLIANSR-----FFNN-- --DISQVPKYALTIGVATLL DAE-----------------
  Hae.inf  KIKSYGKIHLFMGGVGVDGH IAFNEPASSLSSRTRIKTLT QDTLIANSR-----FFNN-- --DVTQVPKYALTIGVGTLL DAE-----------------
  Blo.flo  KIKSYGNIHLFIGGVGKDGH VAFNEPGSSFNSRTRVKNLS RETRLSNAR-----FFSY-- --KIEAVPKFALTIGLATLL ESQ-----------------
  Neu.cra  KIAAAGGIDLFLAGLGEDGH LAFNEPGSSLASRTRVVALA EDTILANSR-----FFDD-- --DVNKVPQLALTVGVKTVL EAR-----------------
  Try.bru  KIAAVGGVELFLAGVGTDGH LAFNEPGSSLESLTRVKSLN QETITSNAR-----FFDN-- --DIRKVPTMALTVGIRTVM NAR-----------------
  Try.cru  KIRQVGGIHLFLAGIGTDGH IAFNEPGSSLDSVTRVKSLN DETIASNAR-----FFNN-- --DIRKVPTMALTVGIRTVM QAK-----------------
  Lei.maj  KIRAVGGIHLFLAGIGTDGH LAFNEPGSSLYSRTRVKSLN AETMESNAR-----FFGN-- --DVSRVPTMALTVGLRTIM EAK-----------------
  Can.al1  KIKQYGRIDLFLGGLGPEGH LAFNEAGSSRNSKTRKVELV ESTIKANCR-----FFGN-- --DESKVPKYALSVGISTIL DNSD----------------
  Can.al2  KIKQYGRIDLFLGGLGPEGH LAFNEAGSSRNSKTRKVELV ESTIKANCR-----FFGN-- --DESKVPKYALSVGISTIL DNSD----------------
  Deb.han  KIKSVGCIHLFMGGLGAEGH LAFNEAGSVRESITRKVALV ESTLKANSR-----FFNN-- --DTSKVPSHALSVGISTIL DNSD----------------
  Yar.lip  TIASFGGIDLFLAGVGVEGH IAFNEKGSTRDSRTRQVFLD ESTIRVNSR-----FFE--- --DPSQVPRSALSVGVSTVL A-AK----------------
  Spi.ba1  LVQQS-PPDIWLLGIGHNGH IAFNEPGSDGTSKTRLVQLS ESTIK--------------- -------------------- --------------------
  Spi.ba2  LVSSC-PPDIWLLGIGLNGH IAFNEPGSACESRTRLVSLT PSTIEANRR-----FFGI-- --D-EQVPTSSLTVGISTIL KAR-----------------
  Gia.la3  ELKAIGPCDVWLLGIGHNGH IAFNEPGSPRDSRTRVVCLT QSTIDANAR-----FFGN-- --DKSKVPTKALSVGIATIM ESR-----------------
  Gia.la1  ELKAIGPCDVWLLGIGHNGH IAFNEPGSPRDSRTRVVCLT QSTIDANAR-----FFGN-- --DKSKVPTKALSVGIATIM ESR-----------------
  Gia.la2  ALQTIGPCDVWLLGIGHNGH IAFNEPGSPRDSRTRVVCLT QSTIDANAR-----FFGN-- --DKSKVPTKALSVGIATIM ESR-----------------
  Des.haf  EIKKAGGIDLQLLGLGGDGH WGFNEPGSSLGSRTRVVVLT QQTLDDNYE-----AFYKKA GIERSQMPHFAITMGIGTIL EAR-----------------
  Bac.th1  RIESFGGIDIALLGIGRVGN IAFNEPGSRLNSTTRLILLD NASRNEASK-----IFGTI- ----ENTPISSITMGVSTIL GAK-----------------
  Bac.fr1  RIESFGGIDIALLGIGRVGN IAFNEPGSRLNSTTRLILLD SGSRNEASK-----IFGTI- ----DNTPISSITMGVATIL AAK-----------------
  Por.gi2  KIDSLGGIRHMLLGIGSAGS IAFNSPGTHPNTYTRLVVLG HTEHNDALT-----IFSSH- ----DTIPPSAISMGLATIQ KAH-----------------
  Cyt.hut  KIDSAGGLDVQLLGIGRTGH IGFNEPGSRLDSTTRLITLD HVTRIDAAS----DFFGE-- ----EHVPRTAITMGIGTIF KAK-----------------
  Dic.di1  KIEQVGGIDLMLIPIGKR-- IGFNESGSLANTKTRLVDLE QNTRIDAAS----DFFGT-- ----EHVPHHALTMGLSTMF NSK-----------------
  Rho.ba4  ELIDAGGIDIQLLGIGRTGH IGFNEPGSGTDSRTRMITLD GMTRIDSAS----HFFGV-- ----ENVPRRAITMGVSTIL QAR-----------------
  Tet.the  KIESVGGIDFQLLGIGRTGH IGFNEPGSSLLSKTRIINLD KKTRMDAAS----DFMGL-- ----QHVPKYAITMGVSSVM KAK-----------------
  Par.tet  LILEKGGLDFQLLGIGSTGH IGFNEPGSSVNSKTRLITLD RKTRADASS----SFYGI-- ----ENVPKYAITMGIGTIL QAK-----------------
  Rho.ba3  LIASSGGIDLQLLGIGRTGH IGFNEPGATRDTRTRMVKLD DLTRLDAVK----DFGGI-- ----EHVPLLAITMGVDSIL QSR-----------------
  Tri.vag  MILDAGGLDFQLLGIGRTGH IGFNEPRSNINSGTRLLTLN HLTRSDAAP----AFKGI-- ----KNVPKQAVTMGVHSVL GAK-----------------
  Ent.mos  QIKEVGGLDIQILGIGRSGH VGFNEPGSPINSITRKIYLD RITRLDASS----DFFGV-- ----ENVPTQAITMGVGTIM SAK-----------------
  Ent.his  QIKEAGGIDIQILGIGRSGH IGFNEPGSPITSITRKIYLD RITRLDASG----DFFGL-- ----ENVPLQAITMGVGSIM SAK-----------------
  Ent.ter  AIKDAGGIDIQVLGIGKTGH IGFNEPGSPLTSTTRKIYLD KITRLDASG----DFFGI-- ----ENVPTQAITMGVGTIM AAK-----------------
  Ent.inv  QIEEAGGLDLQILGIGRSGH IGFNEPGSPATSKTRKIYLD SITRLDAAG----DFFGM-- ----EHVPTQAITMGVGTIM KAK-----------------
  Mas.bal  -----------------PGH IGFNEPGSSPKSQTRLVYLD KVTRRDAAS----DFFGQ-- ----ANVPHQAITMGIGSIL KSR-----------------
  Cor.glu  KIAAES-VDVQILGIGGNGH IAFNEPSSSLSGLTKVQALH PKTVEDNAR-----FFN--- --TIEEVPTHALTQGLGTLS RAQ-----------------
  Cor.eff  KIIDTG-VAIQLLGVGVNGH IGFNEPTSALQGPTKVQALH PQTIKDNAR-----FFND-- --CIENVPTHAMTQGLGTIT RAE-----------------
  Str.coe  ALGGSGGVDLQLLGIGTDGH IGFNEPCSSLASRTRIKTLT EQTRIDNAR-----FFDG-- --DIEQVPHHVITQGIGTIL EAR-----------------
  Str.ave  ALAAAGGVDLQLLGIGTDGH IGFNEPCSSLASRTRIKTLT EQTRVDNAR-----FFDG-- --DIEQVPHHVITQGIGTIL EAR-----------------
  Bif.lon  AIEAAGGIDVQILGIGTDGH VGFNEPGSSLASGTRVKTLA EQTRIDNAR-----FFDN-- --DINQVPTHCITQGIGTIM KAR-----------------
  Lei.xyl  AIAESGGVDVQILGIGTDGH IGFNEPGSSFASITRVKTLT EQTRKDNSR-----FFPSE- ----DDVPMHCVTQGLSTIL KAR-----------------
  Pro.acn  AIQEADGVDVQILGIGANGH IGFNEPTSSLSSRTRVKTLA ERTKADNAR-----FFEEG- ----EKVPSHCVTQGLGTIM DAR-----------------
  Cor.dip  LIVEKGGVDIQILGIGTDGH IAFNEPTSSMASRTRIKTLH PDTVRDNSR-----FFNGNE ----SQVPHHVMTQGIGTIR EAR-----------------
  Bre.lin  AIAEAGGVDLQILGIGTDGH LAFNEPGSSLSSRTRVKTLA RQTRIDNAR-----FFDDDV ----DAVPQHCLTQGLGTIL EAR-----------------
  Sym.the  AIRAAGGLDILILGVGHNGH IGFNEPGAPWDGRTRIVELA ERTRQANAR-----FFNNNI ----DEVPRRAITMGIGTIL EAR-----------------
  Rub.xyl  EIRRCGGADLCVLGIGRNGH IGFNEPGAPFGSRTRIVRLA ESTRRVNAR-----DFEE-- ----GRVPEHAITVGMATIF ESR-----------------
  Mag.mag  RISRAGGLDLQILGLGVNGH IGFNEPGCGLASRTRLVGLR RSTRSTNAP-----IFAP-- ----DPVPEAALTMGIGTIS SAR-----------------
  Rho.ba2  LIAEAGGIDLQLLGLGANGH IGFNEPGATEDSRTRVVDLT EETIAANAR-----FFDSP- ----EDVPRRALTMGIATIL EAR-----------------
  Pro.mar  QLQSFGGVGVQLLGLGSNGH VGFNEPPCGPEAACRVVALS QSTRQQNAA-----AFGGDP ----SQVPSQALTLGLKEIL AAD-----------------
   Syn.sp  ALNEQGGIGVQLLGLGSNGH VGFNEPPCGREQACRVVELS DATRRQNAG-----LFSGDP ----EAVPVRAITLGLKEIL AAE-----------------
  Syn.elo  CLKQAGGLDLQLLGLGENGH LAFNEPGSARESRVRLVQLS DRTRQQNAG-----AFGGDP ----EAVPSAALSLGLADIL EAR-----------------
  Mes.spB  RIRDSGGIGLQLLGIGRNGH IGFNEPGADRKSRTHIVTLS ESTRKANAG-----DFPAG- ----TPVPKQAVTMGIATIL EAE-----------------
  Esc.co1  LIARKGGLDLCVLGLGKNGH LGLNEPGESLQPACHISQLD ARTQ-QHEMLKT-------- ----AGRPVTRGITLGLKDI LNA-----------------
  Shi.fl2  LIARKGGLDLCVLGLGKNGH LGLNEPGESLQPACHISQLD ARTQ-QHEMLKT-------- ----TGRPVTRGITLGLKDI LNA-----------------
  Lis.in1  FIDERGGMDFILLGIGLNGH IGFNEPFVPVDVNCHVVELD EVTKRVMSKYFD-------- ----TDLPLTHGISLGMKQI LAA-----------------
  Lis.mo1  FIDDRGGMDFILLGIGLNGH IGFNEPFVPVDVNCHVVELD DVTKRVMSKYFD-------- ----TDLPLTHGISLGMQQI LAA-----------------
  Lis.in3  ILEENE-RDLQILGLGVNGH LGANEPGTPFDARLFLADSD ESTIKSTIMYN---NLTE-- ----DEAPSQMLTLGLADMM DAK-----------------
  Lis.mo3  ILAENE-RDLQILGLGVNGH LGANEPGTPFDARLFLADSD ESTIKSTIMYN---NLKE-- ----DEAPSQMLTLGLADMM DAK-----------------
   Nos.sp  LLQAQP-IDLCCLGVGENGH LAFNDPSVANFQDPYSVKLV KLDPVNRQQQVNTGQFPH-- ---LDSVPQYAFTVTLPLIC SAK-----------------
  Ana.var  LLQAQP-IDLCCLGVGENGH LAFNDPSVANFQDPYSVKLV KLDPVNRQQQVNTGQFPH-- ---LDSVPQYAFTVTLPLIC SAK-----------------
  Nos.pun  LLQAQP-IDLCCLGIGENGH LAFNDPAVANFQDPYSVKLV KLDTVNRQQQVSTGQFPN-- ---LETVPQYAFTVTISAIC SAK-----------------
  Tri.ery  LLSAQP-IDLVLLGIGDNGH LAFNDPSVANFNDPQTIKLV KLDLTSRQQQVNQGHFPH-- ---LDAVPQYAFTVTIPAIC SAK-----------------
  Cro.wat  LLQQYP-IDLCLLGVGLNGH LAFNEPQVANFNDTYKVKIV KLDPQTRQVQVNQGHFST-- ---LDQVPKYALTLTIPTIM SAK-----------------
  Bac.th2  LLLRHP-VDIVCLGIGENGH IAFNDPDVANFNDSHLVKVV ELDPICRQQQVNEKCFEA-- ---FDLVPAKALTLTIPALL KAD-----------------
  Rho.ba1  LLRQTR-IDVSLVGIGENAH LAFNDP-PADLTTTEPYLLV DLDQRCREQQVGEGWFSS-- ---LEEVPTQAISMSVQQIL KSR-----------------

  Bac.hal  ------------------EI LLLASGKKKADALYQLIHGK VD-ESFPASVLQRHE-QVTI IADREALQKVAVSSN----- --------------------
  Bac.li2  ------------------QI LLLVSGEKKAGILAKLLTEE PN-EDTPASVLKTHQ-DVVI IADSDALSIVKERGMAF--- --------------------
  Bac.cla  ------------------EI LLLISGKAKAEAFAKLCSDE VT-EAFPASILNKHP-NVTV IADEEAASVYTQKAHL---- --------------------
  Oce.ihe  ------------------EI LLLVSGSEKAEALEKLVNGN VS-EEFPASILQTHQ-NVKI IADKAALQDISYHHFSETM- --------------------
  Bac.li1  ------------------RI LLLVSGNEKSEALARLLNST RV-SQEFPASILRKH-KDVT VMADDAALNKIH-------- --------------------
  Bac.su2  ------------------RI LLLISGKSKAEAVRKLLEGN IS-EDFPASALHLHS-DVTV LIDREAASLRP--------- --------------------
  Geo.kau  ------------------RI VLLASGEEKADAMARLLEGV VT-PDLPASALHLHP-DVTI IADCEALSLIPKEKRRVDAP --------------------
  Lac.pla  ------------------HL LLEAFGENKADAVKGMIEGP DT-PELPASILQNHP-DVTV IIDEAAASKLSKKY------ --------------------
  Ped.pen  ------------------HI LIEAYGEDKADAIKGMIEGP VT-TDLPASVLQNHD-NVTV IIDEAAASKLSNK------- --------------------
  Lac.lac  ------------------NI VLMAYGKEKAEAIKGMVEGE VT-TELPASILQNHA-NVTV IADEAAVSLLSK-------- --------------------
  Str.pyo  ------------------MI VLLAFGQEKADAIKGMVFGP IT-EHLPASILQKHD-HVIV IVDEAAASQLD--------- --------------------
  Str.aga  ------------------TI VLVAYGIEKAEAIASMIKGP IT-EDMPASILQKHD-DVVI IVDEAAASKL---------- --------------------
  Str.pne  ------------------SI ILFAYGESKAEAIAGTVSGP VT-ENLPASSLQNHP-DVTI IADAEALSLL---------- --------------------
  Str.sui  ------------------TI VLMAYGQEKADAIKATVEGA VT-EDVPASVLQNHD-NVIL ILDQAAASKLV--------- --------------------
  Str.mut  ------------------MI LLMAFGEEKAEAVAAMVKGP VT-EEIPASILQTHP-KVIL IVDEKAGAGI---------- --------------------
  Str.the  ------------------KI ILFAYGDKKADAIFKMLKGP VT-EEVPASVLQNHP-DVTL ILDQAAAAKL---------- --------------------
  Ent.fa1  ------------------EI VLMAFGESKADAIKGMIEGP VT-NHLPASVLQNHD-NVVV IIDEEAASKL---------- --------------------
  Ent.fa2  ------------------KM ILMAYGEAKAEAIKGMIDGP VT-TDMPASALQNHQ-DVVV IIDDAAASKL---------- --------------------
  Lac.cas  ------------------KI LLLAFGENKADAVKKMIEGP VT-NDVPASALQKHS-DVVV ILDKAAASKLSKK------- --------------------
  Lac.gas  ------------------KI VLLAFGESKQDAVKALVEGP VT-EEVPASILQDHP-DVTV ICDEVAAAKLDPKYRK---- --------------------
  Lac.joh  ------------------KI VLLAFGESKQDAVKALVEGP VT-EEVPASILQDHP-DVTV ICDEVAAAKLDPKYRN---- --------------------
  Lac.aci  ------------------KI VLMAFGEKKAKAIKEMIEGP IT-EEVPASILQKHP-DVTV IVDTYAAQELDDKYKN---- --------------------
  Oen.oen  ------------------EI LIAAYGKEKAQAVKEFIEGP VT-EDVPASILQKHP-KVTV ILDQAAAALLSKK------- --------------------
  Leu.mes  ------------------KI LLIATGESKAEAVAATINGP IT-EDVPASILQKHS-DVTI IIDEAAASKL---------- --------------------
  Lis.in2  ------------------KI ILLAFGENKAQAIKETIKGP VD-VNCPASVLQNHP-DVTV ILDNEAASLL---------- --------------------
  Lis.mo2  ------------------KI ILLAFGENKAQAIKETIKGP VD-VNCPASVLQNHP-DVTV ILDNEAASLL---------- --------------------
  Bac.ant  ------------------QI LLVAMGSKKAEAVKELLQGA YS-EACPATVLQRHP-NVTV IADQEALSLCSEAIADEHRQ VFTISDLLSDSRVGETAN--
  Bac.cer  ------------------QV LLVAMGSKKAEAVKELLQGE YS-EECPATVLQRHP-NVTV IADQEALSLCSEAIADEHRQ VFTISDLLSDSRVGETAN--
  Exi.sp2  ------------------KI LLVASSERKAEAIRDMMEGP AT-TDCPATILQRHA-DVMV VLDEEAASLLSDEAKRTGRA AYTN--FMK-----------
  Sta.aur  ------------------RI ILLAFGEKKRAAITHLLNQE IS-VDVPATLLHKHP-NVEI YLDDEACPKNVAKIHVDEMD --------------------
  Sta.epi  ------------------RI ILLAFGPKKKEAISKLLNEQ VT-EDVPATILHTHP-NVEV YVDDEAAPDCL--------- --------------------
  Bac.sph  ------------------CI LLIAVGETKREVLERVLASD YT-EEIPASALTKHP-NVII LTDLQVEENKS--------- --------------------
  Clo.per  ------------------KI MVIASGEGKAEVVKAMMSGK IT-TEIPATMLQMHR-DVIL IVDEDAAKLLK--------- --------------------
  Clo.tet  ------------------KI ILLINGEVKAEIVKKLINGN VS-TKVPASLLHLHP-NCTV ILDKEAAKFI---------- --------------------
  The.ten  ------------------KI MLLASGSNKAKAIKETLKGR LT-TKVPSTVLALHP-DVTI IIDKRAASLLTDEELANVEL ID------------------
  Clo.ace  ------------------KI LLLANGEKKAEAIFKMVNGK IS-PEVPASILQLHN-DTTI IIDKAAAKML---------- --------------------
  Bac.su1  ------------------KH IVLLASGEEKADAIQKMAEG PVTTDVPASILQKHN-HVTV IADYKAAQKLKSASFS---- --------------------
  Myc.pul  ------------------KK IMMVSFGKEKAQVTKQMLED KPNENVTASFLQEHP-NCIY ILDKEAASLLNEETLKKAKW I-------------------
  Myc.hyo  ------------------KK AIMISFGSHKADVTKSMLED EPNTEISASFLQLHP-NCTF ILDKKAASKLSEKTLKSAIW Y-------------------
  Myc.my2  ------------------KK AIMVSYGIHKALVTKQMIED KPNEQITASFLQLHK-DCTY ILDKDAASLLDKKYLEIAER R-------------------
  Myc.pen  ------------------KI VLVVVGDSKKEALNALMNSK SFDSNWPCTALVNHD-NVVV YYIG---------------- --------------------
  Myc.my1  ------------------KI LLLATGINKSEAIYHLIKG- QITKKWPCTILQKHN-DVTI IIDKNAASKLTNLKAN---- --------------------
  Mus.mu4  ------------------EV MILITGAHKAFALYKAIEEG VN-HMWTVSAFQQHP-RTVF VCDEDATLELKVKTVKYFKG LMLVHNKLVDPLYSIKEKEI
  Mus.mu1  ------------------EV MILITGAHKAFALYKAIEEG VN-HMWTVSAFQQHP-RTVF VCDEDATLELKVKTVKYFKG LMLVHNKLVDPLYSIKEKEI
  Mus.mu5  ------------------EV MILITGAHKAFALYKAIEEG VN-HMWTVSAFQQHP-RTVF VCDEDATLELKVKTVKYFKG LMLVHNKLVDPLYSIKEKEI
  Mes.aur  ------------------EV MILITGAHKAFALYKAIEEG VN-HMWTVSAFQQHP-RTVF VCDEDATLELKVKTVKYFKG LMLVHNKLVDPLYSIKEKEI
  Hom.sa1  ------------------EV MILITGAHKAFALYKAIEEG VN-HMWTVSAFQQHP-RTVF VCDEDATLELKVKTVKYFKG LMLVHNKLVDPLYSIKEKET
  Pon.pyg  ------------------EV MILITGAHKAFALYKAIEEG VN-HMWTVSAFQQHP-RTVF VCDEDATLELKVKTVKYFKG LMLVHNKLVDPLYSIKEKET
  Bos.tau  LVSAYPASLMSEYEFVPAQV MILITGAHKAFALYKAIEEG VN-HMWTVSAFQQHP-RTVF VCDEDATLELKVKTVKYFKG LMLVHNKLVDPLYSIKEKEI
  Can.fam  ------------------EV MILITGAHKAFALYKAIEEG VS-HMWTVSAFQQHP-RTVF VCDEDATLELKVKTVKYFKG LMLVHNKLVDPLYSIKEKET
  Xen.la2  ------------------EV MILITGAHKAFALYKAIEEG VN-HMWTVSAFQQHP-STVF VCDEDATLELRVKTVKYFKG LMRVHNKLVDPLYSMKEKWT
  Gal.ga2  ------------------EV MILITGAHKAFALYKAIEEG VN-HMWTVSAFQQHP-QTVF VCDEDATLELKVKTVKYFKG LMLVHNKLVEPLYSMKETEA
  Gal.ga3  ------------------EV MILITGAHKAFALYKAIEEG VN-HMWTVSAFQQHP-QTVF VCDEDATLELKVKTVKYFKG LMLVHNKLVEPLYSMKETEA
  Dan.rer  ------------------EV MILITGSHKAFALYKAIEEG VN-HMWTVSAFQQHP-QTVF VCDEDATQELRVKTVKYFKG IIHVHNKMVEEP--------
  Tet.nig  ------------------EV MILITGAHKALALAKAIEEG VN-HMWTVSAFQQHP-QSIF VCDEDATLELRVKTVKYFQG LMHVHNKLVET---------
  Mus.mu2  ------------------EV MILITGAHKAFALYKAMEEG VN-HMWTVSAFQQHP-RTIF VCDEDATLELRVKTVKYFKG LMHVHNKLVDPLYSMKEGN-
  Mus.mu3  ------------------EV MILITGAHKAFALYKAMEEG VN-HMWTVSAFQQHP-RTIF VCDEDATLELRVKTVKYFKG LMHVHNKLVDPLYSMKEGN-
  Rat.nor  ------------------EV MILITGAHKAFALYKAIEEG VN-HMWTVSAFQQHP-RTIF VCDEDATLELRVKTVKYFKG LMHVHNKLVDPLCSMKEGD-
  Hom.sa3  ------------------EV MILITGAHKAFALYKAIEEG VN-HMWTVSAFQQHP-RTIF VCDEDATLELRVKTVKYFKG LMHVHNKLVDPLFSMKDGN-
  Hom.sa4  ------------------EV MILITGAHKAFALYKAIEEG VN-HMWTVSAFQQHP-RTIF VCDEDATLELRVKTVKYFKG LMHVHNKLVDPLFSMKDGN-
  Hom.sa2  ------------------EV MILITGAHKAFALYKAIEG- VN-HMWTVSAFQQHP-RTIF VCDEDATLELRVKTVKYFKG LMHVHNKLVDPLFSMKDGN-
  Xen.la1  ------------------EV MILITGAHKAFALYKAIEEG VN-HMWTVSAFQQHP-RTIF VCDEDATLELRVKTVKYFKG LMHVHNRLVDPLLSMKKN--
  Gal.ga1  ------------------EV MILITGAHKAFALYKAIEEG VN-HMWTVSAFQQHP-RTIF VCDEDATLELRVKTVKYFKD GEISISKPGIISESLSPG--
  Ano.gam  ------------------EV MIMILGSHKAFALYKAIEEG VN-HMWTVSAFQQHP-HTIM ICDEDATLELRVKTVKYFK- --------------------
  Api.mel  ------------------EV MILITGSHKAFALYKAIEEG IN-HMWTVSAFQQHP-RTII VCDEDATLELRVKTVKYFKG LSAIHQKLIEEDGNTILRRS
  Dro.mel  ------------------EV MILITGAHKAFALYKAIEEG VN-HMWTVSAFQQHA-NTLM ICDEDATLELRVKTVKYFKG ------ILRDLDEGSPLEGY
  Sch.jap  ------------------EV MILVTGTSKALALQKAIEEG VN-HMWTVSAFQHHK-KAIF VVDEDATMELRTKTVRYFKD LDSIHRKLNEISF-------
  Cae.ele  ------------------EV MILITGSHKALALHQAIECG IS-HMCTVSAMQMHR-CATF IADEDATLELKVKTVKYFKG LMNHHRSLVMF---------
  Cae.bri  ------------------EV MILITGSHKALALHQAIECG VS-HMCTVSAMQMHP-CATF VADEDATLELKVKTVKYFKG LMALHRKLVEF---------
  Cry.neo  ------------------EV VLVVTGQNKSLALSQMIEGA VN-HMVTASALQTHP-WALV VCDEDATLELRVKTVKYFKS IEKVQDEVEAKYGPVASVRL
  Usi.may  ------------------EI LVIIVGQHKAHALAKCVEEG VN-HMNTVSCIQLHP-NALL VSDEDATSELRVRTVRYFKG IERAQEEIEKLYG-------
  Gib.ze1  ------------------EV VVIILGARKALALQKCVEQG VN-HMWSLSCLQMHP-HPMI VVDEDATLELQ-----YFKS IEKVAREQGFEQILPSKVRT
  Mag.gri  ------------------EV VVIILGARKALALQRCLEQG VN-HMWTLSSLQLHP-HPMI VCDEDATLELQVKTVKYFKS IEQVAKTQGFEQILPSKMRT
  Gib.ze2  ------------------EV VIIATGASKALALQQAVEGG ------------LHS-RSMV VVDEDATLEMKVKTVNYFKG VAKT----------------
  Asp.nid  ------------------EV VIVATGAHKALAVKEGLEGG VN-HMWTISSLQLHQ-HPLI VCDRDATLELKVKTVRYFES IEQAGTDARTQGPPLVYRPR
  Bor.bur  ------------------EV LIIVNGHNKARALKHAIEKG VN-HMWTISALQLHK-NAII VSDKNATYELKVGTVEYFND IERKNFNND--LK-------
  Bor.gar  ------------------EI LIIVNGHNKARALKHAIEKG VN-HMWTISALQLHK-NTII VSDKKATYELKIGTVEYFND IERENFNND--LK-------
  Bac.th3  ------------------EV MIIVNGHNKARALYHAVEGS IT-QMWTISALQMHE-KGII VCDDAATEELKVGTYRYFKD IEAGHLDPESLIK-------
  Bac.fr2  ------------------EV MIIVNGHNKARALYHAVEGA IT-QMWTISALQMHE-KGII VCDDAATAELKVGTYRYFKD IEADHLDPQSLLK-------
  Por.gi1  ------------------EV MILVNGHTKARALREAVEGA VS-QMWTITALQLHR-QSII VCDEAACVELKVGTYNYFKD IERNNL--------------
  Tre.den  ------------------EV LIMATGHAKAEAVHQAVEGG VS-HVWTVSALQLHP-KSII ICDDAATDELKVKTVKYFLD IEKGNIETNVSRK-------
  Fus.nuc  ------------------EV LIMVEGNNKARALHMGIEEG IN-HMWTISALQLHE-KAII VADEDACAELKVATYKYYKD IEKKNYNIDKLIENLYKK--
  Dic.di2  ------------------EI ILIVTGHSKAIALYRTIEEG VN-HMWTASAIQMHK-KSII VCDEDATAELKVKTYKYFKQ VES-NSNY------------
  Vib.cho  ------------------EI MILVTGHNKALALQAAVEGS VN-HLWTVSALQLHP-KAVI VCDEPSTQELKVKTVKYFTE LEAKNIVGF-----------
  Vib.vul  ------------------EI MILVTGHNKALALEAAVEGS VN-HLWTVSALQLHP-KSVI VCDEPSTQELKVKTVKYFTE LEAKNIVGF-----------
  Vib.par  ------------------EV MILVTGHNKALALEAAVEGC VN-HLWTVSALQLHP-KAVI VCDEPSQQELKVKTVKYFSE LEAENIKGF-----------
  Vib.fis  ------------------EI MILITGHNKGLALQAAVEGS VN-HLWTVSALQLHP-KSVI VCDEPSTQELKVKTVKYFQQ LEAKNMEGF-----------
  Pho.pr2  ------------------EI MILVTGHNKALALEAAVEGN VN-HLWTVSALQLHP-KALI VCDEPATQELKVKTVKYFQE LETQNIKNL-----------
  Pho.pr1  ------------------EV MILIQGHNKALALQAAIEGS VN-HMWTISALQLHT-KAVM VADEAAQQELKVKTVKYFKD LEAENIKGL-----------
  Esc.co2  ------------------EV MILVLGSQKALALQAAVEGC VN-HMWTISCLQLHP-KAIM VCDEPSTMELKVKTLRYFNE LEAENIKGL-----------
  Esc.co3  ------------------EV MILVLGSQKALALQAAVEGC VN-HMWTISCLQLHP-KAIM VCDEPSTMELKVKTLRYFNE LEAENIKGL-----------
  Shi.fl1  ------------------EV MIMVLGSQKALALQAAVEGC VN-HMWTISCLQLHP-KAIM VCDEPSTMELKVKTLRYFNE LEAENIKGL-----------
  Sal.ent  ------------------EV MILVLGHQKAQALQAAVEGN VN-HMWTISCLQLHP-KAVV VCDEPSTMELKVKTLKYFNE LEAENIKGL-----------
  Sal.typ  ------------------EV MILVLGHQKAQALQAAVEGN VN-HMWTISCLQLHP-KAVV VCDEPSTMELKVKTLKYFNE LEAENIKGL-----------
  Yer.pes  ------------------EV MILVTGHGKAQALQAAVEGS IN-HMWTISCLQLHA-KAIM VCDEPSTMELKVKTVKYFRE LEAENVKDL-----------
  Yer.pse  ------------------EV MILVTGHGKAQALQAAVEGS IN-HMWTISCLQLHA-KAIM VCDEPSTMELKVKTVKYFRE LEAENVKDL-----------
  Erw.car  ------------------EV MILVTGRNKAQALQAAVEGN VN-HMWTISCLQLHA-KAIM VCDEPSTMELKVKTVKYFRE LETESMKNL-----------
  Pho.lum  ------------------EI MILATGLNKAQAIQAAIEGN VN-HMWTISCLQMHP-KSII VCDEPATMELKVKTVKYFHQ LEADIIGEFASKK-------
  Hae.som  ------------------EV MLLVTGHNKALALQAGVEGN VN-HFWTISALQLHR-HAIF VCDEPATQELKVKTVKYFTE LEQRAIHSVLD---------
  Man.suc  ------------------EV MLLITGHQKALALQACVEGA VN-HLWTVSALQLHR-HSIV VCDEPATQELKVKTVKYFTE LEAYAIHSVI----------
  Act.ple  ------------------EV MLLITGYNKALALQACVEGS VN-HMWTVSALQLHK-RGIV VCDEPATQELKVKTVKYFTQ LETQAIQSVL----------
  Pas.mul  ------------------EV MILVTGYNKAQALQAAVEGS IN-HLWTVTALQMHR-RAII VCDEPATQELKVKTVKYFTE LEASAIRSVK----------
  Hae.duc  ------------------EI MLLITGYNKALALQAGVEGS VN-HLWTVSALQLHE-RSII VCDEPATQELKVKTVKYFTQ LEAQEIASVC----------
  Hae.inf  ------------------EV MILATGHQKALAVQAAVEGS IN-HLWTVSALQMHR-HFLL VCDEAAQQELKVKTVKYFTE LEGAVAGTDYQDK-------
  Blo.flo  ------------------EI IIIATGQDKAAAVQAAIEGS VN-HTWPISCLQFHP-KTTL ICDELSTVELKIKTVKYFQE LEVNNNKIFN----------
  Neu.cra  ------------------EV LMIVLGAKKARALKKCVEEG VS-SMWTGSALQMHE-RATV ICDEEAAGELKWKTVKYFKS VERREFGHSHGSDQSLPIRK
  Try.bru  ------------------NV VVVATGAGKAVPVAHCVEGS VT-HAHPITALQLHP-AAVL CVDEDATLELKVKTVRYFKG LLEREEEFERLQSSVESEAP
  Try.cru  ------------------SV LVIATGSKKAIAVARCVEGS VT-HVHPITALQLHP-SAVL CLDEDATLELKVKTVKYFKG LLKREDELKRRQDQAPNTMS
  Lei.maj  ------------------FV LMMATGAGKALAVARCVEGG IT-HMCTATMLQMHP-AAVL CLDEDATLELKVRTTRYFKQ LLNTEKALEERQSNMNRAYS
  Can.al1  ------------------EI AIIVLGKSKQFALDKTVNGK PNDPKYPSSYLQDHA-NVLI VCDN-AAAGLKSKL------ --------------------
  Can.al2  ------------------EI AIIVLGKSKQFALDKTVNGK PNDPKYPSSYLQDHA-NVLI VCDN-AAAGLKSKL------ --------------------
  Deb.han  ------------------EI VIIVLGKSKTFALEKTLYGT KNDANYPSSYLQDHH-NVMV VCDN-EAAGLRAKL------ --------------------
  Yar.lip  ------------------EV IILAFGFAKAEAVKKTLLDE VS-SDCPSTFAREHT-NSQL IIDTGSASGLGALAQSLHMH DGSPVFEEMPAVQKVEAK--
  Spi.ba1  -------------------- -------------------- -------------------- -------------------- --------------------
  Spi.ba2  ------------------KL VLLATGDAKKCAVDAAFA-S VS-SDCPASFLQGT--DCGF WVDFE--------------- --------------------
  Gia.la3  ------------------EI LLLATGESKREAVTKSVKGK CE-THCPASFLHEHP-HCRF YVDMDAGKEVDNTCCQATNQ ASCCGSTSCHAAKA------
  Gia.la1  ------------------EI LLLATGESKREAVTKSVKGK CE-THCPASFLHEHP-HCRF YVDMDAGKVVDNTCCQATNQ ASCCGSTSCHAAKA------
  Gia.la2  ------------------EI LLLATGESKCEAVTKAIVGE PT-NAVPASLLQRHP-RCCF YVDEAAGAEVAETVTE---- --------------------
  Des.haf  ------------------NI LMIVNGPKKAGMVAQCLEGP VT-SQVTASAIQLHSGEITV VLDEGAASQLTNSAHYRHTE NIKCAYGL------------
  Bac.th1  ------------------KV YLLAWGENKAAMIKECVEGP IS-DTIPASYLQTHN-NAHV AIDLSASMNLTRIQRPWLVT S--------CEWNDKLIRSA
  Bac.fr1  ------------------KI YLLAWGEEKAHMVKECVEGN VT-DTIPASYLQTHN-NAHV AIDLSAASNLTRIQRPWLVT S--------CEWNDKLIRSA
  Por.gi2  ------------------KV TLLAWGESKAEVIAQAIEGK IC-EASPASSLQLHR-NASI VLDLSASSCLTRISRPWLVT S--------CIWNKQLIRRA
  Cyt.hut  ------------------RI ILMAWGEGKAQIIKKTVEGK IT-ESIPATFLQTHP-NVGV ILDTASCAELTRIKTPWLVG S--------VYWDEHARKRA
  Dic.di1  ------------------RI ILMAFSEGKASIVQKTTEGE IT-PAIPSTIFQRHQ-KCQL IIDEAAAVEITRCKQPWVIH STGTTL--TIKWSPLLARKA
  Rho.ba4  ------------------KI FLLAFGEGKSSIIARTIEGE LA-PSVPATSLQEHT-DAEL ILDRAAAAQLTVIQSPWLVD K--------VTWDDTMVRRA
  Tet.the  ------------------KI AIMGFSETKAPIIASTIEGP VT-SECPATFLQTHP-NCTF YMDLAAAEKLTRHVAPWTIK --GVNSDPDMIYDDYWAKKA
  Par.tet  ------------------KI IIAAFTEGKQRIASTVIEGQ LS-SQYPATFLQNHK-NTLF VLERASAQGLTRYQAPWLLE AQGLKGELQIKYDLSTAKKG
  Rho.ba3  ------------------RI RLLAFGEHKADIVQRAIEGP IS-STIPATYLQTHG-DVQY LLDDAAADCLS--------- --------------------
  Tri.vag  ------------------RI ILMAWGYNKASVIKRAIEGE IS-TELPATYLQTHN-NATI VMDTDAAVYLTRITQPWTVS D--------VEWTEDLKVKA
  Ent.mos  ------------------RI LLLAFAEGKAKIIAKAIEGE ST-ELCAASLLQRHP-NTTV FIDLPASSELTYYKNPWSLT LKDSTLN--IKYDKTLIKQA
  Ent.his  ------------------RI LLLAFAEGKAKIIARAIEGE ST-ELCAASLLQRHP-NTTV FIDEPASSELTYYKNPWSLT LKDSTLN--IQYDKPLIKKA
  Ent.ter  ------------------KV LLLCFSESKAKIIAKAIEGE ST-EVVAASLLQRHP-NTTA FLDLPASTELTYYAQPWSLT LKDTTLN--IVYDKQLIKKA
  Ent.inv  ------------------RL LLLAFSEGKAKIIAKAIEGE ST-ELCAASLLQRHC-NTTA ILDLPASSELTYYANPWTLS LKDSTLN--VKYDKPLIKQA
  Mas.bal  ------------------RL ILLAFGEAKARVLAKAVEEG VT-DAVAASYLQTHP-SSTI YCDSSAAAQLTRVRCPWVLT AGNSLMK--VEYTPEVVKK-
  Cor.glu  ------------------NI VLVATGEGKADAIRGTVEGP LT-AMCPGSILQMHN-NATI IVDEAAASKLENADHYRLME QLKLR---------------
  Cor.eff  ------------------NI IMVATGEAKADAIHRIVEGP LT-ALCPGSVLQLHA-DVTI VVDEAAASKLEHADYYRTME RIRL----------------
  Str.coe  ------------------HV VLLATGEGKADAVAASVEGP VA-AVCPASALQLHP-HATV VVDEAAASKLKLADYFRHTY AHKPDWQGI-----------
  Str.ave  ------------------HL VLLATGEGKADAVAATVEGP VA-AVCPASALQLHP-HATV VVDDAAASKLKLADYFRHTY AGKPDWQGI-----------
  Bif.lon  ------------------HL VLLAFGAGKAEAIEETVEGG VS-AFCPASALQMHP-HATI IVDEEAASRLRHKDYYRYAY THKPAWQGI-----------
  Lei.xyl  ------------------HL LLLAFGEGKAEAVAGAVEGP VS-ASNPGSAIQLPP-HVTV LVDEAAASRLRNIAYYRYAY DHKPSWQRL-----------
  Pro.acn  ------------------NV VLLAIGANKADALAGAVEGP VS-AMCPASVLQFHP-HVLV IADDAAASKLTMAEYFRWTD SQRGDLSGAM----------
  Cor.dip  ------------------HL LMLCFGENKADAVKAMVEGP VA-AVCPASVLQLHE-HATV IVDEAAAAKLEHTQYYRYAL ENKPDWQRF-----------
  Bre.lin  ------------------HL MLIATGGHKAEAVHQMVEGP VS-SMWPATVLQMHP-HVTI LVDDAAASRLQLGDYYRHIY ASKLEGQRL-----------
  Sym.the  ------------------RL LLLANGAGKAPIVQRLVEGE PT-PEVPASVLHYHP-DATV LLDTEAASLLRR-------- --------------------
  Rub.xyl  ------------------RI LLLASGASKARAVAAAIEGD IS-ESVPASLLRRHP-DAAF LLDGEAAAGLARPSA----- --------------------
  Mag.mag  ------------------RI LLLATGPAKADAVTKMIEGP VS-ALVPATALQLHP-DAVV VLDEAAAAGLRLAQDYRDEA RIVLERGGLGAL--------
  Rho.ba2  ------------------EI VLIATGESKAEAVERSVRGP VA-PQMPASFLQQHP-SVTF VLDEAAASLLDKRA------ --------------------
  Pro.mar  ------------------EI HLIVTGSAKAEILKALFDSP CT-DQLPASWLRNHA-RVSL WLDQLAVTGEIVTEANDSSK LI------------------
   Syn.sp  ------------------QI HLVVTGREKAPILGRLLAMD QPDPALPASWLLEHP-RVTL WADADALSLSLV-------- --------------------
  Syn.elo  ------------------EL LWLVTGASKTKILAQALQPP PT-TAIPASYLQEHP-ATTL YADHAAAAALTVDQS----- --------------------
  Mes.spB  ------------------RI VLLATGSGKADILRRAFQGP VGS-DCPASYLQLHN-HVTV ICDSAAAAHLEEP------- --------------------
  Esc.co1  ------------------RE VLLLVTGEGKQDATDRFLTA KVSTAIPASFLWLHS-NFIC LINT---------------- --------------------
  Shi.fl2  ------------------RE VLLLVTGEGKQDATERFLTA KVSTAIPASFLWLHS-NFIC LINT---------------- --------------------
  Lis.in1  ------------------KE IYLVATGAKKVDIVKQVIEK APTVAIPATLVKEAN-TTLV IDKVAASGVKA--------- --------------------
  Lis.mo1  ------------------KE IFLVATGEKKIDIVKQVVEK EPTVAIPATLVKDSN-TMLV VDKIAASGVEA--------- --------------------
  Lis.in3  ------------------QI LVTASGERKAEAVKGLLEGP IS-VDCPASILRNHP-NVVF IIDEAAGSLLTNH------- --------------------
  Lis.mo3  ------------------QI LVTASGERKAEAVKGLLEGP ID-ENCPASILRNHP-NVVF IIDEAAGSLLTNH------- --------------------
   Nos.sp  ------------------KI FCLAPEQRKAQIVKQMLQGS IR-TTCPASVLRQQP-QATL FLDINSANLLAS-------- --------------------
  Ana.var  ------------------KI FCLAPEQRKAQIVKQMLQGS IS-KTCPASVLRQQP-QATL FLDINSANLLSS-------- --------------------
  Nos.pun  ------------------KI ICLAPEKRKANVVKEMLQGA IT-TDCPASILRQQS-QATL FLDVNSASLLS--------- --------------------
  Tri.ery  ------------------KI FCLAPEKRKAEVIRNILYNP IS-TIYPASILRQKS-QATL FLDTNSASLISK-------- --------------------
  Cro.wat  ------------------KI LCLALGENKAEIIRQTLKGE IS-TLCPASILRQHS-HATL LLDKKSAAFL---------- --------------------
  Bac.th2  ------------------WM FCIVPFKNKANAVYNTLYGE IS-EKCPASILRKKE-NSCL YLDPESAERINL-------- --------------------
  Rho.ba1  ------------------QI FCSVPDAQKAEAVAKTLAVV ND-PMVPASALHLHP-NATL IIDIASSAELDRDVRNSMEP GS------------------

  Bac.hal  -------------------- -------------------- -------------------- -------------------- --------------------
  Bac.li2  -------------------- -------------------- -------------------- -------------------- --------------------
  Bac.cla  -------------------- -------------------- -------------------- -------------------- --------------------
  Oce.ihe  -------------------- -------------------- -------------------- -------------------- --------------------
  Bac.li1  -------------------- -------------------- -------------------- -------------------- --------------------
  Bac.su2  -------------------- -------------------- -------------------- -------------------- --------------------
  Geo.kau  -------------------- -------------------- -------------------- -------------------- --------------------
  Lac.pla  -------------------- -------------------- -------------------- -------------------- --------------------
  Ped.pen  -------------------- -------------------- -------------------- -------------------- --------------------
  Lac.lac  -------------------- -------------------- -------------------- -------------------- --------------------
  Str.pyo  -------------------- -------------------- -------------------- -------------------- --------------------
  Str.aga  -------------------- -------------------- -------------------- -------------------- --------------------
  Str.pne  -------------------- -------------------- -------------------- -------------------- --------------------
  Str.sui  -------------------- -------------------- -------------------- -------------------- --------------------
  Str.mut  -------------------- -------------------- -------------------- -------------------- --------------------
  Str.the  -------------------- -------------------- -------------------- -------------------- --------------------
  Ent.fa1  -------------------- -------------------- -------------------- -------------------- --------------------
  Ent.fa2  -------------------- -------------------- -------------------- -------------------- --------------------
  Lac.cas  -------------------- -------------------- -------------------- -------------------- --------------------
  Lac.gas  -------------------- -------------------- -------------------- -------------------- --------------------
  Lac.joh  -------------------- -------------------- -------------------- -------------------- --------------------
  Lac.aci  -------------------- -------------------- -------------------- -------------------- --------------------
  Oen.oen  -------------------- -------------------- -------------------- -------------------- --------------------
  Leu.mes  -------------------- -------------------- -------------------- -------------------- --------------------
  Lis.in2  -------------------- -------------------- -------------------- -------------------- --------------------
  Lis.mo2  -------------------- -------------------- -------------------- -------------------- --------------------
  Bac.ant  -------------------- -------------------- -------------------- -------------------- --------------------
  Bac.cer  -------------------- -------------------- -------------------- -------------------- --------------------
  Exi.sp2  -------------------- -------------------- -------------------- -------------------- --------------------
  Sta.aur  -------------------- -------------------- -------------------- -------------------- --------------------
  Sta.epi  -------------------- -------------------- -------------------- -------------------- --------------------
  Bac.sph  -------------------- -------------------- -------------------- -------------------- --------------------
  Clo.per  -------------------- -------------------- -------------------- -------------------- --------------------
  Clo.tet  -------------------- -------------------- -------------------- -------------------- --------------------
  The.ten  -------------------- -------------------- -------------------- -------------------- --------------------
  Clo.ace  -------------------- -------------------- -------------------- -------------------- --------------------
  Bac.su1  -------------------- -------------------- -------------------- -------------------- --------------------
  Myc.pul  -------------------- -------------------- -------------------- -------------------- --------------------
  Myc.hyo  -------------------- -------------------- -------------------- -------------------- --------------------
  Myc.my2  -------------------- -------------------- -------------------- -------------------- --------------------
  Myc.pen  -------------------- -------------------- -------------------- -------------------- --------------------
  Myc.my1  -------------------- -------------------- -------------------- -------------------- --------------------
  Mus.mu4  QKSQSAKKPYSD-------- -------------------- -------------------- -------------------- --------------------
  Mus.mu1  QKSQSAKKPYSD-------- -------------------- -------------------- -------------------- --------------------
  Mus.mu5  QKSQSAKKPYSD-------- -------------------- -------------------- -------------------- --------------------
  Mes.aur  QKSQAAKKPYSD-------- -------------------- -------------------- -------------------- --------------------
  Hom.sa1  EKSQSSKKPYSD-------- -------------------- -------------------- -------------------- --------------------
  Pon.pyg  EKSQSSKKPYSD-------- -------------------- -------------------- -------------------- --------------------
  Bos.tau  EKSQSSKKPYSD-------- -------------------- -------------------- -------------------- --------------------
  Can.fam  EKNQPSEKPYGD-------- -------------------- -------------------- -------------------- --------------------
  Xen.la2  ETGRIPRKPYSD-------- -------------------- -------------------- -------------------- --------------------
  Gal.ga2  ERSQS-KKPYSD-------- -------------------- -------------------- -------------------- --------------------
  Gal.ga3  ERSQS-KKPYSD-------- -------------------- -------------------- -------------------- --------------------
  Dan.rer  -------------------- -------------------- -------------------- -------------------- --------------------
  Tet.nig  -------------------- -------------------- -------------------- -------------------- --------------------
  Mus.mu2  -------------------- -------------------- -------------------- -------------------- --------------------
  Mus.mu3  -------------------- -------------------- -------------------- -------------------- --------------------
  Rat.nor  -------------------- -------------------- -------------------- -------------------- --------------------
  Hom.sa3  -------------------- -------------------- -------------------- -------------------- --------------------
  Hom.sa4  -------------------- -------------------- -------------------- -------------------- --------------------
  Hom.sa2  -------------------- -------------------- -------------------- -------------------- --------------------
  Xen.la1  -------------------- -------------------- -------------------- -------------------- --------------------
  Gal.ga1  -------------------- -------------------- -------------------- -------------------- --------------------
  Ano.gam  -------------------- -------------------- -------------------- -------------------- --------------------
  Api.mel  VQ------------------ -------------------- -------------------- -------------------- --------------------
  Dro.mel  KN------------------ -------------------- -------------------- -------------------- --------------------
  Sch.jap  -------------------- -------------------- -------------------- -------------------- --------------------
  Cae.ele  -------------------- -------------------- -------------------- -------------------- --------------------
  Cae.bri  -------------------- -------------------- -------------------- -------------------- --------------------
  Cry.neo  GLRAMEQIVVTTYIINSYTP KCTYIYVQGPLSKDYSKKRG KGKTKTRDIILFYTPQPKHS F------------------- --------------------
  Usi.may  -LHGHKKTPSS-----SGSP -----IVNGTIN-------- -------------------- -------------------- --------------------
  Gib.ze1  GNVAIPETKIH--RTQSPVI IAPEPIASHLLRA-TPMGDY SMRTPSPDLLPDRMASRIP- --EPNLNRRLTPNLEVQTDV PKTKVDMIDSAVAMSPEQVA
  Mag.gri  GTVPIAPRVVLDEEVQAPTV HAPKPVTSSLLHALTPAAEY PVRSVSPDLVPDRMGSRIPG DSEAAFHRRLTPNPEQQ-DL HKQKL----SHAFVSTQLVA
  Gib.ze2  ------IKQKE-----FSGQ LPPSPTLTADGDD------- -----DGDLKPDNMASRISP -------VTRVRSVTFP--- TNM-----------------
  Asp.nid  TYVPAPMTVNK-----SNGE LTPIATPEKTSKDLRINTDL TRSFEDDELTPDSMSSRMVD SAVGGLDATLKGDLMFDRMG ARMEAH--------------
  Bor.bur  -------------------- -------------------- -------------------- -------------------- --------------------
  Bor.gar  -------------------- -------------------- -------------------- -------------------- --------------------
  Bac.th3  -------------------- -------------------- -------------------- -------------------- --------------------
  Bac.fr2  -------------------- -------------------- -------------------- -------------------- --------------------
  Por.gi1  -------------------- -------------------- -------------------- -------------------- --------------------
  Tre.den  -------------------- -------------------- -------------------- -------------------- --------------------
  Fus.nuc  -------------------- -------------------- -------------------- -------------------- --------------------
  Dic.di2  -------------------- -------------------- -------------------- -------------------- --------------------
  Vib.cho  -------------------- -------------------- -------------------- -------------------- --------------------
  Vib.vul  -------------------- -------------------- -------------------- -------------------- --------------------
  Vib.par  -------------------- -------------------- -------------------- -------------------- --------------------
  Vib.fis  -------------------- -------------------- -------------------- -------------------- --------------------
  Pho.pr2  -------------------- -------------------- -------------------- -------------------- --------------------
  Pho.pr1  -------------------- -------------------- -------------------- -------------------- --------------------
  Esc.co2  -------------------- -------------------- -------------------- -------------------- --------------------
  Esc.co3  -------------------- -------------------- -------------------- -------------------- --------------------
  Shi.fl1  -------------------- -------------------- -------------------- -------------------- --------------------
  Sal.ent  -------------------- -------------------- -------------------- -------------------- --------------------
  Sal.typ  -------------------- -------------------- -------------------- -------------------- --------------------
  Yer.pes  -------------------- -------------------- -------------------- -------------------- --------------------
  Yer.pse  -------------------- -------------------- -------------------- -------------------- --------------------
  Erw.car  -------------------- -------------------- -------------------- -------------------- --------------------
  Pho.lum  -------------------- -------------------- -------------------- -------------------- --------------------
  Hae.som  -------------------- -------------------- -------------------- -------------------- --------------------
  Man.suc  -------------------- -------------------- -------------------- -------------------- --------------------
  Act.ple  -------------------- -------------------- -------------------- -------------------- --------------------
  Pas.mul  -------------------- -------------------- -------------------- -------------------- --------------------
  Hae.duc  -------------------- -------------------- -------------------- -------------------- --------------------
  Hae.inf  -------------------- -------------------- -------------------- -------------------- --------------------
  Blo.flo  -------------------- -------------------- -------------------- -------------------- --------------------
  Neu.cra  GLGTPPTKLKTAAGPLTPES TPKATATRSSSSPISPLAQT VPILLTTNVKPAQSSGYIAL EQKILAQPVPKSHGLLGLLG TSSYGQTSDGDSEAESEYDL
  Try.bru  PPK----------------- -------------------- -------------------- -------------------- --------------------
  Try.cru  KM------------------ -------------------- -------------------- -------------------- --------------------
  Lei.maj  KL------------------ -------------------- -------------------- -------------------- --------------------
  Can.al1  -------------------- -------------------- -------------------- -------------------- --------------------
  Can.al2  -------------------- -------------------- -------------------- -------------------- --------------------
  Deb.han  -------------------- -------------------- -------------------- -------------------- --------------------
  Yar.lip  -------------------- -------------------- -------------------- -------------------- --------------------
  Spi.ba1  -------------------- -------------------- -------------------- -------------------- --------------------
  Spi.ba2  -------------------- -------------------- -------------------- -------------------- --------------------
  Gia.la3  -------------------- -------------------- -------------------- -------------------- --------------------
  Gia.la1  -------------------- -------------------- -------------------- -------------------- --------------------
  Gia.la2  -------------------- -------------------- -------------------- -------------------- --------------------
  Des.haf  -------------------- -------------------- -------------------- -------------------- --------------------
  Bac.th1  IVWLCQLTGKPILKLTNKDY NENGLSELLALFGSAYN--V NIKIFNDLQHTITGWPGG-K PNADDTYRPE---------- --------------------
  Bac.fr1  IVWLCQLTGKPILKLTNKDY NENGLSELLALFGSAYN--V NIKIFNDLQHTITGWPGG-K PKADDTYRPE---------- --------------------
  Por.gi2  VVWLCGLTGKPILKLTNKDY TENGLGELLAKYGSAYE--V NIKLFNDIQHTITGWPGG-K PNADDSSRPE---------- --------------------
  Cyt.hut  SVWLSSVVEKPILKLTDRDY NEHGLSELVAQYGPAYN--I NIEVFNLLQKTITGWPGG-K PNTDDTNRPE---------- --------------------
  Dic.di1  VIWLSLKLGKPILKLEEEEY HDHNLSSLLKVFGPCHN--L NLKVFRYLQSTINGWPGG-R PNQHHPTSPTSPKTNSSDNS SNNNNNNNNNNNNNNNNNNN
  Rho.ba4  VIDLSQALQKPVLMLVDGDY NENGLQDLLAEHGSAYE--I NLRVFRHLQSTITGWPAG-K PDQPG--------------- --------------------
  Tet.the  VIWLSQKVNKPILSLIESDY EDNDLLELLNQVGNGHAGKV NLQVFRQLQSTITGWPAGGR PDESTNDYFN---------- --------------------
  Par.tet  VIWLSQKVGKPILRLQQEDY EDNGLLELITQIGQGNCGIV NLTVFRELTQIITGWPAGGR PDKLPESYFT---------- --------------------
  Rho.ba3  -------------------- ----------------SSAL GESV---------------- -------------------- --------------------
  Tri.vag  IVWLAEKLHKPLLALTDDDY NNNGLAAIIADK-SAYE--V NNCVFAKIQSTITNTPTN-- -------------------- --------------------
  Ent.mos  VVWLSNECKKPLLNLQEEDY YKHHLNALLEQCGSAES--V NLFVFQSIQDAITGWPAGKR VKPTERALKVFEHP------ --------------------
  Ent.his  VVWLSKECNKPILSLQEEDY YKHHLNALLEQCGSAES--V NLFVFQSIQDAITGWPAGKR IKPTERALKVFDHP------ --------------------
  Ent.ter  VVWLSRQCNKPILSLMEGDY YQHHLNALLEQCGSAES--V NLFVFQSIQDAITGWPSGKK TRPVERALKVFDHP------ --------------------
  Ent.inv  VVWLALQCNKPILQLTSNDY YNHHLNALLEQCGSSES--V NLFVFQSIQDTISGWPSGKM SKTTTRELKVYDHP------ --------------------
  Mas.bal  -------------------- -------------------- -------------------- -------------------- --------------------
  Cor.glu  -------------------- -------------------- -------------------- -------------------- --------------------
  Cor.eff  -------------------- -------------------- -------------------- -------------------- --------------------
  Str.coe  -------------------- -------------------- -------------------- -------------------- --------------------
  Str.ave  -------------------- -------------------- -------------------- -------------------- --------------------
  Bif.lon  -------------------- -------------------- -------------------- -------------------- --------------------
  Lei.xyl  -------------------- -------------------- -------------------- -------------------- --------------------
  Pro.acn  -------------------- -------------------- -------------------- -------------------- --------------------
  Cor.dip  -------------------- -------------------- -------------------- -------------------- --------------------
  Bre.lin  -------------------- -------------------- -------------------- -------------------- --------------------
  Sym.the  -------------------- -------------------- -------------------- -------------------- --------------------
  Rub.xyl  -------------------- -------------------- -------------------- -------------------- --------------------
  Mag.mag  -------------------- -------------------- -------------------- -------------------- --------------------
  Rho.ba2  -------------------- -------------------- -------------------- -------------------- --------------------
  Pro.mar  -------------------- -------------------- -------------------- -------------------- --------------------
   Syn.sp  -------------------- -------------------- -------------------- -------------------- --------------------
  Syn.elo  -------------------- -------------------- -------------------- -------------------- --------------------
  Mes.spB  -------------------- -------------------- -------------------- -------------------- --------------------
  Esc.co1  -------------------- -------------------- -------------------- -------------------- --------------------
  Shi.fl2  -------------------- -------------------- -------------------- -------------------- --------------------
  Lis.in1  -------------------- -------------------- -------------------- -------------------- --------------------
  Lis.mo1  -------------------- -------------------- -------------------- -------------------- --------------------
  Lis.in3  -------------------- -------------------- -------------------- -------------------- --------------------
  Lis.mo3  -------------------- -------------------- -------------------- -------------------- --------------------
   Nos.sp  -------------------- -------------------- -------------------- -------------------- --------------------
  Ana.var  -------------------- -------------------- -------------------- -------------------- --------------------
  Nos.pun  -------------------- -------------------- -------------------- -------------------- --------------------
  Tri.ery  -------------------- -------------------- -------------------- -------------------- --------------------
  Cro.wat  -------------------- -------------------- -------------------- -------------------- --------------------
  Bac.th2  -------------------- -------------------- -------------------- -------------------- --------------------
  Rho.ba1  -------------------- -------------------- -------------------- -------------------- --------------------

  Bac.hal  -------------------- -------------------- -------------------- -------------------- --------------------
  Bac.li2  -------------------- -------------------- -------------------- -------------------- --------------------
  Bac.cla  -------------------- -------------------- -------------------- -------------------- --------------------
  Oce.ihe  -------------------- -------------------- -------------------- -------------------- --------------------
  Bac.li1  -------------------- -------------------- -------------------- -------------------- --------------------
  Bac.su2  -------------------- -------------------- -------------------- -------------------- --------------------
  Geo.kau  -------------------- -------------------- -------------------- -------------------- --------------------
  Lac.pla  -------------------- -------------------- -------------------- -------------------- --------------------
  Ped.pen  -------------------- -------------------- -------------------- -------------------- --------------------
  Lac.lac  -------------------- -------------------- -------------------- -------------------- --------------------
  Str.pyo  -------------------- -------------------- -------------------- -------------------- --------------------
  Str.aga  -------------------- -------------------- -------------------- -------------------- --------------------
  Str.pne  -------------------- -------------------- -------------------- -------------------- --------------------
  Str.sui  -------------------- -------------------- -------------------- -------------------- --------------------
  Str.mut  -------------------- -------------------- -------------------- -------------------- --------------------
  Str.the  -------------------- -------------------- -------------------- -------------------- --------------------
  Ent.fa1  -------------------- -------------------- -------------------- -------------------- --------------------
  Ent.fa2  -------------------- -------------------- -------------------- -------------------- --------------------
  Lac.cas  -------------------- -------------------- -------------------- -------------------- --------------------
  Lac.gas  -------------------- -------------------- -------------------- -------------------- --------------------
  Lac.joh  -------------------- -------------------- -------------------- -------------------- --------------------
  Lac.aci  -------------------- -------------------- -------------------- -------------------- --------------------
  Oen.oen  -------------------- -------------------- -------------------- -------------------- --------------------
  Leu.mes  -------------------- -------------------- -------------------- -------------------- --------------------
  Lis.in2  -------------------- -------------------- -------------------- -------------------- --------------------
  Lis.mo2  -------------------- -------------------- -------------------- -------------------- --------------------
  Bac.ant  -------------------- -------------------- -------------------- -------------------- --------------------
  Bac.cer  -------------------- -------------------- -------------------- -------------------- --------------------
  Exi.sp2  -------------------- -------------------- -------------------- -------------------- --------------------
  Sta.aur  -------------------- -------------------- -------------------- -------------------- --------------------
  Sta.epi  -------------------- -------------------- -------------------- -------------------- --------------------
  Bac.sph  -------------------- -------------------- -------------------- -------------------- --------------------
  Clo.per  -------------------- -------------------- -------------------- -------------------- --------------------
  Clo.tet  -------------------- -------------------- -------------------- -------------------- --------------------
  The.ten  -------------------- -------------------- -------------------- -------------------- --------------------
  Clo.ace  -------------------- -------------------- -------------------- -------------------- --------------------
  Bac.su1  -------------------- -------------------- -------------------- -------------------- --------------------
  Myc.pul  -------------------- -------------------- -------------------- -------------------- --------------------
  Myc.hyo  -------------------- -------------------- -------------------- -------------------- --------------------
  Myc.my2  -------------------- -------------------- -------------------- -------------------- --------------------
  Myc.pen  -------------------- -------------------- -------------------- -------------------- --------------------
  Myc.my1  -------------------- -------------------- -------------------- -------------------- --------------------
  Mus.mu4  -------------------- -------------------- -------------------- -------------------- --------------------
  Mus.mu1  -------------------- -------------------- -------------------- -------------------- --------------------
  Mus.mu5  -------------------- -------------------- -------------------- -------------------- --------------------
  Mes.aur  -------------------- -------------------- -------------------- -------------------- --------------------
  Hom.sa1  -------------------- -------------------- -------------------- -------------------- --------------------
  Pon.pyg  -------------------- -------------------- -------------------- -------------------- --------------------
  Bos.tau  -------------------- -------------------- -------------------- -------------------- --------------------
  Can.fam  -------------------- -------------------- -------------------- -------------------- --------------------
  Xen.la2  -------------------- -------------------- -------------------- -------------------- --------------------
  Gal.ga2  -------------------- -------------------- -------------------- -------------------- --------------------
  Gal.ga3  -------------------- -------------------- -------------------- -------------------- --------------------
  Dan.rer  -------------------- -------------------- -------------------- -------------------- --------------------
  Tet.nig  -------------------- -------------------- -------------------- -------------------- --------------------
  Mus.mu2  -------------------- -------------------- -------------------- -------------------- --------------------
  Mus.mu3  -------------------- -------------------- -------------------- -------------------- --------------------
  Rat.nor  -------------------- -------------------- -------------------- -------------------- --------------------
  Hom.sa3  -------------------- -------------------- -------------------- -------------------- --------------------
  Hom.sa4  -------------------- -------------------- -------------------- -------------------- --------------------
  Hom.sa2  -------------------- -------------------- -------------------- -------------------- --------------------
  Xen.la1  -------------------- -------------------- -------------------- -------------------- --------------------
  Gal.ga1  -------------------- -------------------- -------------------- -------------------- --------------------
  Ano.gam  -------------------- -------------------- -------------------- -------------------- --------------------
  Api.mel  -------------------- -------------------- -------------------- -------------------- --------------------
  Dro.mel  -------------------- -------------------- -------------------- -------------------- --------------------
  Sch.jap  -------------------- -------------------- -------------------- -------------------- --------------------
  Cae.ele  -------------------- -------------------- -------------------- -------------------- --------------------
  Cae.bri  -------------------- -------------------- -------------------- -------------------- --------------------
  Cry.neo  -------------------- -------------------- -------------------- -------------------- --------------------
  Usi.may  -------------------- -------------------- -------------------- -------------------- --------------------
  Gib.ze1  SDLLLQPPMKKTMRSPSPDL IPDRMASRIPEPSLNGRLTP SPELKNRMNTVGAH------ -------------------- --------------------
  Mag.gri  -------------------- -------------------- -------------------- -------------------- --------------------
  Gib.ze2  -------------------- -------------------- -------------------- -------------------- --------------------
  Asp.nid  -------------------- -------------------- -------------------- -------------------- --------------------
  Bor.bur  -------------------- -------------------- -------------------- -------------------- --------------------
  Bor.gar  -------------------- -------------------- -------------------- -------------------- --------------------
  Bac.th3  -------------------- -------------------- -------------------- -------------------- --------------------
  Bac.fr2  -------------------- -------------------- -------------------- -------------------- --------------------
  Por.gi1  -------------------- -------------------- -------------------- -------------------- --------------------
  Tre.den  -------------------- -------------------- -------------------- -------------------- --------------------
  Fus.nuc  -------------------- -------------------- -------------------- -------------------- --------------------
  Dic.di2  -------------------- -------------------- -------------------- -------------------- --------------------
  Vib.cho  -------------------- -------------------- -------------------- -------------------- --------------------
  Vib.vul  -------------------- -------------------- -------------------- -------------------- --------------------
  Vib.par  -------------------- -------------------- -------------------- -------------------- --------------------
  Vib.fis  -------------------- -------------------- -------------------- -------------------- --------------------
  Pho.pr2  -------------------- -------------------- -------------------- -------------------- --------------------
  Pho.pr1  -------------------- -------------------- -------------------- -------------------- --------------------
  Esc.co2  -------------------- -------------------- -------------------- -------------------- --------------------
  Esc.co3  -------------------- -------------------- -------------------- -------------------- --------------------
  Shi.fl1  -------------------- -------------------- -------------------- -------------------- --------------------
  Sal.ent  -------------------- -------------------- -------------------- -------------------- --------------------
  Sal.typ  -------------------- -------------------- -------------------- -------------------- --------------------
  Yer.pes  -------------------- -------------------- -------------------- -------------------- --------------------
  Yer.pse  -------------------- -------------------- -------------------- -------------------- --------------------
  Erw.car  -------------------- -------------------- -------------------- -------------------- --------------------
  Pho.lum  -------------------- -------------------- -------------------- -------------------- --------------------
  Hae.som  -------------------- -------------------- -------------------- -------------------- --------------------
  Man.suc  -------------------- -------------------- -------------------- -------------------- --------------------
  Act.ple  -------------------- -------------------- -------------------- -------------------- --------------------
  Pas.mul  -------------------- -------------------- -------------------- -------------------- --------------------
  Hae.duc  -------------------- -------------------- -------------------- -------------------- --------------------
  Hae.inf  -------------------- -------------------- -------------------- -------------------- --------------------
  Blo.flo  -------------------- -------------------- -------------------- -------------------- --------------------
  Neu.cra  KPDRMASRLTDPVFAAEALR RLTPNPETGKMLG------- -------------------- -------------------- --------------------
  Try.bru  -------------------- -------------------- -------------------- -------------------- --------------------
  Try.cru  -------------------- -------------------- -------------------- -------------------- --------------------
  Lei.maj  -------------------- -------------------- -------------------- -------------------- --------------------
  Can.al1  -------------------- -------------------- -------------------- -------------------- --------------------
  Can.al2  -------------------- -------------------- -------------------- -------------------- --------------------
  Deb.han  -------------------- -------------------- -------------------- -------------------- --------------------
  Yar.lip  -------------------- -------------------- -------------------- -------------------- --------------------
  Spi.ba1  -------------------- -------------------- -------------------- -------------------- --------------------
  Spi.ba2  -------------------- -------------------- -------------------- -------------------- --------------------
  Gia.la3  -------------------- -------------------- -------------------- -------------------- --------------------
  Gia.la1  -------------------- -------------------- -------------------- -------------------- --------------------
  Gia.la2  -------------------- -------------------- -------------------- -------------------- --------------------
  Des.haf  -------------------- -------------------- -------------------- -------------------- --------------------
  Bac.th1  -------------------- ------RAKPYPKRVVIFSP HPDDDVISMGGTLRRLVEQK HEVHVAYETSGNIAVGDEEV VRFMHFINGFNQIFNNSEDL
  Bac.fr1  -------------------- ------RAKPYPKRVVVFSP HPDDDVISMGGTIRRLVEQK HEVHVAYQTSGNIAVGDEEV VRFMHFINGFNQIFINSEDQ
  Por.gi2  -------------------- ------RALPYPKRVVIFSP HPDDDVISMGGTFHKLVNQG HDVHVAYQTSGNIAVGDEEV IRYVSYLRNVCRQYGH-ESS
  Cyt.hut  -------------------- ------RAYPFPKRVVIFSP HPDDDIISMGGTFIRLVDQG HDVHVAYQTSGNIAVYDEDV IRFADFATDYN-QFLHEGED
  Dic.di1  NNQHQHHDNSSFEQINIINE MWDYDSNIKPVSKRVIVFSP HPDDDVISMGGTFIRLCDQG HKVHVAYQTSGNIAVWDDDA VRFANFASEFSKLFSLGNES
  Rho.ba4  -------------------- --------VVFPKRIVLFSP HPDDDVISMGGTLTRLAGQG HEVHVAYQTSGNIAVFDGDA IRFAKFAREFCKEFDLLTPP
  Tet.the  -------------------- -----QKAKVSK-KILVFSP HPDDDVICMGGTMEKLVNQG HDVHVAYQTSGNIAVFDHDA SRFNDFFREFLLSFAPGKYQ
  Par.tet  -------------------- -----QKKAISKQKIIIFSP HPDDDVICMGGTMKKLTNQG HEVHVVYMVSGNLAVFDFDA LRFADVLKETSKVIG-GNGE
  Rho.ba3  -------------------- -------------------- -------------------- -------------------- --------------------
  Tri.vag  -------------------- ---------GQKKKIIIFSP HPDDDVISMGGMFDRLVEQG NEVHVAYETSGNYAVADTEA LRYCEVFKALG--------L
  Ent.mos  -----------------TLN KKSLYDPSLSNHKRVCVFSP HPDDDVISMGGTIARLCEQG NEVHTIYETSGSIAVWDDDV SRMTHFACLYAKLIG-ADSE
  Ent.his  -----------------TLN KKSLYDSSLSNHKRICVFSP HPDDDVISMGGTIARLCEQG NEVHTVYETSGAIAVWDDDV KRLTHFACLYSKLIG-ANTE
  Ent.ter  -----------------TLG KKSLYDSELANHKKVVIFSP HPDDDVISMGGTIARLCEQG NDVHTVYETSGAIAVWDDDV KRMTHFASMYAKLIG-ADVD
  Ent.inv  -----------------TLD RKTLYNPEMAIHKKIAVFSP HPDDDVISMGATIQRLCEQG NEVHTVYETSGAIAVWDDDV KRMLHFTDLYAKLLN-IEPE
  Mas.bal  -------------------- -------------------- -------------------- -------------------- --------------------
  Cor.glu  -------------------- -------------------- -------------------- -------------------- --------------------
  Cor.eff  -------------------- -------------------- -------------------- -------------------- --------------------
  Str.coe  -------------------- -------------------- -------------------- -------------------- --------------------
  Str.ave  -------------------- -------------------- -------------------- -------------------- --------------------
  Bif.lon  -------------------- -------------------- -------------------- -------------------- --------------------
  Lei.xyl  -------------------- -------------------- -------------------- -------------------- --------------------
  Pro.acn  -------------------- -------------------- -------------------- -------------------- --------------------
  Cor.dip  -------------------- -------------------- -------------------- -------------------- --------------------
  Bre.lin  -------------------- -------------------- -------------------- -------------------- --------------------
  Sym.the  -------------------- -------------------- -------------------- -------------------- --------------------
  Rub.xyl  -------------------- -------------------- -------------------- -------------------- --------------------
  Mag.mag  -------------------- -------------------- -------------------- -------------------- --------------------
  Rho.ba2  -------------------- -------------------- -------------------- -------------------- --------------------
  Pro.mar  -------------------- -------------------- -------------------- -------------------- --------------------
   Syn.sp  -------------------- -------------------- -------------------- -------------------- --------------------
  Syn.elo  -------------------- -------------------- -------------------- -------------------- --------------------
  Mes.spB  -------------------- -------------------- -------------------- -------------------- --------------------
  Esc.co1  -------------------- -------------------- -------------------- -------------------- --------------------
  Shi.fl2  -------------------- -------------------- -------------------- -------------------- --------------------
  Lis.in1  -------------------- -------------------- -------------------- -------------------- --------------------
  Lis.mo1  -------------------- -------------------- -------------------- -------------------- --------------------
  Lis.in3  -------------------- -------------------- -------------------- -------------------- --------------------
  Lis.mo3  -------------------- -------------------- -------------------- -------------------- --------------------
   Nos.sp  -------------------- -------------------- -------------------- -------------------- --------------------
  Ana.var  -------------------- -------------------- -------------------- -------------------- --------------------
  Nos.pun  -------------------- -------------------- -------------------- -------------------- --------------------
  Tri.ery  -------------------- -------------------- -------------------- -------------------- --------------------
  Cro.wat  -------------------- -------------------- -------------------- -------------------- --------------------
  Bac.th2  -------------------- -------------------- -------------------- -------------------- --------------------
  Rho.ba1  -------------------- -------------------- -------------------- -------------------- --------------------

  Bac.hal  -------------------- -------------------- -------------------- -------------------- --------------------
  Bac.li2  -------------------- -------------------- -------------------- -------------------- --------------------
  Bac.cla  -------------------- -------------------- -------------------- -------------------- --------------------
  Oce.ihe  -------------------- -------------------- -------------------- -------------------- --------------------
  Bac.li1  -------------------- -------------------- -------------------- -------------------- --------------------
  Bac.su2  -------------------- -------------------- -------------------- -------------------- --------------------
  Geo.kau  -------------------- -------------------- -------------------- -------------------- --------------------
  Lac.pla  -------------------- -------------------- -------------------- -------------------- --------------------
  Ped.pen  -------------------- -------------------- -------------------- -------------------- --------------------
  Lac.lac  -------------------- -------------------- -------------------- -------------------- --------------------
  Str.pyo  -------------------- -------------------- -------------------- -------------------- --------------------
  Str.aga  -------------------- -------------------- -------------------- -------------------- --------------------
  Str.pne  -------------------- -------------------- -------------------- -------------------- --------------------
  Str.sui  -------------------- -------------------- -------------------- -------------------- --------------------
  Str.mut  -------------------- -------------------- -------------------- -------------------- --------------------
  Str.the  -------------------- -------------------- -------------------- -------------------- --------------------
  Ent.fa1  -------------------- -------------------- -------------------- -------------------- --------------------
  Ent.fa2  -------------------- -------------------- -------------------- -------------------- --------------------
  Lac.cas  -------------------- -------------------- -------------------- -------------------- --------------------
  Lac.gas  -------------------- -------------------- -------------------- -------------------- --------------------
  Lac.joh  -------------------- -------------------- -------------------- -------------------- --------------------
  Lac.aci  -------------------- -------------------- -------------------- -------------------- --------------------
  Oen.oen  -------------------- -------------------- -------------------- -------------------- --------------------
  Leu.mes  -------------------- -------------------- -------------------- -------------------- --------------------
  Lis.in2  -------------------- -------------------- -------------------- -------------------- --------------------
  Lis.mo2  -------------------- -------------------- -------------------- -------------------- --------------------
  Bac.ant  -------------------- -------------------- -------------------- -------------------- --------------------
  Bac.cer  -------------------- -------------------- -------------------- -------------------- --------------------
  Exi.sp2  -------------------- -------------------- -------------------- -------------------- --------------------
  Sta.aur  -------------------- -------------------- -------------------- -------------------- --------------------
  Sta.epi  -------------------- -------------------- -------------------- -------------------- --------------------
  Bac.sph  -------------------- -------------------- -------------------- -------------------- --------------------
  Clo.per  -------------------- -------------------- -------------------- -------------------- --------------------
  Clo.tet  -------------------- -------------------- -------------------- -------------------- --------------------
  The.ten  -------------------- -------------------- -------------------- -------------------- --------------------
  Clo.ace  -------------------- -------------------- -------------------- -------------------- --------------------
  Bac.su1  -------------------- -------------------- -------------------- -------------------- --------------------
  Myc.pul  -------------------- -------------------- -------------------- -------------------- --------------------
  Myc.hyo  -------------------- -------------------- -------------------- -------------------- --------------------
  Myc.my2  -------------------- -------------------- -------------------- -------------------- --------------------
  Myc.pen  -------------------- -------------------- -------------------- -------------------- --------------------
  Myc.my1  -------------------- -------------------- -------------------- -------------------- --------------------
  Mus.mu4  -------------------- -------------------- -------------------- -------------------- --------------------
  Mus.mu1  -------------------- -------------------- -------------------- -------------------- --------------------
  Mus.mu5  -------------------- -------------------- -------------------- -------------------- --------------------
  Mes.aur  -------------------- -------------------- -------------------- -------------------- --------------------
  Hom.sa1  -------------------- -------------------- -------------------- -------------------- --------------------
  Pon.pyg  -------------------- -------------------- -------------------- -------------------- --------------------
  Bos.tau  -------------------- -------------------- -------------------- -------------------- --------------------
  Can.fam  -------------------- -------------------- -------------------- -------------------- --------------------
  Xen.la2  -------------------- -------------------- -------------------- -------------------- --------------------
  Gal.ga2  -------------------- -------------------- -------------------- -------------------- --------------------
  Gal.ga3  -------------------- -------------------- -------------------- -------------------- --------------------
  Dan.rer  -------------------- -------------------- -------------------- -------------------- --------------------
  Tet.nig  -------------------- -------------------- -------------------- -------------------- --------------------
  Mus.mu2  -------------------- -------------------- -------------------- -------------------- --------------------
  Mus.mu3  -------------------- -------------------- -------------------- -------------------- --------------------
  Rat.nor  -------------------- -------------------- -------------------- -------------------- --------------------
  Hom.sa3  -------------------- -------------------- -------------------- -------------------- --------------------
  Hom.sa4  -------------------- -------------------- -------------------- -------------------- --------------------
  Hom.sa2  -------------------- -------------------- -------------------- -------------------- --------------------
  Xen.la1  -------------------- -------------------- -------------------- -------------------- --------------------
  Gal.ga1  -------------------- -------------------- -------------------- -------------------- --------------------
  Ano.gam  -------------------- -------------------- -------------------- -------------------- --------------------
  Api.mel  -------------------- -------------------- -------------------- -------------------- --------------------
  Dro.mel  -------------------- -------------------- -------------------- -------------------- --------------------
  Sch.jap  -------------------- -------------------- -------------------- -------------------- --------------------
  Cae.ele  -------------------- -------------------- -------------------- -------------------- --------------------
  Cae.bri  -------------------- -------------------- -------------------- -------------------- --------------------
  Cry.neo  -------------------- -------------------- -------------------- -------------------- --------------------
  Usi.may  -------------------- -------------------- -------------------- -------------------- --------------------
  Gib.ze1  -------------------- -------------------- -------------------- -------------------- --------------------
  Mag.gri  -------------------- -------------------- -------------------- -------------------- --------------------
  Gib.ze2  -------------------- -------------------- -------------------- -------------------- --------------------
  Asp.nid  -------------------- -------------------- -------------------- -------------------- --------------------
  Bor.bur  -------------------- -------------------- -------------------- -------------------- --------------------
  Bor.gar  -------------------- -------------------- -------------------- -------------------- --------------------
  Bac.th3  -------------------- -------------------- -------------------- -------------------- --------------------
  Bac.fr2  -------------------- -------------------- -------------------- -------------------- --------------------
  Por.gi1  -------------------- -------------------- -------------------- -------------------- --------------------
  Tre.den  -------------------- -------------------- -------------------- -------------------- --------------------
  Fus.nuc  -------------------- -------------------- -------------------- -------------------- --------------------
  Dic.di2  -------------------- -------------------- -------------------- -------------------- --------------------
  Vib.cho  -------------------- -------------------- -------------------- -------------------- --------------------
  Vib.vul  -------------------- -------------------- -------------------- -------------------- --------------------
  Vib.par  -------------------- -------------------- -------------------- -------------------- --------------------
  Vib.fis  -------------------- -------------------- -------------------- -------------------- --------------------
  Pho.pr2  -------------------- -------------------- -------------------- -------------------- --------------------
  Pho.pr1  -------------------- -------------------- -------------------- -------------------- --------------------
  Esc.co2  -------------------- -------------------- -------------------- -------------------- --------------------
  Esc.co3  -------------------- -------------------- -------------------- -------------------- --------------------
  Shi.fl1  -------------------- -------------------- -------------------- -------------------- --------------------
  Sal.ent  -------------------- -------------------- -------------------- -------------------- --------------------
  Sal.typ  -------------------- -------------------- -------------------- -------------------- --------------------
  Yer.pes  -------------------- -------------------- -------------------- -------------------- --------------------
  Yer.pse  -------------------- -------------------- -------------------- -------------------- --------------------
  Erw.car  -------------------- -------------------- -------------------- -------------------- --------------------
  Pho.lum  -------------------- -------------------- -------------------- -------------------- --------------------
  Hae.som  -------------------- -------------------- -------------------- -------------------- --------------------
  Man.suc  -------------------- -------------------- -------------------- -------------------- --------------------
  Act.ple  -------------------- -------------------- -------------------- -------------------- --------------------
  Pas.mul  -------------------- -------------------- -------------------- -------------------- --------------------
  Hae.duc  -------------------- -------------------- -------------------- -------------------- --------------------
  Hae.inf  -------------------- -------------------- -------------------- -------------------- --------------------
  Blo.flo  -------------------- -------------------- -------------------- -------------------- --------------------
  Neu.cra  -------------------- -------------------- -------------------- -------------------- --------------------
  Try.bru  -------------------- -------------------- -------------------- -------------------- --------------------
  Try.cru  -------------------- -------------------- -------------------- -------------------- --------------------
  Lei.maj  -------------------- -------------------- -------------------- -------------------- --------------------
  Can.al1  -------------------- -------------------- -------------------- -------------------- --------------------
  Can.al2  -------------------- -------------------- -------------------- -------------------- --------------------
  Deb.han  -------------------- -------------------- -------------------- -------------------- --------------------
  Yar.lip  -------------------- -------------------- -------------------- -------------------- --------------------
  Spi.ba1  -------------------- -------------------- -------------------- -------------------- --------------------
  Spi.ba2  -------------------- -------------------- -------------------- -------------------- --------------------
  Gia.la3  -------------------- -------------------- -------------------- -------------------- --------------------
  Gia.la1  -------------------- -------------------- -------------------- -------------------- --------------------
  Gia.la2  -------------------- -------------------- -------------------- -------------------- --------------------
  Des.haf  -------------------- -------------------- -------------------- -------------------- --------------------
  Bac.th1  VISEKYAEIRKFLKE--KKD GDMDSRDILTIKGLIRRGEA RTASSYNNIPLDRVHFLDLP FYETGKIQKNPISEADVEIV RNLLREIKPHQIFVAGDLAD
  Bac.fr1  VISEKYAEIRKFLKD--KKD GDMDTRDILTIKGLIRRGEA RTACTYNNIPLERCHFLDLP FYETGKIQKNPISEADVEIV RNLLREVKPHQIFVAGDLAD
  Por.gi2  PILAKAEEVRHYLMHKKIE- GDPEQEDIRFMKGTIRREEA RTACRYLGLPEDHVHFLDLP FYETGLIRKNPLGEEDVRII MALLEEIQPHRIFVAGDLAD
  Cyt.hut  TTSAAFRNIVETLKN--KKP GEIDPPAVMKIKGLIRRGEA KATCRYVGIPDANAHFLDMP FYETGLVKKNPIGRADIDCV KNLLQELRPQQVFAAGDLSD
  Dic.di1  VERSNTIEKNVNEFIKTKKP GQPDSKEIQLIKGLIRKTEA RAGARYAGVAPDRIHFLDLP FYETGAVKKKPLGEEDIEIM VQFLESIKPEIIFAAGDLSD
  Rho.ba4  VV-ELTKRMIEFLGT--KDH GEVDIPEMQRLKGLIRRGEA EEGAIVCGVPAERLHFLELP FYETGVVRKSPISDADIQIT VDLLREVQPHQIYAAGDLSD
  Tet.the  ELIDLTNSIDDQIDN--RKI GEYDTLDNLKVKGLIRRVEA RSAAISTGVKKQNIYSLDLP FYETGTIKKDPMGPKDVKIV KELITRVQPELIYAAGDLTD
  Par.tet  EFYEK---VKKQIKD--KKP GEVDGPDLAYVKTIIRRTEA RSAALCTGVEEQNIHFLDLP FYETGKSQKKPLGEEDKQIV KDIILKIQPEYIYAAGDLTD
  Rho.ba3  -------------------- -------------------- -------------------- -------------------- --------------------
  Tri.vag  TNDKKLDEMIHFLKT--RKP TEKDSMDVRGLKTRIRKYES IGATRFLGVPDERVHHLNLP FYESGGEKKLPIGEADYKII MDLIESVKPDLIFAAGDFAD
  Ent.mos  LFESKAKGYNEFFKTKSCES GFRDSEEVLEIKRVIRESEA VDASVHVGVKRENVHLLNLP FYQTGQVGKKPVGQDDIDIV KNLLREIKPELIFAAGDLSD
  Ent.his  LFESKAKEYSEFFKTKSCES GFRDNEEILEIKRVIRESEA VDASVHAGVKRENVHLLNLP FYQTGKTGKKPVGQNDIDIV KQVLKQVKPEIVFAAGDLSD
  Ent.ter  LFEKKADEFNKHFAEKSCET GFQDSTDILEIKRVLRESEA IDASVHAGVKRQNVHLLNLP FYQTGKIVKNPVSQSDIVIV KDLLQKIQPEVIYAAGDLSD
  Ent.inv  KYIKKNEEIMGLFEGKTAEE GYQDRRIVLEIKRIMRETEA VDASLHCGVKRENVHLLNLP FYQTGQIVKNPVSQSDIEIV KKELLKIQPEMIYAAGDLTD
  Mas.bal  -------------------- -------------------- -------------------- -------------------- --------------------
  Cor.glu  -------------------- -------------------- -------------------- -------------------- --------------------
  Cor.eff  -------------------- -------------------- -------------------- -------------------- --------------------
  Str.coe  -------------------- -------------------- -------------------- -------------------- --------------------
  Str.ave  -------------------- -------------------- -------------------- -------------------- --------------------
  Bif.lon  -------------------- -------------------- -------------------- -------------------- --------------------
  Lei.xyl  -------------------- -------------------- -------------------- -------------------- --------------------
  Pro.acn  -------------------- -------------------- -------------------- -------------------- --------------------
  Cor.dip  -------------------- -------------------- -------------------- -------------------- --------------------
  Bre.lin  -------------------- -------------------- -------------------- -------------------- --------------------
  Sym.the  -------------------- -------------------- -------------------- -------------------- --------------------
  Rub.xyl  -------------------- -------------------- -------------------- -------------------- --------------------
  Mag.mag  -------------------- -------------------- -------------------- -------------------- --------------------
  Rho.ba2  -------------------- -------------------- -------------------- -------------------- --------------------
  Pro.mar  -------------------- -------------------- -------------------- -------------------- --------------------
   Syn.sp  -------------------- -------------------- -------------------- -------------------- --------------------
  Syn.elo  -------------------- -------------------- -------------------- -------------------- --------------------
  Mes.spB  -------------------- -------------------- -------------------- -------------------- --------------------
  Esc.co1  -------------------- -------------------- -------------------- -------------------- --------------------
  Shi.fl2  -------------------- -------------------- -------------------- -------------------- --------------------
  Lis.in1  -------------------- -------------------- -------------------- -------------------- --------------------
  Lis.mo1  -------------------- -------------------- -------------------- -------------------- --------------------
  Lis.in3  -------------------- -------------------- -------------------- -------------------- --------------------
  Lis.mo3  -------------------- -------------------- -------------------- -------------------- --------------------
   Nos.sp  -------------------- -------------------- -------------------- -------------------- --------------------
  Ana.var  -------------------- -------------------- -------------------- -------------------- --------------------
  Nos.pun  -------------------- -------------------- -------------------- -------------------- --------------------
  Tri.ery  -------------------- -------------------- -------------------- -------------------- --------------------
  Cro.wat  -------------------- -------------------- -------------------- -------------------- --------------------
  Bac.th2  -------------------- -------------------- -------------------- -------------------- --------------------
  Rho.ba1  -------------------- -------------------- -------------------- -------------------- --------------------

  Bac.hal  -------------------- -------------------- -------------------- -------------------- --------------------
  Bac.li2  -------------------- -------------------- -------------------- -------------------- --------------------
  Bac.cla  -------------------- -------------------- -------------------- -------------------- --------------------
  Oce.ihe  -------------------- -------------------- -------------------- -------------------- --------------------
  Bac.li1  -------------------- -------------------- -------------------- -------------------- --------------------
  Bac.su2  -------------------- -------------------- -------------------- -------------------- --------------------
  Geo.kau  -------------------- -------------------- -------------------- -------------------- --------------------
  Lac.pla  -------------------- -------------------- -------------------- -------------------- --------------------
  Ped.pen  -------------------- -------------------- -------------------- -------------------- --------------------
  Lac.lac  -------------------- -------------------- -------------------- -------------------- --------------------
  Str.pyo  -------------------- -------------------- -------------------- -------------------- --------------------
  Str.aga  -------------------- -------------------- -------------------- -------------------- --------------------
  Str.pne  -------------------- -------------------- -------------------- -------------------- --------------------
  Str.sui  -------------------- -------------------- -------------------- -------------------- --------------------
  Str.mut  -------------------- -------------------- -------------------- -------------------- --------------------
  Str.the  -------------------- -------------------- -------------------- -------------------- --------------------
  Ent.fa1  -------------------- -------------------- -------------------- -------------------- --------------------
  Ent.fa2  -------------------- -------------------- -------------------- -------------------- --------------------
  Lac.cas  -------------------- -------------------- -------------------- -------------------- --------------------
  Lac.gas  -------------------- -------------------- -------------------- -------------------- --------------------
  Lac.joh  -------------------- -------------------- -------------------- -------------------- --------------------
  Lac.aci  -------------------- -------------------- -------------------- -------------------- --------------------
  Oen.oen  -------------------- -------------------- -------------------- -------------------- --------------------
  Leu.mes  -------------------- -------------------- -------------------- -------------------- --------------------
  Lis.in2  -------------------- -------------------- -------------------- -------------------- --------------------
  Lis.mo2  -------------------- -------------------- -------------------- -------------------- --------------------
  Bac.ant  -------------------- -------------------- -------------------- -------------------- --------------------
  Bac.cer  -------------------- -------------------- -------------------- -------------------- --------------------
  Exi.sp2  -------------------- -------------------- -------------------- -------------------- --------------------
  Sta.aur  -------------------- -------------------- -------------------- -------------------- --------------------
  Sta.epi  -------------------- -------------------- -------------------- -------------------- --------------------
  Bac.sph  -------------------- -------------------- -------------------- -------------------- --------------------
  Clo.per  -------------------- -------------------- -------------------- -------------------- --------------------
  Clo.tet  -------------------- -------------------- -------------------- -------------------- --------------------
  The.ten  -------------------- -------------------- -------------------- -------------------- --------------------
  Clo.ace  -------------------- -------------------- -------------------- -------------------- --------------------
  Bac.su1  -------------------- -------------------- -------------------- -------------------- --------------------
  Myc.pul  -------------------- -------------------- -------------------- -------------------- --------------------
  Myc.hyo  -------------------- -------------------- -------------------- -------------------- --------------------
  Myc.my2  -------------------- -------------------- -------------------- -------------------- --------------------
  Myc.pen  -------------------- -------------------- -------------------- -------------------- --------------------
  Myc.my1  -------------------- -------------------- -------------------- -------------------- --------------------
  Mus.mu4  -------------------- -------------------- -------------------- -------------------- --------------------
  Mus.mu1  -------------------- -------------------- -------------------- -------------------- --------------------
  Mus.mu5  -------------------- -------------------- -------------------- -------------------- --------------------
  Mes.aur  -------------------- -------------------- -------------------- -------------------- --------------------
  Hom.sa1  -------------------- -------------------- -------------------- -------------------- --------------------
  Pon.pyg  -------------------- -------------------- -------------------- -------------------- --------------------
  Bos.tau  -------------------- -------------------- -------------------- -------------------- --------------------
  Can.fam  -------------------- -------------------- -------------------- -------------------- --------------------
  Xen.la2  -------------------- -------------------- -------------------- -------------------- --------------------
  Gal.ga2  -------------------- -------------------- -------------------- -------------------- --------------------
  Gal.ga3  -------------------- -------------------- -------------------- -------------------- --------------------
  Dan.rer  -------------------- -------------------- -------------------- -------------------- --------------------
  Tet.nig  -------------------- -------------------- -------------------- -------------------- --------------------
  Mus.mu2  -------------------- -------------------- -------------------- -------------------- --------------------
  Mus.mu3  -------------------- -------------------- -------------------- -------------------- --------------------
  Rat.nor  -------------------- -------------------- -------------------- -------------------- --------------------
  Hom.sa3  -------------------- -------------------- -------------------- -------------------- --------------------
  Hom.sa4  -------------------- -------------------- -------------------- -------------------- --------------------
  Hom.sa2  -------------------- -------------------- -------------------- -------------------- --------------------
  Xen.la1  -------------------- -------------------- -------------------- -------------------- --------------------
  Gal.ga1  -------------------- -------------------- -------------------- -------------------- --------------------
  Ano.gam  -------------------- -------------------- -------------------- -------------------- --------------------
  Api.mel  -------------------- -------------------- -------------------- -------------------- --------------------
  Dro.mel  -------------------- -------------------- -------------------- -------------------- --------------------
  Sch.jap  -------------------- -------------------- -------------------- -------------------- --------------------
  Cae.ele  -------------------- -------------------- -------------------- -------------------- --------------------
  Cae.bri  -------------------- -------------------- -------------------- -------------------- --------------------
  Cry.neo  -------------------- -------------------- -------------------- -------------------- --------------------
  Usi.may  -------------------- -------------------- -------------------- -------------------- --------------------
  Gib.ze1  -------------------- -------------------- -------------------- -------------------- --------------------
  Mag.gri  -------------------- -------------------- -------------------- -------------------- --------------------
  Gib.ze2  -------------------- -------------------- -------------------- -------------------- --------------------
  Asp.nid  -------------------- -------------------- -------------------- -------------------- --------------------
  Bor.bur  -------------------- -------------------- -------------------- -------------------- --------------------
  Bor.gar  -------------------- -------------------- -------------------- -------------------- --------------------
  Bac.th3  -------------------- -------------------- -------------------- -------------------- --------------------
  Bac.fr2  -------------------- -------------------- -------------------- -------------------- --------------------
  Por.gi1  -------------------- -------------------- -------------------- -------------------- --------------------
  Tre.den  -------------------- -------------------- -------------------- -------------------- --------------------
  Fus.nuc  -------------------- -------------------- -------------------- -------------------- --------------------
  Dic.di2  -------------------- -------------------- -------------------- -------------------- --------------------
  Vib.cho  -------------------- -------------------- -------------------- -------------------- --------------------
  Vib.vul  -------------------- -------------------- -------------------- -------------------- --------------------
  Vib.par  -------------------- -------------------- -------------------- -------------------- --------------------
  Vib.fis  -------------------- -------------------- -------------------- -------------------- --------------------
  Pho.pr2  -------------------- -------------------- -------------------- -------------------- --------------------
  Pho.pr1  -------------------- -------------------- -------------------- -------------------- --------------------
  Esc.co2  -------------------- -------------------- -------------------- -------------------- --------------------
  Esc.co3  -------------------- -------------------- -------------------- -------------------- --------------------
  Shi.fl1  -------------------- -------------------- -------------------- -------------------- --------------------
  Sal.ent  -------------------- -------------------- -------------------- -------------------- --------------------
  Sal.typ  -------------------- -------------------- -------------------- -------------------- --------------------
  Yer.pes  -------------------- -------------------- -------------------- -------------------- --------------------
  Yer.pse  -------------------- -------------------- -------------------- -------------------- --------------------
  Erw.car  -------------------- -------------------- -------------------- -------------------- --------------------
  Pho.lum  -------------------- -------------------- -------------------- -------------------- --------------------
  Hae.som  -------------------- -------------------- -------------------- -------------------- --------------------
  Man.suc  -------------------- -------------------- -------------------- -------------------- --------------------
  Act.ple  -------------------- -------------------- -------------------- -------------------- --------------------
  Pas.mul  -------------------- -------------------- -------------------- -------------------- --------------------
  Hae.duc  -------------------- -------------------- -------------------- -------------------- --------------------
  Hae.inf  -------------------- -------------------- -------------------- -------------------- --------------------
  Blo.flo  -------------------- -------------------- -------------------- -------------------- --------------------
  Neu.cra  -------------------- -------------------- -------------------- -------------------- --------------------
  Try.bru  -------------------- -------------------- -------------------- -------------------- --------------------
  Try.cru  -------------------- -------------------- -------------------- -------------------- --------------------
  Lei.maj  -------------------- -------------------- -------------------- -------------------- --------------------
  Can.al1  -------------------- -------------------- -------------------- -------------------- --------------------
  Can.al2  -------------------- -------------------- -------------------- -------------------- --------------------
  Deb.han  -------------------- -------------------- -------------------- -------------------- --------------------
  Yar.lip  -------------------- -------------------- -------------------- -------------------- --------------------
  Spi.ba1  -------------------- -------------------- -------------------- -------------------- --------------------
  Spi.ba2  -------------------- -------------------- -------------------- -------------------- --------------------
  Gia.la3  -------------------- -------------------- -------------------- -------------------- --------------------
  Gia.la1  -------------------- -------------------- -------------------- -------------------- --------------------
  Gia.la2  -------------------- -------------------- -------------------- -------------------- --------------------
  Des.haf  -------------------- -------------------- -------------------- -------------------- --------------------
  Bac.th1  PHGTHRVCTDAVFAAVDLEK EEGAKWLK-DCRIWMYRGAW AEWEIENIEMAVPISPEELR AKRNSILKHQSQMESAPFLG -NDERLFWQRSEDRNRGTAT
  Bac.fr1  PHGTHRVCTDAVFAAVDLEK EEGAEWLK-DCRIWMYRGAW AEWEIENIEMAVPISPEELR AKRNSILKHQSQMESAPFLG -NDERLFWQRSEDRNRGTAA
  Por.gi2  PHGTHRICLNAVLAAIDELK EE--SWFKEDCRVWMYRGAW AEWEIDYIEMAVPMSPDELR FKRNSILKHQSQMESAPFLG -DDERLFWQRAEDRNRQTAT
  Cyt.hut  PHGTHRVCLKAIFLALDELK HE--DWMR-DCRVWLYRGAW QEWDIDQIEMAIPLSPDELM RKRRGIFKHQSQKDAPMFPG -ADPREFWQRAEDRNRATAN
  Dic.di1  PHGTHRVCLKAILSAIDRLK TQ--DWMK-ECQVWLYRGAW QEWEPERIEMAVPMSPFELM RKRMSIFKHQSQKDVPAFPG -TDKREFWVRAECRNRETAK
  Rho.ba4  PHGTHRTCLDILLAACERCG ED--EWMS-QCVVWLYRGAW QEWAPHEIEMAVPLSPQEVD RKRAAIFKHESQKDRALFPG -ADAREFWQRAEARNAHTAR
  Tet.the  PHGTHRVCLQIILAALDELN AEN-HPIMEKLQVLLYRGAW QEWEIENIHISCPLSPEEME RKKFAIFRHQSQKDSAMFPG -ADKREFWQRAQDRNIKTAN
  Par.tet  PHGTHRVCLESILAVLPQVK EQ-----LPNLNTLLYRGAW QEWELDKVTMAVPLSPDELY EKRIAIFKHQSQKDRPMFPG -SDSREFWQRSESRNKETAR
  Rho.ba3  -------------------- -------------------- -------------------- -------------------- --------------------
  Tri.vag  PHGTHKVCFDGVNESLHRLK NQ--PWMK-DVTLWLYRGAW MEYNMEEIEMAIPMTQEQVM RKRKAIFFHQSQKDGAPFLG -DDPREFWQRAEARNRATAE
  Ent.mos  PHGTHRKCTRVVLKAIEQLE IEGENWVS-KCDVFLYRGAW QEWEIERVDLIVPMSPQEVV FKRLAIFKHQSQKDLPLFPG -SDPREFWQRAEDRNRSTAE
  Ent.his  PHGTHRKCTRVVLKALEQLE SEGEEWVK-QCDILLYRGAW QEWEIERADLIVPMSPQEVV FKRLVTFKHQSQKDLPLFPG -ADPREFWQRAEERNRNTAE
  Ent.ter  PHGTHRKCTRAVLKALEQLE AEGEEWVK-KVDILLYRGA- -------------------- -------------------- --------------------
  Ent.inv  PHGTHRKCTRCVLKALEQLE KEGQEWVK-KVEIWLYRGA- -------------------- -------------------- --------------------
  Mas.bal  -------------------- -------------------- -------------------- -------------------- --------------------
  Cor.glu  -------------------- -------------------- -------------------- -------------------- --------------------
  Cor.eff  -------------------- -------------------- -------------------- -------------------- --------------------
  Str.coe  -------------------- -------------------- -------------------- -------------------- --------------------
  Str.ave  -------------------- -------------------- -------------------- -------------------- --------------------
  Bif.lon  -------------------- -------------------- -------------------- -------------------- --------------------
  Lei.xyl  -------------------- -------------------- -------------------- -------------------- --------------------
  Pro.acn  -------------------- -------------------- -------------------- -------------------- --------------------
  Cor.dip  -------------------- -------------------- -------------------- -------------------- --------------------
  Bre.lin  -------------------- -------------------- -------------------- -------------------- --------------------
  Sym.the  -------------------- -------------------- -------------------- -------------------- --------------------
  Rub.xyl  -------------------- -------------------- -------------------- -------------------- --------------------
  Mag.mag  -------------------- -------------------- -------------------- -------------------- --------------------
  Rho.ba2  -------------------- -------------------- -------------------- -------------------- --------------------
  Pro.mar  -------------------- -------------------- -------------------- -------------------- --------------------
   Syn.sp  -------------------- -------------------- -------------------- -------------------- --------------------
  Syn.elo  -------------------- -------------------- -------------------- -------------------- --------------------
  Mes.spB  -------------------- -------------------- -------------------- -------------------- --------------------
  Esc.co1  -------------------- -------------------- -------------------- -------------------- --------------------
  Shi.fl2  -------------------- -------------------- -------------------- -------------------- --------------------
  Lis.in1  -------------------- -------------------- -------------------- -------------------- --------------------
  Lis.mo1  -------------------- -------------------- -------------------- -------------------- --------------------
  Lis.in3  -------------------- -------------------- -------------------- -------------------- --------------------
  Lis.mo3  -------------------- -------------------- -------------------- -------------------- --------------------
   Nos.sp  -------------------- -------------------- -------------------- -------------------- --------------------
  Ana.var  -------------------- -------------------- -------------------- -------------------- --------------------
  Nos.pun  -------------------- -------------------- -------------------- -------------------- --------------------
  Tri.ery  -------------------- -------------------- -------------------- -------------------- --------------------
  Cro.wat  -------------------- -------------------- -------------------- -------------------- --------------------
  Bac.th2  -------------------- -------------------- -------------------- -------------------- --------------------
  Rho.ba1  -------------------- -------------------- -------------------- -------------------- --------------------

  Bac.hal  -------------------- --------
  Bac.li2  -------------------- --------
  Bac.cla  -------------------- --------
  Oce.ihe  -------------------- --------
  Bac.li1  -------------------- --------
  Bac.su2  -------------------- --------
  Geo.kau  -------------------- --------
  Lac.pla  -------------------- --------
  Ped.pen  -------------------- --------
  Lac.lac  -------------------- --------
  Str.pyo  -------------------- --------
  Str.aga  -------------------- --------
  Str.pne  -------------------- --------
  Str.sui  -------------------- --------
  Str.mut  -------------------- --------
  Str.the  -------------------- --------
  Ent.fa1  -------------------- --------
  Ent.fa2  -------------------- --------
  Lac.cas  -------------------- --------
  Lac.gas  -------------------- --------
  Lac.joh  -------------------- --------
  Lac.aci  -------------------- --------
  Oen.oen  -------------------- --------
  Leu.mes  -------------------- --------
  Lis.in2  -------------------- --------
  Lis.mo2  -------------------- --------
  Bac.ant  -------------------- --------
  Bac.cer  -------------------- --------
  Exi.sp2  -------------------- --------
  Sta.aur  -------------------- --------
  Sta.epi  -------------------- --------
  Bac.sph  -------------------- --------
  Clo.per  -------------------- --------
  Clo.tet  -------------------- --------
  The.ten  -------------------- --------
  Clo.ace  -------------------- --------
  Bac.su1  -------------------- --------
  Myc.pul  -------------------- --------
  Myc.hyo  -------------------- --------
  Myc.my2  -------------------- --------
  Myc.pen  -------------------- --------
  Myc.my1  -------------------- --------
  Mus.mu4  -------------------- --------
  Mus.mu1  -------------------- --------
  Mus.mu5  -------------------- --------
  Mes.aur  -------------------- --------
  Hom.sa1  -------------------- --------
  Pon.pyg  -------------------- --------
  Bos.tau  -------------------- --------
  Can.fam  -------------------- --------
  Xen.la2  -------------------- --------
  Gal.ga2  -------------------- --------
  Gal.ga3  -------------------- --------
  Dan.rer  -------------------- --------
  Tet.nig  -------------------- --------
  Mus.mu2  -------------------- --------
  Mus.mu3  -------------------- --------
  Rat.nor  -------------------- --------
  Hom.sa3  -------------------- --------
  Hom.sa4  -------------------- --------
  Hom.sa2  -------------------- --------
  Xen.la1  -------------------- --------
  Gal.ga1  -------------------- --------
  Ano.gam  -------------------- --------
  Api.mel  -------------------- --------
  Dro.mel  -------------------- --------
  Sch.jap  -------------------- --------
  Cae.ele  -------------------- --------
  Cae.bri  -------------------- --------
  Cry.neo  -------------------- --------
  Usi.may  -------------------- --------
  Gib.ze1  -------------------- --------
  Mag.gri  -------------------- --------
  Gib.ze2  -------------------- --------
  Asp.nid  -------------------- --------
  Bor.bur  -------------------- --------
  Bor.gar  -------------------- --------
  Bac.th3  -------------------- --------
  Bac.fr2  -------------------- --------
  Por.gi1  -------------------- --------
  Tre.den  -------------------- --------
  Fus.nuc  -------------------- --------
  Dic.di2  -------------------- --------
  Vib.cho  -------------------- --------
  Vib.vul  -------------------- --------
  Vib.par  -------------------- --------
  Vib.fis  -------------------- --------
  Pho.pr2  -------------------- --------
  Pho.pr1  -------------------- --------
  Esc.co2  -------------------- --------
  Esc.co3  -------------------- --------
  Shi.fl1  -------------------- --------
  Sal.ent  -------------------- --------
  Sal.typ  -------------------- --------
  Yer.pes  -------------------- --------
  Yer.pse  -------------------- --------
  Erw.car  -------------------- --------
  Pho.lum  -------------------- --------
  Hae.som  -------------------- --------
  Man.suc  -------------------- --------
  Act.ple  -------------------- --------
  Pas.mul  -------------------- --------
  Hae.duc  -------------------- --------
  Hae.inf  -------------------- --------
  Blo.flo  -------------------- --------
  Neu.cra  -------------------- --------
  Try.bru  -------------------- --------
  Try.cru  -------------------- --------
  Lei.maj  -------------------- --------
  Can.al1  -------------------- --------
  Can.al2  -------------------- --------
  Deb.han  -------------------- --------
  Yar.lip  -------------------- --------
  Spi.ba1  -------------------- --------
  Spi.ba2  -------------------- --------
  Gia.la3  -------------------- --------
  Gia.la1  -------------------- --------
  Gia.la2  -------------------- --------
  Des.haf  -------------------- --------
  Bac.th1  LYDQLGLASYEAMEAFVEYI PL------
  Bac.fr1  LYDSLGLASYEAMEAFVEYI PL------
  Por.gi2  LYEKLGLASYEAIEAFVQYR PVE-----
  Cyt.hut  TYNNLGLPEYEAIEAFVKWD GRLI----
  Dic.di1  IYDNLGLTEFEAVEAFVSYK IPQ-----
  Rho.ba4  TYDQLGLAQYQAIEGFVEYK RPQS----
  Tet.the  LYRSLGLTYFEGLECFVSLE WLKTQMKI
  Par.tet  LFTNLGFVNYEALECFVSLD VLVMLGEL
  Rho.ba3  -------------------- --------
  Tri.vag  RFRNLGFPKYQAIEAFRRYP F-------
  Ent.mos  LLSRLGFAHFAAAEAFVRYD KSMSI---
  Ent.his  LLSKLGFAHFAAAEAFVRYD KSMSI---
  Ent.ter  -------------------- --------
  Ent.inv  -------------------- --------
  Mas.bal  -------------------- --------
  Cor.glu  -------------------- --------
  Cor.eff  -------------------- --------
  Str.coe  -------------------- --------
  Str.ave  -------------------- --------
  Bif.lon  -------------------- --------
  Lei.xyl  -------------------- --------
  Pro.acn  -------------------- --------
  Cor.dip  -------------------- --------
  Bre.lin  -------------------- --------
  Sym.the  -------------------- --------
  Rub.xyl  -------------------- --------
  Mag.mag  -------------------- --------
  Rho.ba2  -------------------- --------
  Pro.mar  -------------------- --------
   Syn.sp  -------------------- --------
  Syn.elo  -------------------- --------
  Mes.spB  -------------------- --------
  Esc.co1  -------------------- --------
  Shi.fl2  -------------------- --------
  Lis.in1  -------------------- --------
  Lis.mo1  -------------------- --------
  Lis.in3  -------------------- --------
  Lis.mo3  -------------------- --------
   Nos.sp  -------------------- --------
  Ana.var  -------------------- --------
  Nos.pun  -------------------- --------
  Tri.ery  -------------------- --------
  Cro.wat  -------------------- --------
  Bac.th2  -------------------- --------
  Rho.ba1  -------------------- --------

;
  end;
begin assumptions;

charset unambiguous = 45-51 55-71 88-111 117-126 132-137 144-149 151-171 173-182 191-249 265-283 319-342 344-355 357-370;

charset unam_long = 46-51 55-71 86-111 117-126 132-137 144-149 151-171 173-183 190-249 254-258 265-283 319-342 344-355 357-379 391-437 440-458 533-594 621-722 733-780 782-817;

end;

taxset close = Ana.var Bac.cer Bac.fr2 Bos.tau Can.al2 Can.fam Esc.co3 Gal.ga1 Gal.ga3 Gia.la3 Hom.sa3 Hom.sa4 Lac.joh Lis.in2 Mes.aur Mus.mu1 Mus.mu2 Mus.mu3 Mus.mu4 Mus.mu5 Pon.pyg Rat.nor Sal.ent Sal.typ Shi.fl1 Shi.fl2 Yer.pse;

taxset fragment = Mas.bal Spi.ba1;

taxset long = Bac.fr1 Bac.th1 Cyt.hut Dic.di1 Ent.his Ent.inv Ent.mos Ent.ter Mas.bal Par.tet Por.gi2 Rho.ba4 Tet.the Tri.vag;

taxset fragment_long = Mas.bal;

delete close fragment;

exclude all;
include unambiguous;
