# Supplementary material for: Evolution of four gene families with patchy phylogenetic distributions: influx of genes into protist genomes
Source: BMC Evol Biol. 2006 Mar 21;6:27. doi: 10.1186/1471-2148-6-27 (PMC1484493; doi:10.1186/1471-2148-6-27)
Supplement: Additional File 9 — Alignment file in nexus format for the alcohol dehydrogenase E. [file 1471-2148-6-27-S9.ande]

#NEXUS
[adhE.nex -- data title]

[Name: Vib.vul           Len:  1039  Check: 95E0530E]
[Name: Vib.cho           Len:  1039  Check: 8D292BC8]
[Name: Vib.par           Len:  1039  Check: 58A8CE7B]
[Name: Vib.fis           Len:  1039  Check: FF7C5039]
[Name: Pho.pro           Len:  1039  Check: 3DEBFF4E]
[Name: Esc.col           Len:  1039  Check: 59E0000B]
[Name: Shi.fle           Len:  1039  Check: 9FF90351]
[Name: Sal.ent           Len:  1039  Check:  89A2296]
[Name: Sal.typ           Len:  1039  Check: 71B9BECA]
[Name: Yer.pes           Len:  1039  Check: 44BC8ABD]
[Name: Erw.car           Len:  1039  Check: 4F93EC28]
[Name: Pho.lum           Len:  1039  Check: C519A395]
[Name: She.one           Len:  1039  Check: 11EDC6AE]
[Name: Chr.vio           Len:  1039  Check: 82B840E3]
[Name: Clo.per           Len:  1039  Check: 7A04985F]
[Name: Clo.tet           Len:  1039  Check:  B7E7865]
[Name: Clo.ac2           Len:  1039  Check:  51719EE]
[Name: Clo.ac1           Len:  1039  Check: A97D3546]
[Name: Clo.the           Len:  1039  Check:  B737A70]
[Name: unc.bac           Len:  1039  Check: C4453D58]
[Name: The.elo           Len:  1039  Check: 84354A30]
[Name: Pol.sp            Len:  1039  Check: E61761FA]
[Name: Chl.rei           Len:  1039  Check: C321D40D]
[Name: Mas.bal           Len:  1039  Check:  4F46AF6]
[Name: Cry.par           Len:  1039  Check: B326BA62]
[Name: Cry.hom           Len:  1039  Check:  99A16A8]
[Name: Pir.sp            Len:  1039  Check: 44E63ED8]
[Name: Gia.la1           Len:  1039  Check: E9D2C4B4]
[Name: Gia.la2           Len:  1039  Check: 70C03370]
[Name: Spi.bar           Len:  1039  Check: BE48583E]
[Name: Ent.hi1           Len:  1039  Check: 17312C72]
[Name: Ent.hi4           Len:  1039  Check: 75549949]
[Name: Ent.hi2           Len:  1039  Check: ED63B4F0]
[Name: Ent.hi3           Len:  1039  Check: 118F3ECA]
[Name: Ent.mos           Len:  1039  Check: 46DA9608]
[Name: Ent.inv           Len:  1039  Check: 1044266D]
[Name: Ent.ter           Len:  1039  Check: B552E1A4]
[Name: Str.pyo           Len:  1039  Check: CECB5C29]
[Name: Str.aga           Len:  1039  Check: 2B5E07F2]
[Name: Str.pne           Len:  1039  Check: 89F24083]
[Name: Str.sui           Len:  1039  Check: 95B9E178]
[Name: Pas.mul           Len:  1039  Check: E8F4AD79]
[Name: Man.suc           Len:  1039  Check: 6BDDCB2F]
[Name: Act.ple           Len:  1039  Check: 69F0FC1A]
[Name: Bif.lon           Len:  1039  Check: A08C0827]
[Name: Sta.aur           Len:  1039  Check: 21634900]
[Name: Sta.epi           Len:  1039  Check: 50A18FED]
[Name: Ent.fam           Len:  1039  Check: EA3108A8]
[Name: Ent.fas           Len:  1039  Check: ABF0F93A]
[Name: Lis.inn           Len:  1039  Check: AD39C5BF]
[Name: Lis.mon           Len:  1039  Check: 8E21AFC5]
[Name: Lis.wel           Len:  1039  Check: AD119030]
[Name: Lis.see           Len:  1039  Check: C20EDFE3]
[Name: Lis.iva           Len:  1039  Check: C0C9980B]
[Name: Bac.ant           Len:  1039  Check: A6E39E37]
[Name: Bac.thu           Len:  1039  Check: 776C55B9]
[Name: Bac.cer           Len:  1039  Check: 90A91ABA]
[Name: Bac.lic           Len:  1039  Check:  16EB503]
[Name: Exi.sp2           Len:  1039  Check: A3FD2725]
[Name: Lac.gas           Len:  1039  Check: 7EBE8814]
[Name: Lac.joh           Len:  1039  Check: A43B2AAF]
[Name: Lac.aci           Len:  1039  Check: BA2DC6C1]
[Name: Lac.pla           Len:  1039  Check:  2FD5CD4]
[Name: Leu.mes           Len:  1039  Check: 7FD7CDC9]
[Name: Oen.oen           Len:  1039  Check: 8CEE4D4C]
[Name: Lac.lac           Len:  1039  Check: E68A2FF8]
[Name: Str.mut           Len:  1039  Check: 5CA72627]
[Name: Str.bov           Len:  1039  Check:  A409F4F]


begin data;
 dimensions ntax=68 nchar=1039;
 format datatype=protein interleave missing=-;
  matrix
  Vib.vul  -------------------- -------------------- -------------------- -----------------MPV TNMAELDAMIARVKKAQEEF
  Vib.cho  -------------------- -------------------- -------------------- -----------------MPV TNLAELDALVARVKAAQAEF
  Vib.par  -------------------- -------------------- -------------------- -----------------MPV TNMAELDAMIARVKKAQEEF
  Vib.fis  -------------------- -------------------- -------------------- -------------------- --------------------
  Pho.pro  -------------------- -------------------- -------------------- -----------------MPV TNMAELDAMVARVKAAQQEF
  Esc.col  -------------------- -------------------- -------------------- -----------------MAV TNVAELNALVERVKKAQREY
  Shi.fle  -------------------- -------------------- -------------------- -----------------MAV TNVAELNALVERVKKAQREY
  Sal.ent  -------------------- -------------------- -------------------- -----------------MAV TNVAELNALVERVKKAQREY
  Sal.typ  -------------------- -------------------- -------------------- -----------------MAV TNVAELNALVERVKKAQREY
  Yer.pes  -------------------- -------------------- -------------------- -----------------MAV TNVAELNELVARVKKAQREY
  Erw.car  -------------------- -------------------- -------------------- -----------------MAV TNVAELNALVERVKKAQQEF
  Pho.lum  -------------------- -------------------- -------------------- -----------------MTV THVTELNELVARVKKAQREF
  She.one  -------------------- -------------------- -------------------- -----------------MTV TNAQKLDLMVERVARAQAEY
  Chr.vio  -------------------- -------------------- -------------------- -----------------MAV SNQIELDALVARVKKAQTAF
  Clo.per  -------------------- -------------------- -------------------- -----------------MKV TNVDELMLRLEKVRAAQKEF
  Clo.tet  -------------------- -------------------- -------------------- -----------------MKV ENVQQLMEKIENVRKAQKEF
  Clo.ac2  -------------------- -------------------- -------------------- -----------------MKV TTVKELDEKLKVIKEAQKKF
  Clo.ac1  -------------------- -------------------- -------------------- -----------------MKV TNQKELKQKLNELREAQKKF
  Clo.the  -------------------- -------------------- -----------MESEK---- -----EMRKMTKIANKYEVI DNVEKLEKALKRLREAQSVY
  unc.bac  -------------------- -------------------- ----------MIRSDLGELF SSLITDQTEEYMVKKNYEIT DSTEKLEKTIERVKNAQKQF
  The.elo  -------------------- -------------------- -------------------- --------MNAPTLTSDPPV QSLADLEGLIERVQRAQSQY
   Pol.sp  MLPTRAVS------------ -------------------- --SLSRNVFARPFANASRAY AAAPAA------EQKSKSDE EGLSSLKSTLNKAVAASKVF
  Chl.rei  MMSSSLVSGKRVAVPSAAKP CAAVPLPRVAGRRTAARVVC EAAPSGAAPASPKAEAAAPV AAAPATPHAEVKKERAPATD EALTELKALLKRAQTAQAQY
  Mas.bal  -------------------- -------------------- -------------------- -------------------- -----MDIILEKVVAAQQIY
  Cry.par  -------------------- -------------------- -------------------- -------------------- ----------LKVEVAQKAF
  Cry.hom  -------------------- -------------------- -------------------- -------------------- --------------------
   Pir.sp  -------------------- -------------------- -------------------- -MSGLQMFQNLSLYGSLAEI DTSEKLNEAMDKLTAAQEQF
  Gia.la1  -------------------- -------------------- -------------------- -------MSLSDFDYGQELV ETPEELNALFEKVEEAAHAF
  Gia.la2  -------------------- -------------------- -------------------- -------MSLSDFDYGQELV ETPEELNALFEKVEEAAHAF
  Spi.bar  -------------------- -------------------- -------------------- --------------RAQMKV ATSEDLNKLMDMALESHFEF
  Ent.hi1  -------------------- -------------------- -------------------- ---MSTQQT----------M TVDEHINQLVAKAQVALKEY
  Ent.hi4  -------------------- -------------------- -------------------- ---MSTQQT----------M TVDEHINQLVAKAQVALKEY
  Ent.hi2  -------------------- -------------------- -------------------- ---MSTQQT----------M TVDEHINQLVAKAQVALKEY
  Ent.hi3  -------------------- -------------------- -------------------- ---MTDKEESSFQKMEIKKM NFHEHINQLVAKAQVALKEY
  Ent.mos  -------------------- -------------------- -------------------- ---MS-TQT----------M TVDQHINDLVQKGQVALNEY
  Ent.inv  -------------------- -------------------- -------------------- ---MERTKCFIQRMATEQKM SVDEHINTLVANAQVALKEY
  Ent.ter  -------------------- -------------------- -------------------- -------------------- --------------------
  Str.pyo  -------------------- -------------------- -------------------- ---MTEGHNTVETTS----- -VSVTIDALVQKGLAALAEM
  Str.aga  -------------------- -------------------- -------------------- ---MTEKTKAVETTD----- -VALAIDTLVQNGLKALDEM
  Str.pne  -------------------- -------------------- -------------------- ---MADKKTVTPEEKK---L VAEKHVDELVQKALVALEEM
  Str.sui  -------------------- -------------------- -------------------- -------------------- EARKHVDELVQKGLVALDEF
  Pas.mul  -------------------- -------------------- -------------------- ---MMSHTAEIEISP----- -AQAEVNVLVEKGLLALEAF
  Man.suc  -------------------- -------------------- -------------------- --MIMSNAVENTVSP----- -AQAEVNSLVEKGLVALEQF
  Act.ple  -------------------- -------------------- -------------------- ---MANNAKNAQPYD----- -AQTEVNQLVENGLKALEEF
  Bif.lon  -------------------- -------------------- -------------------- MAEAKKKVEATKPTPEEKQA AAEAEVDALVARAKKALVEF
  Sta.aur  -------------------- -------------------- -------------------- -----MLTIPEKENRGSKEQ EVAIMIDALADKGKKALEAL
  Sta.epi  -------------------- -------------------- -------------------- -----MLSVTKKNTYESNKD EVTQMIDSLAEKGQEALKEL
  Ent.fam  -------------------- -------------------- -------------------- -------------------- --------------------
  Ent.fas  -------------------- -------------------- -------------------- -------------------- ----MIDELATKANVALKAM
  Lis.inn  -------------------- -------------------- -------------------- --------MAIKENAAQEVL EVQKVIDRLADNGQKALKAF
  Lis.mon  -------------------- -------------------- -------------------- --------MAIKENAAQEVL EVQKVIDRLADNGQKALKAF
  Lis.wel  -------------------- -------------------- -------------------- --------MAIKENAAQEVL EVQKVINRLADNGQQALKAF
  Lis.see  -------------------- -------------------- -------------------- --------MAIKENAAQEVL EVQKVIDRLADNGQKALKAF
  Lis.iva  -------------------- -------------------- -------------------- --------MAIKENAAQEVL EVQKVIDRLADNGQKALKAF
  Bac.ant  -------------------- -------------------- -------------------- --------MVVKEKVVNEMQ EVKEMIDTLVNNGRKALQAL
  Bac.thu  -------------------- -------------------- -------------------- --------MVVKEKVVNEMQ EVKEMIDTLVNNGRKALQAL
  Bac.cer  -------------------- -------------------- -------------------- --------MVVKEKVVNEMQ EVKKMIDTLVNNGQQALQAL
  Bac.lic  -------------------- -------------------- -------------------- --------MAIEEKNMKQKQ NASNMIDQLVEKGLKALEEF
  Exi.sp2  -------------------- -------------------- -------------------- --------MAVKEKIKSEVT PVEKAINQIVAKGQTALQEL
  Lac.gas  -------------------- -------------------- -------------------- ------MVQDKKATKEEKTI DVNKMIDGYVEKAHVALDEM
  Lac.joh  -------------------- -------------------- -------------------- ------MVQDKKATKEEKAI DVNKMIDGYVEKAHVALDEM
  Lac.aci  -------------------- -------------------- -------------------- ---MAKAQQKETPTEEEKKK QIYDMVDNLVKRSHVALDEM
  Lac.pla  -------------------- -------------------- -------------------- ----------MIKTEKNQTS KVTDEVDQLVQRSKKALAIL
  Leu.mes  -------------------- -------------------- ----------------MAEA IAKKPAKKVLTPEEKAELQT QAEKMTVVLIEKSQKALSEF
  Oen.oen  -------------------- -------------------- ---------MTCYKGELMAV ETKKITKKILTSDELKDKKE TAKKYIGELVDKSRQALLEF
  Lac.lac  -------------------- -------------------- ----------------MATK KAAPAAKKVLSAEEKAAKFQ EAVAYTDKLVKKAQAAVLKF
  Str.mut  -------------------- -------------------- ----------------MAKE T----KTEALTAEEA----- -AKQYTNSLVEKALKAEKVY
  Str.bov  -------------------- -------------------- ----------------MAKA TNADVKNNELSAEEL----- -AQQYTGALVEKALEAERVY

  Vib.vul  AT--YSQEQVDAIFRAASLA ANQARIPLAQMAVEESGMGI VEDKVIKNHFASEFIYNKYK DEKTCGILEEDDNLGTMTIA EPVGIICGIVPTTNPTSTAI
  Vib.cho  AT--FSQEQVDKIFRAASLA ANQARIPLAQMAVEESGMGI VEDKVIKNHFASEFIYNKYK DEKTCGILEEDDNLGTMTIA EPVGIICGIVPTTNPTSTAI
  Vib.par  AT--YSQEQVDKIFRAASLA ANQARIPLAQQAVEESGMGI VEDKVIKNHFASEFIYNKYK DEQTCGILEEDDNLGTMTIA EPVGIICGIVPTTNPTSTAI
  Vib.fis  -------------------- -----------------MGI VEDKVIKNHFASEFIYNKYK DEKTCGILEEDDNLGTMTIA EPVGIICGIVPTTNPTSTAI
  Pho.pro  AT--FSQEQVDKIFRAASLA ANNARIPLAQQAVAESGMGI VEDKVIKNHFASEFIYNKYK DEKTCGILEENEEFGTMTIA EPVGIICGIVPTTNPTSTAI
  Esc.col  AS--FTQEQVDKIFRAAALA AADARIPLAKMAVAESGMGI VEDKVIKNHFASEYIYNAYK DEKTCGVLSEDDTFGTITIA EPIGIICGIVPTTNPTSTAI
  Shi.fle  AS--FTQEQVDKIFRAAALA AADARIPLAKMAVAESGMGI VEDKVIKNHFASEYIYNAYK DEKTCGVLSEDDTFGTITIA EPIGIICGIVPTTNPTSTAI
  Sal.ent  AS--FTQEQVDKIFRAAALA AADARIPLAKMAVAESGMGI VEDKVIKNHFASEYIYNAYK DEKTCGVLSEDDTFGTITIA EPIGIICGIVPTTNPTSTAI
  Sal.typ  AS--FTQEQVDKIFRAAALA AADARIPLAKMAVAESGMGI VEDKVIKNHFASEYIYNAYK DEKTCGVLSEDDTFGTITIA EPIGIICGIVPTTNPTSTAI
  Yer.pes  AN--FSQEQVDKIFRAAALA AADARIPLAKLAVTESGMGI VEDKVIKNHFASEYIYNAYK DEKTCGILCEDKTFGTITIA EPIGLICGIVPTTNPTSTAI
  Erw.car  AT--YTQEQVDKIFRAAALA ASDARIPLAKMAVAESGMGI VEDKVIKNHFASEYIYNAYQ DEKTCGVLSTDDTFGTITIA EPIGLICGIVPTTNPTSTAI
  Pho.lum  AN--FSQEQVDKIFRAAALA AADARIPLAKLAVAESGMGI VEDKVIKNHFASEYIYNAYK DEKTCGILSEDKTFGTITIA EPIGLICGIVPTTNPTSTAI
  She.one  AS--FSQAQVDAIFRAAALA AADARISLAKMAAAETRMGV IEDKVIKNHFASEYIYNKYK DEKTCGILSEDPTFGTITIA EPVGIICGIVPTTNPTSTAI
  Chr.vio  AQ--FTQEQVDHIFRCAALA AADARIPLARMAVAETGMGV MEDKVIKNHFASEYIYNKYK DEKTCGVLSEDDTFGTITIA EPIGVLCGIVPTTNPTSTAI
  Clo.per  SK--FSQEQVDEIFRQAAVA ANNERIRLAKMAVEESGMGI VEDKVIKNHFAAEYIYNKYK DEKTCGVIEKDESFGITKIA EPIGVVAAIVPTTNPTSTAI
  Clo.tet  AN--YNQKQVDEIFRSAAIA ANEARIELAKLAVEETGMGI IEDKVIKNHFASEYIYNKYK DEKTCGIIERDESFGISKVA EPRGVIAAIIPITNPTSTTI
  Clo.ac2  SC--YSQEMVDEIFRNAAMA AIDARIELAKAAVLETGMGL VEDKVIKNHFAGEYIYNKYK DEKTCGIIERNEPYGITKIA EPIGVVAAIIPVTNPTSTTI
  Clo.ac1  AT--YTQEQVDKIFKQCAIA AAKERINLAKLAVEETGIGL VEDKIIKNHFAAEYIYNKYK NEKTCGIIDHDDSLGITKVA EPIGIVAAIVPTTNPTSTAI
  Clo.the  AT--YTQEQVDKIFFEAAMA ANKMRIPLAKMAVEETGMGV VEDKVIKNHYASEYIYNAYK NTKTCGVIEEDPAFGIKKIA EPLGVIAAVIPTTNPTSTAI
  unc.bac  AS--FTQEQVDKIFLAAATA ANKNRIPLAKLAVEETGMGI VEDKVIKNHFASEYIYNAYR NVKTCGIIEEDKSAGITRIA EPIGVIAAVIPTTNPTSTAI
  The.elo  AQ--FTQEQVDHIFHEAAMA ANQARIPLAKQAVAETGMGV VEDKVIKNHFASEYIYNKYK NEKTCGVIEDDPIFGIQKIA EPVGIIAGVVPVTNPTSTTI
   Pol.sp  AT--YSQDQVDKIFRAAAEA ANAARLPLAKMAVEETRMGV VEDKVIKNHFASEFVYSQYK NTKTCGLIAHDPISGYSKFA EPMGVIAGIIPTTNPTSTAI
  Chl.rei  ST--YTQEQVDEIFRAAAEA ANAARIPLAKMAVEETRMGV AEDKVVKNHFASEFIYNKYK HTKTCGVIEHDPAGGIQKVA EPVGVIAGIVPTTNPTSTAI
  Mas.bal  AT--YTQEQVDKIFEAVAMA ACMQRIPLAQMAVEDTGMGV MEDKVIKNQFASEFIYNKYR FEKTCGLVRSDPANGFSQYA EPLGVIAGIIPTTNPTSTTI
  Cry.par  LK--LSQEQVDYIFQRASLA ANCARYELAVLAIEDGGMGL LEDKIIKNHFASENIYNKYR NTKTVGVIEHDEFGGIDIVA EPLGILAGISPCTNPTSTTI
  Cry.hom  -------------------- -----------------MGL LEDKIIKNHFASENIYNKYR NTKTVGVIEHDEFGGIDIVA EPLGILAGISPCTNPTSTTI
   Pir.sp  RE--YNQEQVDKIFKAVALA ASQNRVAFAKYAHEETQKGV FEDKVIKNEFAADYIYHKYC NDKTAGIIEYDEANGLMEIA EPVGPVVGIAPVTNPTSTII
  Gia.la1  RQ--LDQAQVDKIFYAAAFA ASNQRIPLAKMAYEETNMGV VEDKVIKNMFGSEYVYNKYK NMKTAGIIEEDKAGNTITVA DPLGILAGIVPTTNPTSTAI
  Gia.la2  RQ--LDQAQVDKIFYAAAFA ASNQRIPLAKMAYEETNMGV VEDKVIKNMFGSEYVYNKYK NMKTAGIIEEDKAGNTITVA DPLGILAGIVPTTNPTSTAI
  Spi.bar  LK--LNQEQVNKIFYAASFA ANSARIPLAQQAVIDTGMGV VEDKVIKNNYASEYIFNRYK NEKTVGLISEDKINGKATYA EPLGILAGIIPTTNPTSTVI
  Ent.hi1  LKPEYTQEKIDYIVKKASVA ALDQHCALAAAAVEETGRGI FEDKATKNIFACEHVTHEMR HAKTVGIINVDPLYGITEIA EPVGVVCGVTPVTNPTSTAI
  Ent.hi4  LKPEYTQEKIDYIVKKASVA ALDQHCALAAAAVEETGRGI FEDKATKNIFACEHVTHEMR HAKTVGIINVDPLYGITEIA EPVGVVCGVTPVTNPTSTAI
  Ent.hi2  LKPEYTQEKIDYIVKKASVA ALDQHCALAVAAVEETGRGI FEDKATKNIFACEHVTHEMR HAKTVGIINVDPLYGITEIA EPVGVVCGVTPVTNPTSTAI
  Ent.hi3  LKPEYTQEKIDYIVKKASVA ALDQHCALAAAAVEETGRGI FEDKATKNIFACEHVTHEMR HAKTVGIINVDPLYGITEIA EPVGVVCGVTPVTNPTSTAI
  Ent.mos  LKPEFTQEKIDYIVKKASVA ALDQHGALAAIAVEETGRGV FEDKATKNIFACEHVTHEMR HAKTVGIVNEDPLYGITEIA EPVGVVCGVTPVTNPTSTTI
  Ent.inv  LQPEFTQEKIDFIVKKASVA ALDKHCYLAQLAVDETGRGV MEDKATKNIFACEHVTHEMR HAKTVGIVHEDPLYGITEIA EPVGVICGVTPVTNPTSTAI
  Ent.ter  -------------------- -------------------- -------------------- -------------------- --------------------
  Str.pyo  RK--LDQEQVDYIVAKASVA ALDAHGELAKHAYEETGRGV FEDKATKNLFACEHVVNNMR HQKTVGIIEEDDVTGLTLIA EPVGVICGITPTTNPTSTAI
  Str.aga  RQ--LNQEQVDYIVAKASVA ALDAHGELALHAVEETGRGV FEDKATKNLFACEHVVNNMR HTKTVGVIEEDDVTGLTLIA EPVGVVCGITPTTNPTSTAI
  Str.pne  RK--LDQEQVDYIVAKASVA ALDAHGELALHAFEETGRGV FEDKATKNLFACEHVVNNMR HTKTVGVIEEDDVTGLTLIA EPVGVVCGITPTTNPTSTAI
  Str.sui  RK--LGQEEVDYIVAKASVA ALDKHGELAMHAFEETKRGV FEDKATKNLFACEHVVNNMR HTKTVGVIEEDEVTGLTLIA EPVGVVCGITPTTNPTSTAI
  Pas.mul  RQ--LNQQQVDYIVAKASVA ALDQHGVLAMHAYEETGRGV FEDKATKNLFACEYVVNNMR NLKTVGVISEDDVTGITEIA DPVGVVCGITPTTNPTSTTI
  Man.suc  RQ--LNQEQVDYIVAKASVA ALDQHGALALHALEETGRGV FEDKATKNLFACEHVVNKMR HWKTAGIISDDDVTGITEIA DPVGVVCGITPTTNPTSTAI
  Act.ple  RQ--LNQEQVDYIVAKASVA ALDKHGVLAMHAYEETGRGV FEDKATKNLFACEYVVNNMR HLKTAGIISEDNVTGITEIA DPVGVVCGITPTTNPTSTTI
  Bif.lon  EN--LDQKQVDRIVAKASIA ALNKHLVLAKMAVDETGRGL VEDKATKNIFACEHVTNYLA GQKTVGIIREDDVMGIDEVA EPVGVVAGVTPVTNPTSTAI
  Sta.aur  SK--KSQEEIDHIVHQMSLA AVDQHMVLAKLAHEETGRGI YEDKAIKNLYASEYIWNSIK DNKTVGIIGEDKEKGLTYVA EPIGVICGVTPTTNPTSTTI
  Sta.epi  SK--KSQQEINDIVHQMSMA AVDQHMHLAKLAYDETGRGI YEDKAIKNLYASEYIWNSIK DNKTVGIIGEDKQKGLTYVA EPIGVICGVTPTTNPTSTTI
  Ent.fam  -------EKVDHIVHEMAMA ALDQHMPLAKMAVEETGRGV YEDKAIKNMYASEYIWHNIK HDKTVGVINEDVQKGLIEIA EPVGVVCGVTPTTNPTSTTI
  Ent.fas  ED--FTQEQVDHIVHQMAMA ALDQHMPLAKMAVEETGRGI YEDKAIKNMYASEYIWNNIK HDKTVGVINKDEQTGLMEIA EPVGVVCGVTPTTNPTSTTI
  Lis.inn  ES--YNQEQVDNIVHAMALA GLDQHMPLAKLAVEETGRGL YEDKCIKNIFATEYIWNNIK NNKTVGVINEDTQTGVIEIA EPVGVVAGVTPVTNPTSTTL
  Lis.mon  ES--YNQEQVDNIVHAMALA GLDQHMPLAKLAVEETGRGL YEDKCIKNIFATEYIWNNIK NNKTVGVINEDLQTGVIEIA EPVGVVAGVTPVTNPTSTTL
  Lis.wel  EN--YDQEQVDNIVHAMALA GLDQHMPLAKLAVEETGRGL YEDKCIKNIFATEYIWNNIK NNKTVGVIHEDVQTGVIEIA EPVGVVAGVTPVTNPTSTTL
  Lis.see  EN--YDQEQVDNIVHAMALA GLDQHMPLAKLAVEETGRGL YEDKCIKNIFATEYIWNNIK NNKTVGVINEDVQTGVIEIA EPVGVVAGVTPVTNPTSTTL
  Lis.iva  EN--YDQEQVDNIVHAMALA GLDQHMPLAKLAVEETGRGL YEDKCIKNIFATEYIWNNIK NNKTVGVINEDVQTGVIEIA EPVGVVAGVTPVTNPTSTTL
  Bac.ant  ES--FTQEQIDNIVHEMALA GVDQHMPLAKLAVEETGRGV YEDKCIKNIFATEYIWHSIK KDKTVGIIHEDPHEEIIEIA EPVGVVAGVTPVTNPTSTTM
  Bac.thu  ES--FTQEQIDNIVHEMALA GVDQHMPLAKLAVEETGRGV YEDKCIKNIFATEYIWHSIK KDKTVGIIHEDPHEEIIEIA EPVGVVAGVTPVTNPTSTTM
  Bac.cer  ES--FTQEEIDNIVHEMALA GVDQHMPLAKLAVEETGRGV YEDKCIKNIFATEYIWHSIK QDKTVGIIHEDSHEEIIEIA EPVGVVAGVTPVTNPTSTTM
  Bac.lic  RS--FDQEQIDEIVKQMALA GLDQHMPLAKLAVEETKRGV YEDKIIKNMFATEYVYHHIK YDKTVGIINENEHDGVIEIA EPVGVIAGVTPVTNPTSTTM
  Exi.sp2  LT--FDQTKIDTIVRDMALA GLERHVELARLAVEETGRGV FEDKMIKNMFATEYIYNSLR NEKTVGILEEDVQNGLTYIA EPVGVVCGVTPVTNPTSTTM
  Lac.gas  AD--FDQEQVDKICEAIASA GEQNSYLLAKMAVEETGRGV VEDKTIKNMFASENIWNSLR HEKTVGVIEEDKEKQLVKIA EPKGVIAGVTPVTNPTSTVI
  Lac.joh  AN--FDQEQVDKICEAIASA GEQNSYLLAKMAVEETGRGV VEDKTIKNMFASENIWNSLR HEKTVGVIEEDKEKQLVKIA EPKGVIAGVTPVTNPTSTVI
  Lac.aci  AN--FTQEQVDKICEAVATA GEQNAYPLAKMAVEETKRGV VEDKTTKNMYASENIWNSLR HEKTVGVIEEDKELGLTKIA EPKGVIAGVTPVTNPTSTVI
  Lac.pla  KS--YTQAQIDDLCEKVAVA ALDNHMKLAKLAVEETGRGV VEDKAIKNIYASEYIWNSMR HDKTVGVIKEDDEEQLMEIA EPVGIVAGVTPVTNPTSTTV
  Leu.mes  ST--FSQEQVDKIVAAMALA GSENSLLLAHAAHDETGRGV VEDKDTKNRFASESVYNAIK FDKTVGVISEDKIQGKVELA APLGILAGIAPTTNPTSTTI
  Oen.oen  SQ--YSQSQVDKIVAAMALA GSEHSLELAHFARNETGRGV VEDKDTKNRFASESVYNTIK NDKTVGVIDEDPITGKVQLA APLGILAGIVPTTNPTSTTI
  Lac.lac  EG--YTQTQVDTIVAAMALA ASKHSLELAHEAVNETGRGV VEDKDTKNHFASESVYNAIK NDKTVGVISENKVAGSVEIA SPLGVLAGIVPTTNPTSTAI
  Str.mut  AT--YTQEQVDKIVAAMALA GSEASLQLAKEAHDETGRGV VEDKDTKNHFATEYVYERIK NEKTVGIIGEDKVAGSIEIA APLGVLAGIVPTTNPTSTTM
  Str.bov  AT--YSQEQVDNIVAAMALA GSEASLELAKEAHAETGRGV VEDKDIKNHFATEYVYERIK NEKTVGIIGEDKVSGSIQIA APLGVLAGIVPTTNPTSTTM

  Vib.vul  FKSLISLKTRNGIIFSPHPR AKNSTNDAAKLVLEAAVAAG APKDIIGWIDQPSVELSNAL MKHDDIALILATGGPGMVKA AYSSGKPAIGVGAGNVPVVI
  Vib.cho  FKSLISLKTRNGIIFSPHPR AKNSTNAAAKLVLDAAIAAG APKDIIGWIDQPSVELSNAL MKHDGIALILATGGPGMVKA AYSSGKPAIGVGAGNVPVVI
  Vib.par  FKSLISLKTRNGIIFSPHPR AKNSTNDAAKLVLDAAVAAG APKDIIGWIDQPSVELSNAL MKHDDIALILATGGPGMVKA AYSSGKPAIGVGAGNVPVVI
  Vib.fis  FKSLISLKTRNGIIFSPHPR AKNSTNDAAKLVLDAAVAAG APKDIIGWIDQPSVELSNAL MKHDGIALILATGGPGMVKA AYSSGKPAIGVGAGNVPVVI
  Pho.pro  FKSLISLKTRNAIIFSPHPR AKNSTNAAAKLVLDAAVAAG APKNIIGWIDQPSVELSNAL MKHNDINLILATGGPGMVKA AYSSGKPAIGVGAGNVPVVI
  Esc.col  FKSLISLKTRNAIIFSPHPR AKDATNKAADIVLQAAIAAG APKDLIGWIDQPSVELSNAL MHHPDINLILATGGPGMVKA AYSSGKPAIGVGAGNTPVVI
  Shi.fle  FKSLISLKTRNAIIFSPHPR AKDATNKAADIVLQAAIAAG APKDLIGWIDQPSVELSNAL MHHPDINLILATGGPGMVKA AYSSGKPAIGVGAGNTPVVI
  Sal.ent  FKSLISLKTRNAIIFSPHPR AKEATNKAADIVLQAAIAAG APKDLIGWIDQPSVELSNAL MHHPDINLILATGGPGMVKA AYSSGKPAIGVGAGNTPVVI
  Sal.typ  FKSLISLKTRNAIIFSPHPR AKEATNKAADIVLQAAIAAG APKDLIGWIDQPSVELSNAL MHHPDINLILATGGPGMVKA AYSSGKPAIGVGAGNTPVVI
  Yer.pes  FKALISLKTRNGIIFSPHPR AKDATNKAADIVLQAAIAAG APADIIGWIDAPTVELSNQL MHHPDINLILATGGPGMVKA AYSSGKPAIGVGAGNTPVVV
  Erw.car  FKALISLKTRNGIIFSPHPR AKNATNKAADIVLQAAIAAG APKDIIGWIDQPSVDLSNQL MHHPDINLILATGGPGMVKA AYSSGKPAIGVGAGNTPVVI
  Pho.lum  FKALISLKTRNGIILSPHPR AKKATTKAAELVLSAAVAAG APKDIIGWIDEPSVELSNAL MHHQDINLILATGGPGMVKA AYSSGKPAIGVGAGNTPVVI
  She.one  FKALISLKTRNAIIFSPHPR AKVSTTTAAKLVLDAAIAAG APKDIIGWIDEPSVALSNQL MTHPKVNLILATGGPGMVKA AYSSGKPAIGVGAGNTPIVI
  Chr.vio  FKALISLKTRNGIIFSPHPR ARRSTCEAARLVLEAAVAAG APQDIIGWIDEPSVALSNQL MHHPDVNLILATGGPGMVKA AYSSGKPAIGVGAGNTPAVI
  Clo.per  FKALISLKTRNAVFFSPHPR AKNSTIEAARVVLEAAVKAG APKDIIGWIDEPSVEMSQVL MAEADI--ILATGGPGMVKA AYSSGKPAIGVGAGNTPAII
  Clo.tet  FKALICLKARNGIIFSPHPK AKKSTIAAAKIVLQAAIDAG APKEIIAWIDEPSLELSQKL MHEGDM--ILATGGPGMVKA AYSSGKPAIGVGAGNTPAII
  Clo.ac2  FKSLISLKTRNGIFFSPHPR AKKSTILAAKTILDAAVKSG APENIIGWIDEPSIELTQYL MQKADI--TLATGGPSLVKS AYSSGKPAIGVGPGNTPVII
  Clo.ac1  FKSLISLKTRNAIFFSPHPR AKKSTIAAAKLILDAAVKAG APKNIIGWIDEPSIELSQDL MSEADI--ILATGGPSMVKA AYSSGKPAIGVGAGNTPAII
  Clo.the  FKTLIALKTRNAIIISPHPR AKNSTIEAAKIVLEAAVKAG APEGIIGWIDVPSLELTNLV MREADV--ILATGGPGLVKA AYSSGKPAIGVGAGNTPAII
  unc.bac  FKSLLALKTRNGIIISPHPR AKKSTIEAAKIVLEATVAAG APEDIISWIDVPSLEMTNLV MAEADI--ILATGGPGMVKA AYSSGKPAVGVGAGNTPAII
  The.elo  FKALIALKTRNGIIFSPHPR AKACTVAAAKVVLDAAVAAG APPDIIGWIDEPTIELSQAL MQHPQIKLILATGGPGMVKA AYSSGHPAIGVGAGNTPVLI
   Pol.sp  FKTLLALKTRNALVICPHPR AAKCTIAAAKVVLDAAVAAG APADIITWIDSPSSLVSGAL MKAPGSVLVLATGGPGMVRA VTLP-APSLGVGAGNTPALI
  Chl.rei  FKSLLSLKTRNALVLCPHPR AAKSTIAAARIVRDAAVAAG APPNIISWVETPSLPVSQAL MQATEINLILATGGPAMVRA AYSSGNPSLGVGAGNTPALI
  Mas.bal  FKALIALKTRNAIVFSPHPR AKRCTIAAAKICLDAAIKAG APANIISWIENPSIALSAAL MGHRLVNLILATGGPGMVKA AYKSGNPAIGVGAGNCPALI
  Cry.par  FKSLISLKTRNCIVFSPHPR TARSSIRAAKIIRDAAIEAG APEDCIGWIDVASISLCNSL MNHSSVSAILATGSVALVKA AYSCGKPALGGGAGNSPVLV
  Cry.hom  FKSLISLKTRNCIVFSPHPR TARSSIRAAKIIRDAAIEAG APEDCIGWIDVASISLCNSL MNHSSVSAILATGSVALVKA AYSCGKPALGGGAGNSPVLV
   Pir.sp  YKSLIALKTRNCIIFSPHPG AHKASVFVVKVLHQAAVKAG APENCI-QIIFPKMDLTTEL LHHQKTRFIWATGGPGLVHA SYTSGKPALGGGPGNAPALI
  Gia.la1  FKCLIALKTRNCIIFSPHHR AVKSTIHGPRIVRDAAVKAG APPNCIAWITKPSVPLAKAL MGHPKTSCVLATGGPGMVTS AYSSGNPSIGVGPGNVPALI
  Gia.la2  FKCLIALKTRNCIIFSPHHR AVKSTIHAARIVRDAAVKAG APPNCIAWITKPSVPLAKAL MGHPKTSCVLATGGPGMVTS AYSSGNPSIGVGPGNVPALI
  Spi.bar  FKCLIALKTRNCIVISPHPR AAKCSIEAARIVRDAAIANG APKNCISWITDPSVALSGEL MKHKLTSCILATGGPAMVTA AYSSGNPALGVGPGNNCAII
  Ent.hi1  FKSLISIKTRNPIVFSFHPS ALKCSIMAAKIVRDAAIAAG APENCIQWIEFGGIEASNKL MNHPGVATILATGGNAMVKA AYSSGKPALGVGAGNVPTYI
  Ent.hi4  FKSLISIKTRNPIVFSFHPS ALKCSIMAAKIVRDAAIAAG APENCIQWIEFGGIEASNKL MNHPGVATILATGGNAMVKA AYSSGKPALGVGAGNVPTYI
  Ent.hi2  FKSLISIKTRNPIVFSFHPS ALKCSIMAAKIVRDAAIAAG APENCIQWIEFGGIEASNKL MNHPGVATILATGGNAMVKA AYSSGKPALGVGAGNVPTYI
  Ent.hi3  FKSLISIKTRNPIVFSFHPS ALKCSIMAAKIVRDAAISAG APENCIQWIEFGGIEASNKL MNHPGVATILATGGNAMVKA AYSSGKPALGVGAGNVPTYI
  Ent.mos  FKSLISIKTRNPIIFSFHPS AVKCSSMAAKIIRDAAIAAG APENCIQWIEFGGIEASNKL MNHPGIATILATGGNAMVKA AYSSGKPALGVGAGNVPAYI
  Ent.inv  FKSLISIKTRNPIIFSFHPS ALKCSIAAATIVRDAAIEAG APKNCIQWIEFGGIEASNKL MNHAGIATILATGGGAMVKA AYSSGKPALGVGPGNVPSYI
  Ent.ter  -------------------- -------------------- -------------------- -------------------- ----------------PSYI
  Str.pyo  FKSLISLKTRNPIIFAFHPS AQESSAHAARIVRDAAIAAG APENCVQWVETPSLEATNAL MNHDGIATILATGGNAMVKA AYSCGKPALGVGAGNVPAYV
  Str.aga  FKSLISLKTRNPIIFAFHPS AQESSAHAARIVRDAAIAAG APENCVQWIEQPSIDATNAL MNHDGIATILATGGNAMVKA AYSCGKPALGVGAGNVPAYV
  Str.pne  FKSLISLKTRNPIVFAFHPS AQESSAHAARIVRDAAIAAG APENCVQWITQPSMEATSAL MNHEGVATILATGGNAMVKA AYSCGKPALGVGAGNVPAYV
  Str.sui  FKSLIALKTRNPIVFAFHPS AQESSAHAARVVYEAAVAAG APENCIQWITKPSMEATSEL MKHDGIATILATGGNAMVRA AYSCGKPALGVGAGNVPAYV
  Pas.mul  FKALISLKTRNPIVFAFHPS AQQCSAHAARVVYEAAVAAG APEHCIQWIETPSMEGTAAL MKHPGIATILATGGNAMVEA AYSCGKPALGVGAGNVPAYV
  Man.suc  FKSLIALKTRNPIVFAFHPS AQQSSAHAAQIVRDAAVAAG APENCIQWIAQPSMEGTNAL MNHPGIATILATGGNAMVQA AYSCGKPALGVGAGNVPAYV
  Act.ple  FKALIALKTRNPIVFAFHPS AQQSSAHAAQVVYDAAVAAG APKNCVQWIKTPSMEGTSAL MKHPGIATILATGGNAMVEA AYSCGKPALGVGAGNVPAYV
  Bif.lon  FKSLIALKTRCPIVFGFHPG AQKCSVEAAKIVRDAAIEAG APENCIQWIEHPSIQATGAL MQHPGVATILATGGPGMVKA AYSSGKPALGVGAGNAPAYV
  Sta.aur  FKAMIAIKTGNPIIFAFHPS AQESSKRAAEVVLEAAMKAG APKDIIQWIEVPSIEATKQL MNHKGIALVLATGGSGMVKS AYSTGKPALGVGPGNVPSYI
  Sta.epi  FKAMIAIKTGNPIIFAFHPS AQQSSKYAAKVILEAATKAG APKDCIQWIEVPSIVATKQL MNHKDIALVLATGGSGMVKS AYSTGKPALGVGPGNVPTYI
  Ent.fam  FKSMIALKTRNPIVFAFHPS AQKSSAEAARVVRDAAIAAG APENCIQWIEHPSIEATSML MNHPGIAIVLATGGAGMVKS AYSTGKPALGVGPGNVPAYI
  Ent.fas  FKSLIALKTRNPIVFAFHPS AQKCSAEAARIVRDAAIAAG APENCIQWIEQPSIDATSAL MNHPGIAIVLATGGAGMVKS AYSTGKPALGVGPGNVPAYI
  Lis.inn  FKAIIAIKTRNPIIFAFHPS AQRCSSEAAKVVYDAAVAAG APEHCIQWVEKPSLEATKQL MNHDKVALVLATGGAGMVKS AYSTGKPALGVGPGNVPAYI
  Lis.mon  FKAIIAIKTRNPIIFAFHPS AQRCSSAAAKVVYDAAIAAG APEHCIQWVEKPSLEATKQL MNHDKVALVLATGGAGMVKS AYSTGKPALGVGPGNVPAYI
  Lis.wel  FKAIIAIKTRNPIIFAFHPS AQRCSAAAAKVVYDAAVAAG APEHCIQWVEKPSLEATKQL MNHDKVALVLATGGAGMVKS AYSTGKPALGVGPGNVPAYI
  Lis.see  FKAIIAIKTRNPIIFAFHPS AQGCSSAAAKVVYDAAIAAG APEHCIQWVEKPSLEATKQL MNHEKVALVLATGGAGMVKS AYSTGKPALGVGPGNVPAYI
  Lis.iva  FKAIIAIKTRNPIIFAFHPS AQGCSSAAAKVVYDAAIAAG APEHCIQWVEKPSLEATKQL MNHEKVALVLATGGAGMVKS AYSTGKPALGVGPGNVPAYI
  Bac.ant  FKALIAIKTRNPIIFAFHPS AQNCSVAAAKTVYDAAVKAG APKHCIQWIEKPSVEATKQL MNHEGVALVLATGGAGMVKS AYSTGKPALGVGPGNVPCYI
  Bac.thu  FKALIAIKTRNPIIFAFHPS AQNCSIAAAKTVYDAAVKAG APKHCVQWIEKPSVEATKQL MNHEGVALVLATGGAGMVKS AYSTGKPALGVGPGNVPCYI
  Bac.cer  FKALIAIKTRNPIIFAFHPS AQKCSVAAAKTVYDAAMKAG APKHCIQWIERPSVEATKQL MNHDGVALVLATGGAGMVKS AYSTGKPALGVGPGNVPCYI
  Bac.lic  FKSLISIKTRNPIVFAFHPS AQKCSREAARILRDAAVKAG APDNCIQWIETPSLDATQAL MTHPNVSLILATGGAGMVKS AYSSGKPALGVGPGNVPCYI
  Exi.sp2  FKALIAIKTRNPIIFAFHPS AQNCSLEAAKTLRDAAVKAG APKDCIQWVEQPSLEATKVL MNHTDIAMVLATGGAGMVKS AYSTGKPALGVGPGNVPCYI
  Lac.gas  FKAMLALKTRNAIIFGFHPQ AQKSCVKTGEIIREAAVKAG APKDAIQWIEYPSLEATSAL MNHPNVQTILATGGPGMVKA AYSSGKPAIGVGPGNGPSYI
  Lac.joh  FKAMLALKTRNAIIFGFHPQ AQKSCVKTGEIIREAAIKAG APKDAIQWIEYPSLEATSTL MNHPNVQTILATGGPGMVKA AYSSGKPAIGVGPGNGPSYI
  Lac.aci  FKAMLALKTRNTIIFGFHPQ AQKCCVETGKIIQAAAVAAG APKDAILWIEEPSLDATTDL MNNPGVQTILATGGPGMVKA AYSSGKPAIGVGPGNGPSYI
  Lac.pla  FKTLISLKGRNTIVFGFHPQ AQKCSSAAADVMREAIKAAG GPADAVLYIEHPSIEATDAL MHHTDVATILATGGPSMVTA AYSSGKPALGVGPGNGPTYV
  Leu.mes  FKSMLTAKTRNTIIFAFHPQ PQKASVLAAKIVYDAAVKAG APENFIQWIEKPSLYATSAL IQNPHIASILATGGPSMVNA ALKSGNPSMGVGAGNGAVYI
  Oen.oen  FKSLLTAKTRNTIIFAFHPQ AQKSSVAAAKIVYQAARKAG APKDFIQWIETPSLENTTAL MQNPEIASILATGGPSMVHA ALTSGNPSMGVGAGNGAVFI
  Lac.lac  FKSLLTAKTRNAIVFAFHPQ AQKFSSHAAKIVYDAAIEAG APEDFIQWIEVPSLDMTTAL IQNRGLATILATGGPGMVNA ALKSGNPSLGVGAGNGAVYV
  Str.mut  FKILVALKTRNAIVFAFHPA AQKCSAHAAQILYDAAVKAG APENIVQWIETPSIANTGAL ISNKGIASILATGGPGMVNA ALKSGNPSMGVGAGNGAVYV
  Str.bov  FKILVALKTRNAIVFAFHPQ AQKCSAHAAQILYDAAVKAG APENIVQWIETPSLANTSAL IQNPKIASILATGGPGMVNA ALKSGNPSMGVGAGNGAIYV

  Vib.vul  DETADIKRAVASILMSKTFD NGVVCASEQAAIVV-DAVYD EVKERFASHKAYVLSK-AEA EKVRKVLL-IDGA------- --LNAKIVGQPAAAIAEMAG
  Vib.cho  DETADIKRAVASILMSKTFD NGVVCASEQAAIVV-SEVYD EVKERFATHKAHVLSK-ADA DKVRKVLL-IDGA------- --LNAKIVGQPAAAIAEMAG
  Vib.par  DETADIKRAVASVLMSKTFD NGVVCASEQAVIVV-DEVYD EVKERFASHKAHVLSK-TDA DKVRKVLL-IDGA------- --LNAKIVGQPATAIAEMAG
  Vib.fis  DDTADVKRAVASVLMSKTFD NGVVCASEQAVIVM-DEVYD EVKERFASHKGYVLSK-AEA DKVRKVLL-IDGN------- --LNANIVGQPATAIAEMAG
  Pho.pro  DETADIKRAVASVLMSKTFD NGVVCASEQAVIVM-DEVYD EVKARFASHNGYVLSK-AEA DKVRKILL-INGN------- --LNADIVGQPATKIAEMAG
  Esc.col  DETADIKRAVASVLMSKTFD NGVICASEQSVVVV-DSVYD AVRERFATHGGYLLQG-KEL KAVQDVIL-KNGA------- --LNAAIVGQPAYKIAELAG
  Shi.fle  DETADIKRAVASVLMSKTFD NGVICASEQSVVVV-DSVYD AVRERFATHGGYLLQG-KEL KAVQDVIL-KNGA------- --LNAAIVGQPAYKIAELAG
  Sal.ent  DETADIKRAVASVLMSKTFD NGVICASEQSVVVV-DSVYD AVRERFASHGGYMLQG-QEL KAVQNVIL-KNGA------- --LNAAIVGQPAYKIAELAG
  Sal.typ  DETADIKRAVASVLMSKTFD NGVICASEQSVVVV-DSVYD AVRERFASHGGYMLQG-QEL KAVQNVIL-KNGA------- --LNAAIVGQPAYKIAELAG
  Yer.pes  DETADIKRVVASILMSKTFD NGVICASEQSIIVV-DSVYD AVRERFASHGGYLLQG-KEL KAVQDIIL-KNGG------- --LNAAIVGQPATKIAEMAG
  Erw.car  DETADIKRAVASILMSKTFD NGVICASEQSVIVV-DSAYD AVRERFATHGGYMLKG-KEL HAVQGILL-KNGS------- --LNADIVGQPAPKIAEMAG
  Pho.lum  DESADIKRAVASILMSKTFD NGVICASEQSVIVV-DEIYD QVRKRFFTHGGYLLQG-KEL KAVQDIIL-KNGS------- --LNAEIVGQSATKIAEMAG
  She.one  DETADIKRAVSSILMSKTFD NGVVCASEQAVIVV-DSIYE QVKERFATHGGYLLNA-AQT EAMQQVIL-KNGG------- --LNADIVGQSAATIAQMAG
  Chr.vio  DETADIKRAVASILMSKTFD NGVVCASEQSVIIV-DEIYD AVRERFSKHGGYILKG-SEA EAVRKVIL-QDGS------- --LNAAIVGQSAAKIAAMAG
  Clo.per  DETAHLKMAVNSILLSKTFD NGVICASEQTVLVV-DKVYD EVRKEFADRGAYFLKD-KEI DKVRKTIL-INGN------- --LNANIVGQSAWKIADMAG
  Clo.tet  DETAHIKMAVNSIIMSKSFD NGVICASEQSVLVV-DEVYE DVKQEFEERGAYILKG-DEV DKLRNIIL-INGA------- --VNPDIVGQPPYKIAKLAG
  Clo.ac2  DESAHIKMAVSSIILSKTYD NGVICASEQSVIVL-KSIYN KVKDEFQERGAYIIKK-NEL DKVREVIF-KDGS------- --VNPKIVGQSAYTIAAMAG
  Clo.ac1  DESADIDMAVSSIILSKTYD NGVICASEQSILVM-NSIYE KVKEEFVKRGSYILNQ-NEI AKIKETMF-KNGA------- --INADIVGKSAYIIAKMAG
  Clo.the  DDSADIVLAVNSIIHSKTFD NGMICASEQSVIVL-DGVYK EVKKEFEKRGCYFLNE-DET EKVRKTII-INGA------- --LNAKIVGQKAHTIANLAG
  unc.bac  DESADIILAVNSIIHSKIFD NGMICASEQSTIVH-KSIYN KVKAEFAARGCYFLSK-DEK EKVGKTIL-INGA------- --LNAKIVGQSAYRIAELAG
  The.elo  DATADIPTAVSSILLSKAFD NGMICASEQAVIVV-DEIYD ALKAEFQRRGAYLLSP-EER QQVAQLLL-KDGR------- --LNAAIVGQSAATIAAMAN
   Pol.sp  DETADIELAVNSVLISKTFD NGVICASEQSIVAV-DAVYD KVRAEFVRRGAYFLNE-EEK VKVRKGIE-KDGK------- --LNADIVGQPVAKLAQMFG
  Chl.rei  DETADVAMAVSSILLSKTFD NGVICASEQSVVVV-AKAYD AVRTEFVRRGAYFLTE-DDK VKVRAGVV-VDGK------- --LNPNIVGQSIPKLAALFG
  Mas.bal  DETADIKMAVASIIMSKTFD NGMICASEQTVVVH-EKVYD EVKREFQARGCHFVTP-SEK AELDKIIL-VNGL------- --PNAKIVGQKAATIIDIAG
  Cry.par  DELSDLEMVVNSVILSKTFD NSLICASEQCLVVL-DSVYD KLISGFKNRGVHIISSKDEL QRLGNLLIDENGN------- --MNPKSVGISAVEIAKMAS
  Cry.hom  DELSDLEMVVNSVILSKTFD NSLICASEQCLVVL-DSVYD KLISGFKNRGVHIISSKDEL QRLGNLLIDENGN------- --MNPKSVGISAVEIAKMAS
   Pir.sp  DETCDMNEAVGSIVVSKTFD CGMICATENAVVVV-ESVYE NFVATMKKRGAYFMTP-EET KKASNLLFGEGMR------- --LNAKAVGQTAKTLAEMAG
  Gia.la1  DETCDYKTAVNQVINSKSFD NGVVCASEQAIVCVTKEIYD KCIEELKFRGAYVMTE-GRE AACQQADPALNEAT----GK HQLNCDIVGRPARDIAANGS
  Gia.la2  DETCDYKTAVNQVINSKSFD NGVVCASEQAIVCVTKEIYD KCIEELKFRGAYVMTE-DEK QRVNKLILPLNEAT----GK HQLNADIVGRPARDIAAKAG
  Spi.bar  DELCNIKDAVSSIILSKTFD NGMICASEQSCVVV-DSVYE QIKEEFKYRGCFFLNK-EET AKIGDFCLPINPKT----GI RGLNPAAVGQPARKIAEMAG
  Ent.hi1  EKTCNIKQAANDVVMSKSFD NGMICASEQAAIID-KEIYD QVVEEMKTLGAYFINE-EEK AKLEKFMFGV-NAYSADVNN ARLNPKCPGMSPQWFAEQVG
  Ent.hi4  EKTCNIKQAANDVVMSKSFD NGMICASEQAAIID-KEIYD QVVEEMKTLGAYFINE-EEK AKLEKFMFGV-NAYSADVNN ARLNPKCPGMSPQWFAEQVG
  Ent.hi2  EKTCNIKQAANDVVMSKSFD NGMICASEQAAIID-KEIYD QVVEEMKTLGAYFINE-EEK AKLEKFMFGV-NAYSADVNN ARLNPKCPGMSPQWFAEQVG
  Ent.hi3  EKTCNIKQAANDVVMSKSFD NGMICASEQAAIID-KEIYD QVVEEMKTLGAYFINE-EEK AKLEKFMFGV-NAYSADVNN ARLNPKCPGMSPQWFAEQVG
  Ent.mos  EKTCNIKQAVYDLIMSKSFD NGMICASEQAAIID-TEIYN QVVEEMKSLGAYFITE-EDK AKIEKFMFGV-TAYSAEVNE ARLNPKCPGMSPQWFAENAG
  Ent.inv  EKSCNLKQAINDVVLSKSFD NGMICASEQAAIID-KEIYG DAVAEFKRLHAYFVND-EEK AKLEKFMFGV-NGYSTDSAN ARLNPKCPGMSPKWFAENAG
  Ent.ter  EKSCNLKQAINDVVLSKSFD NGMICASEQAAIID-KEIFD DAVAEFKSLGVYFVND-EEK AKLEKFMFGV-TAYSDDCNN GRLNPKCPGMSPAWFAKNAG
  Str.pyo  EKSANIRQAAHDIVMSKSFD NGMVCASEQAVIVD-KEIYD DFVAEFKSYHTYFVNK-KEK ALLEEFCFGA-KANSKNCAG AKLNPNIVGKPATWISAQAG
  Str.aga  EKSANIRQAAHDIVMSKSFD NGMVCASEQAVIID-KEIYK EFVEEFKSYHTYFVNK-KEK ALLEEFCFGA-KANSKNCAG AKLNPNIVGKSAVWIAEQAG
  Str.pne  EKSANIRQAAHDIVMSKSFD NGMVCASEQAVIID-KEIYD EFVAEFKSYHTYFVNK-KEK ALLEEFCFGV-KANSKNCAG AKLNADIVGKPATWIAEQAG
  Str.sui  EKSANIRQAAHDIVMSKSFD NGMVCASEQAVIID-KEVYD EFVTEFKSYKTYFVNK-KEK ALLEEYCFGV-KANSKNCAE GKLNADIVGRPAAWIAEQAG
  Pas.mul  EKSANIKQATHDIVMSKAFD NGMICASEQAAIVD-QEVYD EFVAEMQSYGAYFVNK-KEK ALLETFLFGV-KANSTNCAN AKLNAAVVGKPATWIAEQAG
  Man.suc  EKSADIKQATHDIVMSKSFD NGMVCASEQAAIAD-AEIYE EFVNELKSYGVYFVNK-KEK TLLEEFMFGV-KANGANCAG AKLNADVVGKSAYWIAQQAG
  Act.ple  EKTAKLEQAVYDIVMSKSFD NGMICASEQAAIVD-KEIYA DFVKEMQSYGVYLVNK-KEK VLLEKFIFGVDKAKDENCAG AKLNAAVVGKPAAWIAEQAG
  Bif.lon  DSDVDIVRAANDLVLSKHFD YGMICATEQAIIAH-KDVYD QLIKELKVRKAYFVNA-EEK AKLEQYMFGC---TAGSGVK PVLNSAVPGKSPQFIAKAAG
  Sta.aur  EKTAHIKRAVNDIIGSKTFD NGMICASEQVVVID-KEIYK DVTNEFKAHQAYFVKK-DEL QRLENAIMNE--------QK TGIKPDIVGKSAVEIAELAG
  Sta.epi  EKTAHIKRAVNDIIGSKTFD NGMICASEQVMVVD-KEVYT DVVKEFKLHQTYFVNK-NEL QQLEDAIMNE--------DK TAVKPDIVGKSAVDIAKLSG
  Ent.fam  EKTAKIKRAVNDLIVSKTFD NGMICASEQAVIVD-KEIYA AVKAEFQAHQVYIVKP-DEL QKLEDAVMNE--------GK YAVNPSIVGHSAMEIAKLAG
  Ent.fas  EKTAKVKRAVNDLIVSKSFD NGMICASEQAVIVD-KEIYA SVKAEFEAHNVYFVKP-NEL QKLEDAVMNE--------GK YAVNPAIVGNSAEKIAELAG
  Lis.inn  DKTAKIKRSVNDIILSKSFD QGMICASEQAVIVD-KEVAK EVKAEMEANKCYFVKG-AEF KKLESYVINP--------EK GTLNPDVVGKSPAWIANQAG
  Lis.mon  DKTAKIKRSVNDIILSKSFD QGMICASEQAVIVD-KEVAK EVKAEMEANNCYFVKG-AEF KKLESYVINP--------EK GTLNPDVVGKSPAWIANQAG
  Lis.wel  DKTAKIKRSVNDIILSKSFG QGMICASEQAVIVD-KEVAK EVKAEMEANKCYFVKG-AEF KKLESYVINP--------EK GTLNPDVVGKSPAWIANQAG
  Lis.see  DKTAKIKRSVNDIILSKSFD QGMICASEQAVIVD-KEVAK EVKAEMEANNCYFVKG-AEF KKLESYVINP--------EK GTLNPDVVGKSPAWIANQAG
  Lis.iva  DKTAXIKRSVSDIILSKSFD QGMICASEQAVIVD-KEVAK EVKAEMEANKCYFVKG-AEF KKLESYVINP--------EK GTLNPDVVGKSPAWIANQAG
  Bac.ant  EKSAHIKRAVNDLILSKTFD NGMICASEQAIIVD-KEIYD DVKTEMITNDCYFVTE-EER RKLEKLVINE--------NT CAVNSDIVGKSAQYIAELVG
  Bac.thu  EKSAHIKRAVNDLILSKTFD NGMICASEQAIIVD-KEIYD DVKTEMIANDCYFVTE-EER RKLEKLVINE--------NT CAVNSDIVGKSAQYIAELVG
  Bac.cer  EKSAHVKRAVNDLILSKTFD NGMICASEQAIIVD-KEIYD DVKTEMIENNCYFVTE-EER KKLEKLVINE--------NT CAVNSDIVGKSAQYIADLVG
  Bac.lic  EKSANLKQAVNDLILSKTFD NGMICASEQAVIID-KGIYS DVKAEMTRNNCYFLNK-TEK SKVEKLVINE--------NT CAVNADIVGMPAFKIAEMAG
  Exi.sp2  EKTAKIKRAVSDLVLSKTFD NGMICASEQAVIVD-QEIYA EVRAEMEALGCYFCTP-DEK KRLEALVIKT--------DT CAVNADIVGKPATWIAAKAG
  Lac.gas  EKTANIPESVYDIVLSKTFD NGMICSSENSVVVD-EEIYN KVKDEFKSWNCYFLKP-DEI KKFEEKFIDP--------RR GTVAGPVAGRSAYQIAKLCG
  Lac.joh  EKTANIPESVYDIVLSKTFD NGMICSSENSVVVD-EDIYN EVKDEFKSWNCYFLKP-DEI KKFEEKFIDP--------KR GTVAGPVAGRSAYQIAKLCG
  Lac.aci  EKSANIGRAVYDIVLSKNFD NGMVCASENSVVVD-DAIYD KAVEEFKKWGCYFLNK-EEI KKFEEHFIDP--------RR GTVAGPVAGKSAYEIAKLCG
  Lac.pla  EKTADIKQAVNDIVLSKTFD NGMICASENSAIID-KEIYA EVKAEFIRLGCYYVKP-KDV QALSDAVIDP--------NR HTVRGPVAGKTAYQIAQMAG
  Leu.mes  DATVDTDRAVSDLLLSKRFD NGMICATENSAVIQ-APIYD EILTKLQEQGAYLVPK-KDY KKIADYVFKP-----NA-EG FGIAGPVAGMSGRWIAEQAG
  Oen.oen  DHTARVRRAAEDLLLSKRFD NGMICATENSAVIE-ASVYD EFMKLMQEKGTYLVPK-DDY KKIADFVFS---------DK HAVNGPVAGMSGRWIAEHAG
  Lac.lac  DATANIERAVEDLLLSKRFD NGMICATENSAVID-ASVYD EFIAKMQEQGAYMVPK-KDY KAIESFVFVE-----RAGEG FGVTGPVAGRSGQWIAEQAG
  Str.mut  DATANLERAVEDLLLSKRFD NGMICATENSAVVE-APIYK EWLAKMQEKGAYLVPK-KDY KKFEDFVFN---------DN HGVNGPVAGMSAKWICEQAG
  Str.bov  DATAHVDRAVEDLLLSKRFD NGMICATENSAVVE-APIYD EWLQKMQDKGAYLVPK-KDY KKLEDFVFN---------DR HGVNGPVAGMPARWICEQAG

  Vib.vul  VK--VPADTKVLVGEGLG-K VSYDDAFAHEKLSPTLGLFR ADDFEDAVAQAVTMVEIGGI GHTSGLYTNQDVN--ADRIR YFGDKLKTARILVNIPTTHG
  Vib.cho  VK--VPADTKVLVGEGLG-K VSYDDEFAHEKLSPTLGLFR ADNFEDAVAQAVTMVEIGGI GHTSGLYTNQDVN--ADRIR YFGDKLKTARILVNIPTTHG
  Vib.par  VK--VPADTKVLIGEGLG-K VSYDDAFAHEKLSPTLGMFR ADNFEDAVAQAVTMVEIGGI GHTSGLYTNQDVN--ADRIR YFGDKMKTARILINIPTTHG
  Vib.fis  VK--VPADTKILVGEGIG-E VSYDDEFAHEKLSPTLGMFR ASSFENAVDQAVKMVEIGGI GHTSGLYTNQDVN--ADRIR YFGDKLKTARILVNIPTTHG
  Pho.pro  IT--VPADTKILIGEGD--E VKYEDEFAHEKLSPTLGMFR ASSFENAVEQACTMVDIGGI GHTSGLYTNQDVN--KDRIK YFGDKMKTARILVNIPTTHG
  Esc.col  FS--VPENTKILIGEVT--V VDESEPFAHEKLSPTLAMYR AKDFEDAVEKAEKLVAMGGI GHTSCLYTDQDNQ--PARVS YFGQKMKTARILINTPASQG
  Shi.fle  FS--VPENTKILIGEVT--V VDESEPFAHEKLSPTLAMYR AKDFEDAVEKAEKLVAMGGI GHTSCLYTDQDNQ--PARVS YFGQKMKTARILINTPASQG
  Sal.ent  FS--VPETTKILIGEVT--V VDESEPFAHEKLSPTLAMYR AKDFEEAVEKAEKLVAMGGI GHTSCLYTDQDNQ--PERVA YFGQMMKTARILINTPASQG
  Sal.typ  FS--VPETTKILIGEVT--V VDESEPFAHEKLSPTLAMYR AKDFEEAVEKAEKLVAMGGI GHTSCLYTDQDNQ--PERVA YFGQMMKTARILINTPASQG
  Yer.pes  IK--VPSNTKILIGEVK--V VDESEPFAHEKLSPTLAMYR AKNFEEAVEKAEKLVEMGGI GHTSCLYTDQDNQ--TARVK YFGDKMKTARILINTPASQG
  Erw.car  IT--VPANTKVLIGEVT--A VDESEPFAHEKLSPTLAMYR AKDFNDAVIKAEKLVAMGGI GHTSCLYTDQDNQ--PERVN HFGNMMKTARILINTPASQG
  Pho.lum  IN--VPEKTKILIGEVS--L TDEAEPFAHEKLSPLLAMYR GNSFEDAVEKAEKLVEMGGI GHTSCLYTDQDNQ--AARIK YFGDKMKTARILVNTPASQG
  She.one  IE--VPHTTKVLIGEVT--D ISETEAFAHEKLSPLLGMYR AADFNDAVDKAETLVALGGI GHTSGLYTDQDTQ--TERVK SFGFRMKTARILINTPASQG
  Chr.vio  IE--VPPTTKVLIGEVT--E VSEKEAFAHEKLSPTLAMYR AKDFLDACDKAAALVTMGGI GHTSALYTDQDLQ--EERVR YFGDKMKTARILINTPSSQG
  Clo.per  VK--VPKDTKVLIGEVE--S VELEEPFSHEKLSPVLGMYR VANFEEALVKAERLVELGGF GHTSVLYTDTMKS--QDRVQ KFGATMKTGRTIINMPSTQG
  Clo.tet  VE--IPQSSRIIIGEVK--S VEIDEPFAHEKLSPVLAMYR VKDFNEALDKAVTLIEDGGR GHTSVLYTNIVKS--KDRVD KFSLTMKTGRTIINMPASQG
  Clo.ac2  IK--VPKTTRILIGEVT--S LGEEEPFAHEKLSPVLAMYE ADNFDDALKKAVTLINLGGL GHTSGIYADEIKA--RDKID RFSSAMKTVRTFVNIPTSQG
  Clo.ac1  IE--VPQTTKILIGEVQ--S VEKSELFSHEKLSPVLAMYK VKDFDEALKKAQRLIELGGS GHTSSLYIDSQNN--KDKVK EFGLAMKTSRTFINMPSSQG
  Clo.the  FE--VPETTKILIGEVT--S VDISEEFAHEKLCPVLAMYR AKDFDDALDKAERLVADGGF GHTSSLYIDTVTQ--KEKLQ KFSERMKTCRILVNTPSSQG
  unc.bac  VT--VPEGTKILIGETD--S TELSEEFAHEKLSPVLAMYK ANDINDAFNKAEKLIADGGY GHTSSIYLDVLTQ--QDKLE EFRKRMKTCRILVNTPSSHG
  The.elo  IQ--VPPETRVLIGEVS--E VGPQEPFSYEKLCPVLALYR APQFHKGVEIAAQLVNFGGK GHTSVLYTDP-RN--QDDIA YFKYRMQTARVLINTPSSQG
   Pol.sp  IT--VPAGAKVLIGEVS--V VGKEEPLSQEKLSPILAMYR SSDFNTALATTHKLIMFGGA GHTSVIYTHPDNR--QN-IE AFQAMAKTGRILVNSPSSQG
  Chl.rei  IK--VPQGTKVLIGEVE--K IGPEEALSQEKLCPILAMYR APDYDHGVKMACELIMYGGA GHTSVLYTNPLNN--AH-IQ QYQSAVKTVRILINTPASQG
  Mas.bal  LKDKIPSDTPVLLAEIT--E VGKQEPWSLEKLCPTLGMFK VPSFEAGVDLAFRAVQFG-R GHTSSLFTHP-QN--TDRIH YLSARMPCSRIVCNCPSAHG
  Cry.par  ID--IPKDAVMILAEIN--E IGRGEKLSHEKLCPVLSIIR ASDFNDGVSKAKALVEFGGL GHTSCIYTDPNSDEGKRRIT EFQRSIPTGRVLVCMPAAQG
  Cry.hom  ID--IPKDAVMILAEIN--E IGRGEKLSHEKLCPVLSIIR ASDFNDGVSKAKALVEFGGL GHTSCIYTDPNSDEGKRRIT EFQRSIPTGRVLVCMPAAQG
   Pir.sp  FE--VPENTVVLCGEAS--E VKFEEPMAHEKLTTILGIYK AKDFDDGVRLCKELVTFGGK GHTAVLYTNQNN---KDRIE KYQNEVPAFHILVDMPSSLG
  Gia.la1  VVVPADCKCRCIVGTFT--E VRHDEAMSCEKLSPVLGICW AETFEKAVDICGQMIDMAGA GHTAAIHTAPHRR---DRIE YFTHHIRAGRIVVNSPSTFG
  Gia.la2  VVVPADCKCRCIVGTFT--E VRHDEAMSCEKLSPVLGICW AETFEKAVDICGQMIDMAGA GHTAAIHTAPHRR---DRIE YFTHHIRAGRIVVNSPSTFG
  Spi.bar  VSVPAEHPCKVLIGEDTNDH IGHTHAMSLEKLAPVLGMFK AKNFDEALEVASKCIHMAGK GHTGSIHTAFEAQ---DRIN KFAQVVQAGRLIVNQPSAHG
  Ent.hi1  IK--VPEDCNIICAVCK--E VGPNEPLTREKLSPVLAILK AENTQDGIDKAEAMVEFNGR GHSAAIHS--NDK---AVVE KYALTMKACRILHNTPSSQG
  Ent.hi4  IK--VPEDF----------- ---------------LAILK AENTQDGIDKAEAMVEFNGR GHSAAIHS--NDK---AVVE KYALTMKACRILHNTPSSQG
  Ent.hi2  IK--VPEDCNIICAVCK--E VGPNEPLTREKLSPVLAILK AENTQDGIDKAEAMVEFNGR GHSAAIHS--NDK---AVVE KYALTMKACRILHNTPSSQG
  Ent.hi3  IK--VPEDCNIICAVCK--E VGPNEPLTREKLSPVLAILK AENTQDGIDKAEAMVEFNGR GHSAAIHS--NDK---AVVE KYALTMKACRILHNTPSSQG
  Ent.mos  IK--IPEDCTLICAVCK--E VGPNEPLTREKLSPVLAILK AENTQDGIDKCEAMVEFNGR GHSAAIHS--NDK---SVVQ RYALCLKACRILHNTPSSQG
  Ent.inv  FT--IPDETSIICAECK--E VGVKEPLTKEKLSPILAILK AENTADGFDKAEAMLEFGGL GHSAAIHS--SDL---KVVE QYALRMKACRILHNVPSSQG
  Ent.ter  FE--VPEDTNIICAFCK--E VGPKEPLTREKLSPVLAILK AESTQDGIDKAEQMVEFNGR GHSAAIHC--NDK---AIVE QYALRLKACRILHNMPSSQG
  Str.pyo  FT--VPEGTNILAAECK--E VSENEPLTREKLSPVIAVLK SESREDGVEKARQMVEFNGL GHSAAIHT--ADA---ELAK EFGTRIRAIRVIWNSPSTFG
  Str.aga  FT--VPEGTNILAAECT--E VSEKEPLTREKLSPVIAVLK AESTEDGVEKARQMVEFNGL GHSAAIHT--KDA---DLAR EFGTRIRAIRVIWNSPSTFG
  Str.pne  FT--VPEGTNILAAECK--E VGENEPLTREKLSPVIAVLK SESREDGITKARQMVEFNGL GHSAAIHT--ADE---ELTK EFGKAVKAIRVICNSPSTFG
  Str.sui  FS--VPEGTNILAAEVA--E IGEKEPLTREKLSPVIAVLK VEGRAEGLEAARQMVEFHGL GHSAAIHT--EDA---ELAK EFGTIVRAIRVIWNSPSTFG
  Pas.mul  FK--VPEKTNILVAACQ--E VGENEPLTREKLSPVLAILK STSTEHGFALSEAMVNFHGL GHSAAIHT--KEA---SIAK AFGERVKAIRVIWNSPATFG
  Man.suc  FE--VPKKTNILAAECK--E VSPKEPLTREKLSPVLAVLK SRSTEEGLTLAEAMVEFNGL GHSAAIHT--KDA---ALAK RFGERVKAIRVIWNSPSTFG
  Act.ple  FS--VPPKTNILLAECA--F VGEGEPLTREKLSPVLALLK SNSTEHGLELSEAMVNFYGL GHSAAIHT--QNV---ELAK TFGERVKAIRVIWNSPSTFG
  Bif.lon  FE--IPADATILAAECK--E VSDDEPLTHEKLAPVQAVLK ADNKEQAFEMCEKMLKL-GA GHTAAIHT--NNQ---ELVR EYGVRMHACRIIWNQPSSLG
  Sta.aur  IP--VPENTKLIIAEIS--G VGSDYPLSREKLSPVLALVK AQSTKQAFQICEDTLHFGGL GHTAVIHT--EDE---TLQK DFGLRMKACRVLVNTPSAVG
  Sta.epi  IS--VPEKTKLLVAEID--G IGKDYPLSREKLSPVLAMVT AKSTGHALQICEDTLKFGGL GHTAVIHT--EDS---QLQQ KFGLKMKACRVLVNTPSAVG
  Ent.fam  IS--VPKGTKMLIAELE--G VGPDYPLSREKLSPVLAMIK ANNTDHAFDLCEGMLNLGGL GHTAVIHS--ENE---ELHV KFGLRMKACRILVNTPSAEG
  Ent.fas  IS--VPKGTKILVAELE--G AGPEYPLSREKLSPVLAMMK SNNAEHAFELCEAMLNLGGL GHTAVIHT--EDE---ELQV AFGLRMKACRILVNTPSAEG
  Lis.inn  FK--VPEDTKILVAEIK--G VGDKYPLSHEKLSPVLAFIE AANQAEAFDRCEEMLVYGGL GHSAVIHS--TDK---EVQK AFGIRMKACRIIVNAPSAQG
  Lis.mon  FK--VPEDTKILVAEIK--G VGDKYPLSHEKLSPVLAFIE AANQAEAFDRCEEMLVYGGL GHSAVIHS--TDK---EVQK AFGIRMKACRIIVNAPSAQG
  Lis.wel  FK--VPEDTKILVAEIK--G VGDKYPLSHEKLSPVLAFIE AANQAEAFDRCEEMLVYGGL GHSAVIHS--TDK---EVQK AFGIRMKACRIIVNAPSAQS
  Lis.see  FK--VPEDTKILVAEIK--G VGDKYPLSHEKLSPVLAFIE AANQAEAFDRCEEMLVYGGL GHSAVIHS--TDK---EVQK AFGIRMKACRIIVNAPSAQG
  Lis.iva  FK--IPEDTKILVAEIK--G VGDKYPLSHEKLSPVLAFIE AANQTEAFDRCEEMLVYGGL GHSAVIHS--TDK---EVQK AFGIRMKACRIIVNAPSAQG
  Bac.ant  IT--VPKNTKMLVAEIQ--G IGAAYPLSREKLSPVLACVK ANSLEEGFTYCEEMLNLGGL GHSAVIHS--VNK---EVQK QFGLRMKACRLIVNAPSSQG
  Bac.thu  IT--VPKNTKMLVAEIQ--G IGAAYPLSREKLSPVLACVK ANSLEEGFTYCEEMLNLGGL GHSAVIHS--VNK---EVQK QFGLRMKACRLIVNAPSSQG
  Bac.cer  IT--VPEHTKMLVAEIQ--G IGAAYPLSREKLSPVLACVK ANSLEEGFTYCEEMLNLGGL GHSAVIHS--TNK---DVQK QFGLRMKACRLIVNAPSSQG
  Bac.lic  IK--VPQDTKILIAELE--G VGPDDPLSREKLSPVLACYK VSGLEEGLKRAEEMLAFGGT GHSAVIHT--NDQ---EAVK EFGLRMKAGRIIVNAPSSQG
  Exi.sp2  ID--VPGNTVMLVAELE--K VGAEEPLSHEKLSPVLGAYS VASTKDAFHVAERMLEIGGL GHTAVIHT--TDD---ELMT AFGLRMKACRILVNSPSAHG
  Lac.gas  VD--VPEDTKVIIAEYK--G VGKKYPLSAEKLSPVFTMYK AKDHEDAYKICTDLLNYGGR GHTAGVHS--QDE---KVID DFSMKMDACRILVNSPASVG
  Lac.joh  VD--VPEDTKVIIAEYK--G VGKKYPLSAEKLSPVFTMYK AKGHEDAYKICTDLLNYGGR GHTAGVHS--QDE---KVID EFSMKMDACRILVNSPASVG
  Lac.aci  VD--VPKTTKVIVAEYK--G VGRKFPLSAEKLSPVFTLYR AKNHDDAFKICSELLDYGGR GHTAGIHS--SDQ---NIID EFAMKMDACRILVNSPAALG
  Lac.pla  LKD-VAKDCRVLIAEIN--G VGIKYPLSGEKLSPVLTVYK ADSHEAAFKRANELLHYGGL GHTAGIHT--TDD---ALVK EFGLQMPACRILVNTPSSVG
  Leu.mes  VK--IPDGKDVLLFELD--Q KNIGEALSSEKLSPLLSIYK VEKREEAIETVQSLLNYQGA GHNAAIQIGSQDD---PFIK EYADAIGASRILVNQPDSIG
  Oen.oen  VT--LPKGKDVLLFELD--Q DDIGEKLSSEKLSPLLSVYK AADRKEAIKVVQRLLNYQGA GHNAAIQIGAQDD---PFVK EYADAVSASRILVNQPDSIG
  Lac.lac  VK--VPKDKDVLLFELD--K KNIGEALSSEKLSPLLSIYK AETREEGIEIVRSLLAYQGA GHNAAIQIGAMDD---PFVK EYGEKVEASRILVNQPDSIG
  Str.mut  VT--LPEGKDVLLFELD--K KKIGEKLSSEKLSPLLSVYK AKDRKDGIDIVAALLDYQGA GHNCAIQIGSQAD---PFVA EYGDALNSSRVLVNQPDSVG
  Str.bov  VK--LPEGKDVLLFELD--K KNIGEKLSSEKLSPLLSVYK AKDRAEGVEIVEALLDYQGA GHNAGIQIGSQAD---PFVA EYGDAVKASRVLVNQPDSVG

  Vib.vul  GIGDLYNFNVAPSLTLGCGS WGGNSISENVGPKHLINKKT VAKRAENMLWHKLPKSIYFR RGSLPIALSDLE--G-KKRA FLVTDRFLFNNGYADDVVQL
  Vib.cho  GIGDLYNFNVAPSLTLGCGS WGGNSISENVGPKHLINKKT VAKRAENMLWHKLPKSIYFR RGSLPIALSDLE--G-KKRA FLVTDRFLFNNGYADDVVAL
  Vib.par  GIGDLYNFNVAPSLTLGCGS WGGNSISENVGPKHLINKKT VAKRAENMLWHKLPKSIYFR RGSLPIALGDLE--G-KKRA FLVTDRFLFNNGYADDVVSL
  Vib.fis  GIGDLYNFNVAPSLTLGCGS WGGNSISENVGPKHLINKKT VAKRAENMLWHKLPKSIYFR RGSLPIAMSDLE--G-KKRA FLVTDRFLFNNGYADDVVQL
  Pho.pro  GIGDLYNFNVAPSLTLGCGS WGGNSISENVGPKHLINKKT VAKRAENMLWHKLPKSIYFR RGSLPIALSDLE--G-KKRA FLVTDRFLFNNGYADDVVKL
  Esc.col  GIGDLYNFKLAPSLTLGCGS WGGNSISENVGPKHLINKKT VAKRAENMLWHKLPKSIYFR RGSLPIALDEVITDG-HKRA LIVTDRFLFNNGYADQITSV
  Shi.fle  GIGDLYNFKLAPSLTLGCGS WGGNSISENVGPKHLINKKT VAKRAENMLWHKLPKSIYFR RGSLPIALDEVITDG-HKRA LIVTDRFLFNNGYADQITSV
  Sal.ent  GIGDLYNFKLAPSLTLGCGS WGGNSISENVGPKHLINKKT VAKRAENMLWHKLPKSIYFR RGSLPIALDEVITDG-HKRA LIVTDRFLFNNGYADQITSV
  Sal.typ  GIGDLYNFKLAPSLTLGCGS WGGNSISENVGPKHLINKKT VAKRAENMLWHKLPKSIYFR RGSLPIALDEVITDG-HKRA LIVTDRFLFNNGYADQITSV
  Yer.pes  GIGDLYNFKLAPSLTLGCGS WGGNSISENVGPKHLINKKT VAKRAENMLWHKLPKSIYFR RGSLPIALEEVATDG-AKRA FIVTDRYLFNNGYADQVTSV
  Erw.car  GIGDLYNFKLAPSLTLGCGS WGGNSISENVGPKHLINKKT VAKRAENMLWHKLPKSIYFR RGSLPIALEEVASDG-AKRA FIVTDRFLFNNGYVDQVTSV
  Pho.lum  GIGDLYNFKLAPSLTLGCGS WGGNSISENVGPKHLINTKT VAKRAENMLWHKLPKSIYFR RGSLPVALEEVATDG-AKRA FIVTDRFLFNHGYADQVTDV
  She.one  GIGDLYNFKLAPSLTLGCGS WGGNSISENVGPSHLINKKT VAKRAENMLWHKLPSSIYFR RGSLPIALEELS--D-KKRA LIVTDPFLFNQGYCDETLKI
  Chr.vio  GIGDLYNFSLAPSLTLGCGS WGGNSISENVGPKHLINKKT VAKRAENMLWHKLPKSIYFR RGCLPVALEDLA--G-KKRC LIVTGQYLFENGFVDEPIRL
  Clo.per  AIGDIYNFKLAPSLTLGCGS WGGNSVSENVGPKHLMNVKS VAERRENMLWFRVPEKVYFK YGALGVALRELKDLN-KKKV FIVTDNVLASLGYVDKITSV
  Clo.tet  AMGDVYNFKLQPSLTLGCGT WGGNSVSENVGVKHLINIKS VAERRENMLWFRVPEKIYFK YGCLAMALNELKDMK-KKRA FIVTDRVLYNLGFAEKIEKI
  Clo.ac2  ASGDLYNFRIPPSFTLGCGF WGGNSVSENVGPKHLLNIKT VAERRENMLWFRVPHKVYFK FGCLQFALKDLKDLK-KKRA FIVTDSDPYNLNYVDSIIKI
  Clo.ac1  ASGDLYNFAIAPSFTLGCGT WGGNSVSQNVEPKHLLNIKS VAERRENMLWFKVPQKIYFK YGCLRFALKELKDMN-KKRA FIVTDKDLFKLGYVNKITKV
  Clo.the  GIGDLYNFKLAPSLTLGCGS WGGNSVSDNVGVKHLLNIKT VAERRENMLWFRTPEKIYIK RGCLPVALDELKNVMGKKKA FIVTDNFLYNNGYTKPITDK
  unc.bac  GIGDIYNFSLTPSLTLGCGS WGGNSVSENVGVKHLLNIKT VAERRENMLWFRAPEKIYMK RGCLPTALDELKTIMNKKRA FIVTDKFLYENGFTKPITDK
  The.elo  AIGDLYNFKLDPSLTLGCGT WGGNVTSENVGPRHLLNIKT VSDRRENMLWFRVPPKIYFK PGCLPIALRELAG---KKRA FLVTDKPLFDLGITEPIVHT
   Pol.sp  AIGGIYNQILAPSMTLGCGS WGGNIVSDNIGPLHLVNVKS VAERRHGAGGFNVPATVLLQ SGGAASTFAQLSG----KKV LVVADK----NADVAAVSAA
  Chl.rei  AIGDLYNFHLDPSLTLGCGT WGSTSVSTNVGPQHLLNIKT VTARRENMLWFRVPPKIYFK GGCLEVALTDLRG---KSRA FIVTDKPLFDMGYADKVTHI
  Mas.bal  GIGDIYNFVMAPALTLGCGS WGSNSVSENIGPKHLLNFKS VAERRENMLWMQLPPRVYFK FGCMHTALTSELRN--KKRA LVVTDVPLFNLGFAKKITDS
  Cry.par  AMGEMFNFRQTPSLTLGCGS WGHTSTAEGIGVKHLLNYKQ VVQRRDHISWFKVPPSIYFN RGCLEEALQDLKEIN-LKKA YIITDRVMVSLGFVDNLIEG
  Cry.hom  AMGEMFNFRQTPSLTLGCGS WGHTSTAEGIGVKHLLNYKQ VVQRRDHISWFKVPPSIYFN RGCLEEALQDLKEIN-LKKA YIITDRVMVSLGFVDNLIEG
   Pir.sp  CIGDMYNFRLAPALTITCGT MGGGSSSDNIGPKHLLNIKR VGMRRENMLWFKIPKSVYFK RAILSEALSDLRDT--HKRA IIITDRTMTMLGQTDKIIKA
  Gia.la1  GIGDLYNFAIDPTMTIGCGS YGKNSVSENVGPKHLLNYKK VAIVRRNPLWFKVPQVMHVG EGALAKAAADLISRG-LSRA YIITGKVMHDLGFTDKIISP
  Gia.la2  GIGDLYNFAIDPTMTIGCGS YGKNSVSENVGPKHLLNYKK VAIVRRNPLWFKVPQVMHVG EGALAKAAADLISRG-LSRA YIITGKVMHDLGFTDKIISP
  Spi.bar  GIGDLYNFTLDPTLTIGCGS HGGNSVSQNVGCQHLLNYKN VVVKRENCLWFKSPPKIYFK YGCLTEAIKDLYH---FKRC FIITDKILFDLGYTDNIIKP
  Ent.hi1  GIGSIYN-YIWPSFTLGCGS YGGNSVSANVTYHNLLNIKR LADRRNNLQWFRVPPKIFFE PHSIRYLAELKE----LSKI FIVSDRMMYKLGYVDRVMDV
  Ent.hi4  GIGSIYN-YIWPSFTLGCGS YGGNSVSANVTYHNLLNIKR LADRRNNLQWFRVPPKIFFE PHSIRYLAELKE----LSKI FIVSDRMMYKLGYVDRVMDV
  Ent.hi2  GIGSIYN-YIWPSFTLGCGS YGGNSVSANVTYHNLLNIKR LADRRNNLQWFRVPPKIFFE PHSIRYLAELKE----LSKI FIVSDRMMYKLGYVDRVMDV
  Ent.hi3  GIGSIYN-YIWPSFTLGCGS YGGNSVSANVTYHNLLNIKR LADRRNNLQWFRVPPKIFFE PHSIRYLAELKE----LSKI FIVSDRMMYKLGYVDRVMDV
  Ent.mos  GIGAIYN-YLWPSFTLGCGS YGGNSVSANVTYHNLLNIKR LAERRNNIQWFRVPPKIFFE PHSIRYLAELKE----LSKI FIVSDRMMYKLGYVDRIMDV
  Ent.inv  GIGGIYN-YIDPSFTLGCGS YGGNSVSANVTYHNLLNIKR LAERRTNLQWFRVPPKIFFE PHAIRYLKELKE----LSKI FIVSDRMMYKLGYVDRVMDV
  Ent.ter  GIGGIYN-YIQPSFTLGCGS YGGNSVSANVTYHNLLNIKR LADRRNNLQWFRVPPKIFFE PYSIRYLAELKE----LSKI FIVSDRMMYKLGYVDRVMEV
  Str.pyo  GIGDVYN-AFLPSLTLGCGS YGRNAVGDNVSAINLLNIKK VGRRRNNMQWFKVPSKTYFE RDSIQYLQKCRD----VERV MIVTDHAMVELGFLDRIIEQ
  Str.aga  GIGDVYN-AFLPSLTLGCGS YGRNSVGDNVSAINLLNIKK VGRRRNNMQWFKVPSKTYFE RDSIQYLQKCRD----VERV MIVTDHAMVELGFLDRIIEQ
  Str.pne  GIGDVYN-AFLPSLTLGCGS YGRNSVGDNVSAINLLNIKK VGRRRNNMQWMKLPSKTYFE RDSIQYLQKCRD----VERV MIVTDHAMVELGFLDRIIEQ
  Str.sui  GIGDVYN-AFLPSLTLGCGS YGRNSISDNVSAMNLLNIKK VGRRRNNMQWFKVPSKTYFE RDSIQYLQKCRD----VERV MIVTDRAMVELGFLDRIIEQ
  Pas.mul  GIGDVYN-AFLPSLTLGCGS YGKNSVGNNVSAANLLNIKR VGRRRNNMQWFKVPSKIYFE RDSIQYLQSMKG----MERV VIVTDRTMVDLGFVEKIAKQ
  Man.suc  GIGDVYN-AFLPSLTLGCGS YGKNSVSNNVSAMNLVNIKR VGRRRNNMQWFKVPSKIYFE RDSIQYLQSVPD----MRRV VIVTDRTMVDLGFVQKIAHQ
  Act.ple  GIGDVYN-SFLPSLTLGCGS YGKNSVSNNVSAVNLINIKR VGRRRNNMQWFKVPSKIYFE RDSIQYLKSMKD----AEKV MIVTDRSMVDLGFVDRITDQ
  Bif.lon  GIGDIYN-AIAPSLTLGCGS YGGNSVSGNVQAVNLVNIKR IARRNNNMQWFKIPAKTYFE PNAIKYLRDMYG----IEKA VIVCDKVMEQLGIVDKIIDQ
  Sta.aur  GIGDMYN-ELIPSLTLGCGS YGRNSISHNVSATDLLNIKT IAKRRNNTQIFKVPAQIYFE ENAIMSLTTMDK----IEKV MIVCDPGMVEFGYTKTVENV
  Sta.epi  GIGNMYN-ELIPSLTLGCGS HGRNSISHNVSAVDLLNIKT IAKRRNNMQWFKLPPKVYFE ENSVMYLTEMDN----VERV MIVCDPGMVNIGYTDIVEQV
  Ent.fam  GIGDIYN-EMIPSLTLGCGS YGKNSVSRNVSAVNLINVKT VAKRRNNMQWFKLPPKIFFE KNSLLYLEKMEN----VERV MIVCDPGMVQFGYCDTVREV
  Ent.fas  GIGNIYN-EMIPSLTLGCGS YGKNSVSKNVSAINLINIKT VAKRRNNMQWFKLPPKIFFE KNSLQYLQKMEN----VERV MLVCDPGMVQFGYADIVRKE
  Lis.inn  GIGDIYN-GFIPSLTLGCGS YGKNSVSQNVSATNLLNVKR IADRRNNMQWFKLPPKIFFE KYSTQYLQKMEG----VERV FIVTDPGMVQFKYVDVVIEH
  Lis.mon  GIGDIYN-GFIPSLTLGCGS YGKNSVSQNVSATNLLNVKR IADRRNNMQWFKLPPKIFFE KYSTQYLQKMEG----VERV FIVTDPGMVQFKYVDVVIEH
  Lis.wel  GIGDIYN-GFIPSLTLGCGS YGKNSVSQNVSATNLLNVKR IADRRNNMQWFKLPPKIFFE KYSTQYLQKMEG----VERV FIVTDPGMVQFKYVDVVIEH
  Lis.see  GIGDIYN-GFIPSLTLGCGS YGKNSVSQNVSATNLLNVKR IADRRNNMQWFKLPPKIFFE KYSTQYLQKMEG----VERV FIVTDPGMVQFKYVDVVIEH
  Lis.iva  GIGDIYN-GFIPSLTLGCGS YGKNSVSQNVSATNLLNVKR IADRRNNMQWFKLPPKIFFE KYSTQYLQKMEG----VERV FIVTDPGMVQFKYVDVVIEH
  Bac.ant  GIGDIYN-GFIPSLTLGCGS YGKNSVSQNVTATHLLNIKR LANRKKNMQWFKLPPKIYFE KHATAYLANMPN----ISRA FIVTDPGMVEHGYVDTVAHY
  Bac.thu  GIGDIYN-GFIPSLTLGCGS YGKNSVSQNVTATHLLNIKR LANRKKNMQWFKLPPKIYFE KHATAYLANMPN----ISRA FIVTDPGMVEHGYVDTVAHY
  Bac.cer  GIGDIYN-GFIPSLTLGCGS YGKNSVSQNVTATHLLNIKR LANRKKNMQWFKLPPKIYFE KHATAYLANMPN----ISRA FIVTDPGMVEHGYVDTVAHY
  Bac.lic  AIGDIYN-AYMPSLTLGCGT YGGNSVSSNVGAVHLINTKK VAKRNVNMQWFKVPPKIYFE KHATQYLAKMPD----ISKA FIVTDPGMVKLGYVDRALHY
  Exi.sp2  GIGDLYN-ELTPSLTLGCGS YGKNSVSENVTAKHLLNVKK VARRRVNMQWFKVPEKIFFE KNSVQYLKSIQN----VSRA LIVTDQSMVEFGYADKVIRN
  Lac.gas  GVGDLYN-NMLPSLTLGTGS YGANTFSHNIGARDLLNIKT VAKRRDNMQWIKVPKKTYFE HNAANYLKHMPD----VERF FIVTDEGVASK-YINEITDI
  Lac.joh  GVGDLYN-NMLPSLTLGTGS YGANTFSHNIGARDLLNIKT VAKRRDNMQWIKVPKKTYFE HNAANYLKHMPD----VERF FIVTDEGVASK-YINEITDI
  Lac.aci  GIGDLYN-NMLPSLTLGTGS YGANTFSHNIGARDLLNIKT VAKRRDNMQWVKVPSKTYFE HNAANYLRHMPN----VNRF FIVTDEGVADQGFADEITDI
  Lac.pla  GLGNIYN-NMAPSLTLGTGS YGGNSISHNVTDMDLINIKT VAKRRNNMQWVKMPPKVYFE RNSVRYLEHMAG----IKKV FLVCDPGMVEFGYADRVTAV
  Leu.mes  GVGDIYTDAMRPSLTLGTGS WGKNSLSHNLSTYDLLNIKT VARRRNRPQWVRLPKEVYYE TNAITYLQDLPT----INRA FIVADPGMVQFGFVGRVLGQ
  Oen.oen  GVGDIYTDALRPSMTLGTGS WGKNSLSHNLSTYDLLNVKT VARRRNRPQWVRLPKDIYYE KNAITYLQELPN----VNRA FVITDHSLVKYGFVDRILEQ
  Lac.lac  GVGDIYTDAMRPSLTLGTGS WGKNSLSHNLSTYDLLNVKT VAKRRNRPQWVRLPKEIYYE KNAISYLQELPH----VHKA FIVADPGMVKFGFVDKVLEQ
  Str.mut  GIGDVYTDALQASLTLGTGS WGKNSLSHNLSTGDLLNVKT VAKRRNRPQWVRLPEKTYYE KNAISYLQDETET---MTRA IIVADPGMLQFGFVDTVLAQ
  Str.bov  GIGDVYTDALKASLTLGTGS WGKNSLSHNLSTGDLLNVKT VAKRRNRPQWIRLPEKTYYE KNAISYLQDEYEP---MQRA LIVADPGMVQFGFVDTVLAQ

  Vib.vul  LKAQG--MEVQTFFDVEADP TLSVVEKGAAAMQ-SFQPDV ILALGGGSPMDAAKIMWVMY EHPETH-------------- -FEELAMRFMDIRKRIYKFP
  Vib.cho  LKAQG--MEVQTFFEVEADP TLSVVEKGAAAMQ-SFQPDV ILALGGGSPMDAAKIMWVMY EHPDTH-------------- -FEELAMRFMDIRKRIYKFP
  Vib.par  LKAQG--MEVQTFFDVEADP TLSVVEKGAAQMA-SYQPDV ILALGGGSPMDAAKIMWVMY EHPETH-------------- -FEELAMRFMDIRKRIYKFP
  Vib.fis  LKAQG--IEVQTFFDVEADP TLSVVEKGAEAMK-SFQPDV ILALGGGSPMDAAKIMWVMY EHPETH-------------- -FAELAMRFMDIRKRIYKFP
  Pho.pro  LKAQG--IEVQTFFDVEADP TLSIVEKGAEAMK-SFQPDV IIALGGGSPMDAAKIMWVMY EHPETH-------------- -FEELAMRFMDIRKRIYKFP
  Esc.col  LKAAG--VETEVFFEVEADP TLSIVRKGAELAN-SFKPDV IIALGGGSPMDAAKIMWVMY EHPETH-------------- -FEELALRFMDIRKRIYKFP
  Shi.fle  LKAAG--VETEVFFEVEADP TLSIVRKGAELAN-SFKPDV IIALGGGSPMDAAKIMWVMY EHPETH-------------- -FEELALRFMDIRKRIYKFP
  Sal.ent  LKAAG--VETEVFFEVEADP TLSVVRKGAELAN-SFKPDV IIALGGGSPMDAAKIMWVMY EHPETH-------------- -FEELALRFMDIRKRIYKFP
  Sal.typ  LKAAG--VETEVFFEVEADP TLSVVRKGAELAN-SFKPDV IIALGGGSPMDAAKIMWVMY EHPETH-------------- -FEELALRFMDIRKRIYKFP
  Yer.pes  LKSHG--IETEVFFEVEADP TLSIVRKGAEQMN-SFKPDV IIALGGGSPMDAAKIMWVMY EHPETH-------------- -FEELALRFMDIRKRIYKFP
  Erw.car  LKQHG--LETEVFFEVEADP TLSIVRKGAEQMH-SFKPDV IIALGGGSPMDAAKIMWVMY EHPTTH-------------- -FEELALRFMDIRKRIYKFP
  Pho.lum  LKSHG--IETEVFFEVEADP TLSTVRKGAEQMH-SFKPDI IIALGGGSPMDAAKIMWVMY EHPETH-------------- -FEELALRFMDIRKRIYRFP
  She.one  LKAQG--LETEVFYEVEADP TLATVRQGAKVAN-SFKPDV IIALGGGSPMDAAKIIWVMY EHPDVD-------------- -FADLALRFMDIRKRIYKFP
  Chr.vio  LKKMG--LEVETFFEVPADP TLAVVRKGAELAH-AFKPDV IMAIGGGSPMDAAKIMWVMY EHPEVH-------------- -FADLALRFMDIRKRIYQFP
  Clo.per  LEEIG--VDFRVFSEVTPDP TLACAKKGAEAMR-SYQPDA IIALGGGSPMDAAKIMWVMY EHPEVA-------------- -FEDLAMRFMDIRKRVYPFP
  Clo.tet  LEEIG--IEFKVFFDVESDP TLKTAKKGAEDMK-SFKPDT IIALGGGSPMDAAKIMWIMY EHPDVK-------------- -FEDLTMRFMDIRKRVYKFP
  Clo.ac2  LEHLD--IDFKVFNKVGREA DLKTIKKATEEMS-SFMPDT IIALGGTPEMSSAKLMWVLY EHPEVK-------------- -FEDLAIKFMDIRKRIYTFP
  Clo.ac1  LDEID--IKYSIFTDIKSDP TIDSVKKGAKEML-NFEPDT IISIGGGSPMDAAKVMHLLY EYPEAE-------------- -IENLAINFMDIRKRICNFP
  Clo.the  LDEMG--IVHKTFFDVSPDP SLASAKAGAAEML-AFQPDT IIAVGGGSAMDAAKIMWVMY EHPEVD-------------- -FMDMAMRFMDIRKRVYTFP
  unc.bac  LDELG--IQHAAFFDVAPDP TLACAKEGAAQIS-VFNPDV IIAVGGGSAMDAAKIMWVLY EHPEVD-------------- -FADMAMRFMDIRKRVYTFP
  The.elo  LEELG--IKYDIFHEVEPDP TLSTVNRGLGLLR-QYQPDV IVAVGGGSPMDAAKVMWLLY EHPEVE-------------- -FDGLAMRFMDIRKRVYQLP
   Pol.sp  LAKAG--AEATVFNGVGAAS TLAAVQAGLKATV-AFHPDT IVAVGGGAAIDAAKLIWLGY EHPETR-------------- -LDGLTIRFMDMGKRVYNVP
  Chl.rei  LDSIN--VHHQVFYHVTPDP TLACIEAGLKEIL-EFKPDV IIALGGGSPMDAAKIMWLMY ECPDTR-------------- -FDGLAMRFMDIRKRVYEVP
  Mas.bal  LNTVG--VLCETFYDVEPDP SFDTVRKGLERIR-LFKPDV IIAIGGGSPMDAAKMMWLFY EFPEYEN------------- KIDQLCARFMDIRKRICSLP
  Cry.par  LKSVG--VASEMFAEVPPEP DVETVKEIVKRLN-VSKPDC LIGFGGGSPMDASKLVRLMY EHPTVK-------------- -WNEVVTRFMDIRKRIVKLP
  Cry.hom  LKSVG--VASEMFAEVPPEP DVETVKEIVKRLN-VSKPDC LIGFGGGSPMDASKLVRLMY EHPTVK-------------- -WNEVVTRFMDIRKRIVKLP
   Pir.sp  CEGHG--MVCTVYDKVVPDP TIKCIMEGVNEMN-VFKPDL AIALGGGSAMDAAKMMRLFY EYPDQD-------------- -LQDIATRFVDIRKRVVGCP
  Gia.la1  LTAGN--VTVKVFTDVLPDP DLGTCYRSLAEVR-DFQPDM IIALGGGSAMDLAKMVRLLY EHPKVD-------------- -FAGLAQRFMDIRKRIYEYP
  Gia.la2  LTAGN--VTVKVFTDVLPDP DLGTCYRSLAEVR-DFQPDM IIALGGGSAMDLAKMVRLLY EHPKVD-------------- -FAGLAQRFMDIRKRIYEYP
  Spi.bar  LEAKG--IKTTIFSEVAPDP DLACCSSCLKLVK-AFKPDC FIALGGGSAMDLMKMVRLQY EHGDAD-------------- -FIGLAQRFADIRKRIYEFP
  Ent.hi1  LKRRSNEVEIEIFIDVEPDP SIQTVQKGLAVMN-TFGPDN IIAIGGGSAMDAAKIMWLLY EHPEA--------------- DFFAMKQKFIDLRKRAFKFP
  Ent.hi4  LKRRSNEVEIEIFIDVEPDP SIQTVQKGLAVMN-TFGPDN IIAIGGGSAMDAAKIMWLLY EHPEA--------------- DFFAMKQKFIDLRKRAFKFP
  Ent.hi2  LKRRSNEVEIEIFIDVEPDP SIQTVQKGLAVMN-TFGPDN IIAIGGGSAMDAAKIMWLLY EHPEA--------------- DFFAMKQKFIDLRKRAFKFP
  Ent.hi3  LKRRSNEVEIEIFIDVEPDP SIQTVQKGLAVMN-TFGPDN IIAIGGGSAMDAAKIMWLLY EHPEA--------------- DFFAMKQKFIDLRKRAFKFP
  Ent.mos  LKRRKNSVEIEIFIDVEPDP SIQTVQKGLAVMN-TFGPDN IIAIGGGSAMDAAKIMWLLY EHPEA--------------- DFFAMKQKFIDLRKRAFKFP
  Ent.inv  LKRRQNDVEIEIFIDVEPDP SIQTVRKGLAVMN-TFSPDN IIAIGGGSAMDAAKIMWLLY EHPEA--------------- DFFSMKQKFLDLRKRAFKFP
  Ent.ter  LKKRRNEVEIEIFIDVEPDP SVQTVQKGLAVMN-TFGPDN IIAIGGGSAMDAAKIMWLLY ENPDA--------------- DFFNMKQKFIDLRKRAFKFP
  Str.pyo  LDLRRNKVVYQIFAEVEPDP DITTVMKGTELMR-TFKPDT IIALGGGSPMDAAKVMWLFY EQPEV--------------- DFHDLVQKFMDIRKRAFKFP
  Str.aga  LDLRRNKVVYQIFAEVEPDP DITTVMKGTDLMR-TFKPDT IIALGGGSPMDAAKVMWLFY EQPEV--------------- DFHDLVQKFMDIRKRAFKFP
  Str.pne  LDLRRNKVVYQIFADVEPDP DITTVNRGTEIMR-AFKPDT IIALGGGSPMDAAKVMWLFY EQPEV--------------- DFRDLVQKFMDIRKRAFKFP
  Str.sui  LDLRRNKVVYQIFSDVEPDP DITTVYKGTELMR-TFKPDT IIALGGGSPMDAAKVMWLFY EQPTV--------------- DFHDLVQKFMDIRKRAFKFP
  Pas.mul  ITARGNHVTYQLFADVEPDP SIETVRRGAALIR-NYQPDT IIALGGGSAMDAAKVMWLFY EQPEV--------------- DFRDLVQKFMDIRKRAFKFP
  Man.suc  LESRRDPVSYQLFADVEPDP SIQTVRRGVDLIR-NFKPDT IIALGGGSAMDAAKVMWLFY EQPEI--------------- DFRDLVQKFMDIRKRAFKFP
  Act.ple  LRQRRNKVMIQLFTDVEPNP SLQTVQRGTELMR-SFQPDT IIALGGGSPMDAAKVMWLFY EQPEV--------------- DFRDLVQKFMDIRKRAFKFP
  Bif.lon  LRARSNRVTFRIIDYVEPEP SVETVEKGAEMMREEFEPDT IIAVGGGSPMDASKIMWLLY EHPEI--------------- AFSDVREKFFDIRKRAFKIP
  Sta.aur  LRQRTEQPQIKIFSEVEPNP STNTVYKGLEMMV-DFQPDT IIALGGGSAMDAAKAMWMFF EHPET--------------- SFFGAKQKFLDIGKRTYKIG
  Sta.epi  LRRRENQPQIKVFNEVEPNP STHTVYKGLEMFI-NFQPDT IIALGGGSAMDAAKAIWMFF EHPET--------------- SFFGAKQKFLDIRKRTYKIT
  Ent.fam  LARRKNDVKIEVFSDVEPNP STNTVYAGTKLMA-DFKPDT VIALGGGSAMDAAKGMWMFY EHPDT--------------- SFFGAKQKFLDIRKRTYKID
  Ent.fas  LQKRKNDVKIEVFSDVEPNP STNTVYAGTKMMV-DFQPDT VIALGGGSAMDAAKGMWMFY EHPDT--------------- EFFGAKQKFLDIRKRTYKIA
  Lis.inn  LKKRGNDVAYQVFADVEPDP SDVTVYKGAELMK-DFKPDT IIALGGGSAMDAAKGMWLFY EHPEA--------------- SFFGLKQKFLDIRKRTFKYP
  Lis.mon  LKKRGNDVSYQVFADVEPDP SDVTVYKGAELMK-DFKPDT IIALGGGSAMDAAKGMWLFY EHPEA--------------- SFFGLKQKFLDIRKRTFKYP
  Lis.wel  LKKRGNDVAYQVFADVEPDP SDVTVYKGAELMK-DFKPDT IIALGGGSAMDAAKGMWLFY EHPEA--------------- SFFGLKQKFLDIRKRTFKYP
  Lis.see  LXKRGNDVSYQVFADVEPDP SDVTVYKGAELMK-DFKPDT IIALGGGSAMDAAKGMWLFY EHPEA--------------- SFFGLKQKFLDIRKRTFKYP
  Lis.iva  LKKRGNDVSYQVFADVEPDP SDVTVYKGAELMK-DFKPDT IIALGGGSAMDAAKGMWLFY EHPEA--------------- SFFGLKQKFLDIRKRTFKYP
  Bac.ant  LRKHANDVKVEVFFEVEPDP SDETVFKGAEMMR-SFQPDV IIALGGGSAMDAAKGMWLFY EYPET--------------- TFYGIKQKFLDIRKRTCKYP
  Bac.thu  LRKHANDVKVEVFFEVEPDP SDETVFKGAEMMR-SFQPDV IIALGGGSAMDAAKGMWLFY EHPET--------------- TFYGIKQKFLDIRKRTCKYP
  Bac.cer  LNKHANDVKVEVFFEVEPDP SDETVFKGAEMMR-SFKPDV IIALGGGSAMDAAKGMWLFY EHPET--------------- TFYGIKQKFLDIRKRTCKYP
  Bac.lic  LRRRPDYVHCEIFSDVEPDP SIETVMNGVDMMA-KFQPDV IIALGGGSAMDAAKGMWMFY EHPDA--------------- EFFGLKQKFLDIRKRIVKYP
  Exi.sp2  LPAG---VSYRIFDQVEPDP SVTTVQVGAQAMR-DFKPDL IIALGGGSAMDAAKGMWLFY EQPNE--------------- TFSNLRQKFMDIRKRAYKFP
  Lac.gas  ISQRRGKKSYEVFQAVTKDP DTTIIADGVHRMN-IFKPDV VIAVGGGSVMDAAKAMRLFY ENPDM--------------- SFADAYSKFLDIRKRTVRFP
  Lac.joh  ISQRRGKKSYEVFQAVTKDP DTDIIADGVHRMN-IFKPDV VIAIGGGSVMDAAKAMRLFY ENPDM--------------- SFEDAYSKFLDIRKRTVRFP
  Lac.aci  ISKRRGQKEYEVFKAVTLDP DTDVIKDGVHRMN-IFKPDV IIAIGGGSVMDAAKVMRLFY ENPEM--------------- SFEEAYQKFLDIRKRVVRFP
  Lac.pla  LNKRTDPVDIDIFSEVEPNP STDTVYKGVARMK-AFKPDT IIALGGGSAMDAAKGMWLFY EHPEA--------------- SFLGAKQKFLDIRKRTYKVP
  Leu.mes  LKLRQEQVETNIYGSVKPDP TLSQAVEIARQMA-DFKPDT VILLGGGSALDAGKIGRFLY EYSTR--HEGILEDDEAIKD LFLELQQKFMDIRKRIVKFY
  Oen.oen  FELRPDQVKTSIYSSVQPDP YLSQAVEIAKQMQ-EFEPDT VIALGGGSSLDVAKISRFLY EYSQEPDHIGFLENIDDIKE LFKGLQQKFMDIRKRIVKFE
  Lac.lac  LAIRPTQVETSIYGSVQPDP TLSEAIAIARQMK-QFEPDT VICLGGGSALDAGKIGRLIY EYDAR--GEADLSDDASLKE LFQELAQKFVDIRKRIIKFY
  Str.mut  LSLRDEKVATSIYGTIKPDP TLGQTIEIARQMR-DFKPDT VIAVGGGSALDAAKIARYIY EYSLD-QEADFLDSYEKVSE LFLELQQKFIDIRKRIVRFK
  Str.bov  LALRDEKVATSIYGTIKPDP TLGQTIEIAKQMR-DFKPDT VIAVGGGSALDAAKIARYIY EYSLD-QEADFLDSYENVSE LFLRLQQKFIDIRKRIVKFK

  Vib.vul  K----MGKKAELVCITTTSG TGSEVTPFAVVTDDKTGAKY PLADYELTPQMAIVDANLVM NMPKSLTAFGGYDAVTHALE AYVSVLANEYSDGQALQALK
  Vib.cho  K----MGKKAELVCITTTSG TGSEVTPFAVVTDDKTGAKY PLADYELTPQMAIVDANLVM NMPKSLTAFGGYDAVTHALE AYVSVLANEYSDGQALQALK
  Vib.par  K----MGKKAELVCITTTSG TGSEVTPFAVVTDDKTGAKY PLADYEITPNMAIVDANLVM NMPKSLTAFGGYDAVTHALE AYVSVLANEYSDGQALQALK
  Vib.fis  K----MGKKAELVCITTTSG TGSEVTPFAVVTDDKTGAKY PLADYEITPNMAIVDANLVM NMPKSLTAFGGYDAVTHALE AYVSVLANEYSDGQALQALK
  Pho.pro  K----MGKKAELVCITTTSG TGSEVTPFAVVTDDKTGAKY PLADYELTPHMAIVDANLVM NMPRSLTAFGGYDAVTHALE AYVSVLANEYSDGQALQALK
  Esc.col  K----MGVKAKMIAVTTTSG TGSEVTPFAVVTDDATGQKY PLADYALTPDMAIVDANLVM DMPKSLCAFGGLDAVTHAME AYVSVLASEFSDGQALQALK
  Shi.fle  K----MGVKAKMIAVTTTSG TGSEVTPFAVVTDDATGQKY PLADYALTPDMAIVDANLVM DMPKSLCAFGGLDAVTHAME AYVSVLASEFSDGQALQALK
  Sal.ent  K----MGVKAKMIAVTTTSG TGSEVTPFAVVTDNATGQKY PLADYALTPDMAIVDANLVM DMPKSLCAFGGLDAVTHALE AYVSVLASEFSDGQALQALK
  Sal.typ  K----MGVKAKMIAVTTTSG TGSEVTPFAVVTDDATGQKY PLADYALTPDMAIVDANLVM DMPKSLCAFGGLDAVTHALE AYVSVLASEFSDGQALQALK
  Yer.pes  K----MGVKAKLVAITTTSG TGSEVTPFAVVTDDATGQKY PLADYALTPDMAIVDANLVM NMPKSLCAFGGLDAVTHALE AYVSVLANEYSDGQALQALK
  Erw.car  K----MGVKAKMVAITTTSG TGSEVTPFAVVTDDATGQKY PLADYALTPDMAIVDANLVM NMPKSLCAFGGLDAVTHSLE AYVSVLANEYSDGQALQALK
  Pho.lum  K----MGVKAKMVAITTTSG TGSEVTPFAVVTDDATGQKY PLADYELTPNIAIVDANLVM DMPKSLCAFGGLDAITHALE AYVSVLANEYSDGQALQALK
  She.one  K----MGVKATMVAIPTTSG TGSEVTPFAVVTDEQTGKKY PIADYQLTPNMAIVDPNLVM DMPKSLTAFGGIDAITHALE AYVSVMANEYSDGQALQALD
  Chr.vio  K----LGQKAMMVAVPTTSG TGSEVTPFAVVTDEVTGVKY PIADYELTPNMAIVDANLVM SMPKSLTAFGGIDAVTHALE AYVSVMANEYSDPQALQALK
  Clo.per  T----MGQKAMMISVPTSAG TGSEVTPFAVITDEESGVKY PLADYELTPDMAIIDAELMM NMPKGLTAASGIDALTHALE AYVSVLASEYTNGLALEAIR
  Clo.tet  K----MGEKAMMVAIPTTAG TGSEVTPFAVITDENTGIKY PLADYELTPDMAIIDAELML NIPKELTAASGIDALTHGIE AYVSVLASEYTNGLALEAIR
  Clo.ac2  K----LGKKAMLVAITTSAG SGSEVTPFALVTDNNTGNKY MLADYEMTPNMAIVDAELMM KMPKGLTAYSGIDALVNSIE AYTSVYASEYTNGLALEAIR
  Clo.ac1  K----LGTKAISVAIPTTAG TGSEATPFAVITNDETGMKY PLTSYELTPNMAIIDTELML NMPRKLTAATGIDALVHAIE AYVSVMATDYTDELALRAIK
  Clo.the  K----MGQKAYFIAIPTSAG TGSEVTPFAVITDEKTGIKY PLADYELLPDMAIVDADMMM NAPKGLTAASGIDALTHALE AYVSMLATDYTDSLALRAIK
  unc.bac  K----MGEKAYFVAIPTSAG TGSEVTPFAVITDESSGVKY PLADYELLPNMAIIDTDLHM SAPKGLTSASGIDAVTHALE AYASVMATDFTDGLALKALK
  The.elo  P----LGQKAILVAIPTTSG TGSEVTPFAVVTDDRVGIKY PLADYALTPTMAIVDPDLVL HMPKKLTAYGGIDALTHALE AYVSVLSTEFTEGLALEAIK
   Pol.sp  A----LGAKASLIAIPTAIG SGSEVTPFSSLVDEATGKSY TIADAAFFPSAAIVDPSLIA ALPKAAVAAGAFEAISHAVE SFVSIAASDRTKDLSREALT
  Chl.rei  E----LGKKATMVCIPTTSG TGSEVTPFSVVTDERLGAKY PLADYALTPSMAIVDPQLVL NMPKKLTAWGGIDALTHALE SYVSICATDYTKGLSREAIS
  Mas.bal  KP---TAKKCQLVCIPTTSG TGSEVTPFSVITNKQEGIKY PITDYVLVPDIAIADPELTL SVPRGLVASCGLDVLTHALE AFTSTFSTPFTAGYCLQAAD
  Cry.par  PS---GGKIQRFICIPTTSG TGAEMTPFAVITDNSTGIKY PIASYKLTPDMAIVDANFVL SMPRFLAAATGLDALTHALE AFVATYASEYTDGLCIQAMR
  Cry.hom  PS---GGKIQRFICIPTTSG TGAEMTPFAVITDNSTGIKY PIASYKLTPDMAIVDANFVL SMPRFLAAATGLDALTHALE AFVATYASEYTDGLCIQAMR
   Pir.sp  KL---GRLIKTLVCIPTTSG TGAEVTPFAVVTS-EEGRKY PLVDYELTPDMAIVDPEFAV GMPKRLTSWTGIDALTHAIE SYVSIMATDFTRPYSLRAVG
  Gia.la1  ECLDLRTAKTFSVAIPTTSG TGSEVTPFSVITDEKEHVKY PLADYQLMTHMAVIDPELVL TVPASLASWTGVDALTHAIE SYVSVMATEYTMPLSLQAIK
  Gia.la2  ECLDLRTAKTFSVAIPTTSG TGSEVTPFSVITDEKEHVKY PLADYQLMTHMAVIDPELVL TVPASLASWTGVDALTHAIE SYVSVMATEYTMPLSLQAIK
  Spi.bar  ELLDLKKVKTYSVCIPTSSG TGAEVTPFAVITDNTIGVKY PLADYMLVPQMAIVDSSLAM TMPRFLAAWTGVDALTHAIE SYVSLLATEFTQPLSLQAMK
  Ent.hi1  TMG----KKARLICIPTTSG TGSEVTPFAVISDHETGKKY PLADYSLTPSVAIVDPMFTM SLPKRAIADTGLDVLVHATE AYVSVMANEYTDGLAREAVK
  Ent.hi4  TMG----KKARLICIPTTSG TGSEVTPFAVISDHETGKKY PLADYSLTPSVAIVDPMFTM SLPKRAIADTGLDVLVHATE AYVSVMANEYTDGLAREAVK
  Ent.hi2  TMG----KKARLICIPTTSG TGSEVTPFAVISDHETGKKY PLADYSLTPSVAIVDPMFTM SLPKRAIADTGLDVLVHATE AYVSVMANEYTDGLAREAVK
  Ent.hi3  TMG----KKARLICIPTTSG TGSEVTPFAVISDHETGKKY PLADYSLTPSVAIVDPMFTM SLPKRAIADTGLDVLVHATE AYVSVMANEYTDGLAREAVK
  Ent.mos  TMG----KKARFICIPTTSG TGSEVTPFAVISDNETGKKY PLADYSLTPSVAIVDPTFTM SLPQRAIADTGLDVLVHAVE AYVSVMANEYTDGLAREAIK
  Ent.inv  TMG----KKARLICIPTTSG TGSEVTPFAVISDTETGKKY PLADYSLTPSVAIIDPMFCV SLPKRAIADCGIDVLVHAVE AYVSVMANEYTDGLAKEAVK
  Ent.ter  TMG----KKARLICIPTTSG TGSEVTPFAVISDKETGKKY PLADYSLTPSVAIVDPTFTM SLPKRAIADTGLDVLVHAVE AYVSVMANEYTDGLAREAVR
  Str.pyo  ELG----KKTKFVAIPTTSG TGSEVTPFAVISDKANNRKY PIADYSLTPTVAIVDPALVL TVPGFIAADTGMDVLTHATE AYVSQMANDFTDGLALQAIK
  Str.aga  ELG----KKTKFVAIPTTSG TGSEVTPFAVISDKANNRKY PIADYSLTPTVAIVDPALVM TVPGFIAADTGMDVLTHATE AYVSQMANDYTDGLALQAIK
  Str.pne  LLG----KKTKFIAIPTTSG TGSEVTPFAVISDKANNRKY PIADYSLTPTVAIVDPALVL TVPGFVAADTGMDVLTHATE AYVSQMASDYTDGLALQAIK
  Str.sui  ELG----KKSKFIAIPTTSG TGSEVTPFAVISDKANNRKY PIADYSLTPTVAIVDPALVL TVPAHVTADTGMDVLTHATE AYVSTVANDFTDGLALQAIK
  Pas.mul  QLG----RKARFIGIPTTSG TGSEVTPFAVITE--GDKKY PIADYSLTPTVAIVDPAFVM SVPAHVAADTGLDVLTHATE AYVSVLANDFTDGLALQAIK
  Man.suc  SLG----KKARYIGIPTTSG TGSEVTPFAVITE--GNKKY PIADYSLTPTIALVDPALVM TVPAHVAADTGLDVLTHATE AYVSVLANDYTDGLALQAIK
  Act.ple  QLG----RKAKFVGIPTTSG TGSEVTPFAVITD--GDIKY PLADYSLTPTIAIVDPALVM SVPAHVAADTGLDVLTHATE AYTSILANDYTDGLALQAIK
  Bif.lon  PLG----KKAKLVCIPTSSG TGSEVTPFAVITDHKTGYKY PITDYALTPSVAIVDPVLAR TQPRKLASDAGFDALTHSME AYVSVYANDFTDGMALHAAK
  Sta.aur  MP-----ENATFICIPTTSG TGSEVTPFAVITDSETNVKY PLADFALTPDVAIIDPQFVM SVPKSVTADTGMDVLTHAME SYVSVMASDYTRGLSLQAIK
  Sta.epi  KP-----KNAKFICIPTTSG TGSEVTPFAVITDSETHVKY PLADYALTPDIAIVDPQFVL SVPKDVTADTGMDVLTHAIE SYVSVMASDYTRGLSLQAIK
  Ent.fam  KP-----EKTQFVCIPTTSG TGSEVTPFAVITDSETHVKY PLADYALTPDVAIVDPQFVM SVPASVTADTGMDVLTHAIE SYVSVMASDYTRGLSLQAIK
  Ent.fas  KP-----EKTQFVCIPTTSG TGSEVTPFAVITDSETHVKY PLADYALTPDVAIVDPQFVM SVPASVTADTGMDVLTHAIE SYVSVMASDYTRGLSLQAIK
  Lis.inn  KLG----GKAKFVAIPTTSG TGSEVTPFAVITDKENNIKY PLADYELTPDVAIVDAQYVT TVPAHITADTGMDVLTHAIE SYVSVMASDYTRGLSIRAIE
  Lis.mon  KLG----GKAKFVAIPTTSG TGSEVTPFAVITDKENNIKY PLADYELTPDVAIVDAQYVT TVPAHITADTGMDVLTHAIE SYVSVMASDYTRGLSIRAIE
  Lis.wel  KLG----GKAKFVAIPTTSG TGSEVTPFAVITDKENNIKY PLADYELTPDVAIVDAQYVT TVPAHITADTGMDVLTHAIE SYVSVMASDYTRGLSIRAIE
  Lis.see  KLG----GKAKFVAIPTTSG TGSEVTPFAVITDKENNIKY PLADYELTPDVAXVDAQYVT TVPAHITADTGMDVLTHAIE SYVSVMAGDYTRGLSIRAIE
  Lis.iva  KLG----GKAKFVAIPTTSG TGSEVTPFAVITDKENNIKY PLADYELTPDVAIVDAQYVT TVPAHITADTGMDVLTHAIE SYVSVMASDYTRGVSIRAIE
  Bac.ant  ELG----SKAQFVAIPTTSG TGSEVTPFAVITDKKNNIKY PLADYELTPDVAIVDPQFVM TVPPHVTADTGMDVLTHAIE AYVSVLANDYTDGLALKAID
  Bac.thu  ELG----SKAQFVAIPTTSG TGSEVTPFAVITDKKNNIKY PLADYELTPDVAIVDPQFVI TVPPHVTADTGMDVLTHAIE AYVSVLANDYTDGLALKAID
  Bac.cer  ELG----NKAQFVAIPTTSG TGSEVTPFAVITDKKNNIKY PLADYELTPDVAIVDPQFVM TVPPHVTADTGMDVLTHAIE AYVSVMANDYTDGLALKAID
  Bac.lic  KLG----GKAKFVAIPTTSG TGSEVTSFSVITDKETNTKY PLADYELTPDVAIIDPQFVM TVPKHITADTGMDVLTHAIE SYVSCMANDYTDGLAMKAIQ
  Exi.sp2  ELG----NKAKFVAIPTTSG TGSEVTPFTVITDKEKNVKY PIADYALTPDVAIVDPEFVM TVPASITADTGMDVLTHATE AFVSVLANDYTDGLALKAIK
  Lac.gas  KY-----NAIQLVCIPTTSG TGSEVSPFSIIKDTVTGIKH TLCDYSLNPDVAIVDDQFVE TMPKELIARSGFEALAHAVE SYVSTMATDFTRGWSMEAIK
  Lac.joh  KY-----NAIQLVCIPTTSG TGSEVSPFSIIKDAKTGIKH TLCDYSLNPDVAIVDDQFVE TMPKELIARSGFEALAHAVE SYVSTMATDFTRGWSMEAIK
  Lac.aci  KI-----NGVQLVCIPTTSG TGSEVSPIAVISDTKTGMKH TLCDYALTPDVSIVDDQFVQ NMPKRLIAWSGFEALGHAIE SYVSTMATDFTRGWSLEAIK
  Lac.pla  VS-----EKVTYIGIPTTSG TGSEVTPYAVITDSKTHVKY PITDYAMQPDIAIVDPQFVE TVPKRTTAWTGLDVITHATE AYVSTMASDFTRGWSIQALQ
  Leu.mes  HA-----RLTQMVAIPTTSG TGSEVTPFAVITDDETHVKY PLADYELTPEVAIVDPEFVM TVPQHTVSWSGLDALSHALE SYVSVMASEFSRPWALQAIK
  Oen.oen  HQ-----NLTQLVAIPTTSG TGSEVTPFSVITDDETHVKY PLADYELTPQVAIVDPELVM TVPKRTLAWSGLDALSHSLE SYVSVMSSEFTRPWALQAIK
  Lac.lac  HP-----HKAQMVAIPTTSG TGSEVTPFAVITDDETHVKY PLADYQLTPQVAIVDPEFVM TVPKRTVSWSGIDAMSHALE SYVSVMSSDYTKPISLQAIK
  Str.mut  HQ-----TVTRLFCIPTTSG TGSEVTPYAVITDDFTHVKY PLTDYELTPQVAIVDPEFVM TVPKRTVALSGLDTLSHALE SYVSVMASDFTRPWSMEAIR
  Str.bov  HQ-----TATRLFCIPTTSG TGSEVTPYAVITDDHTHVKY PLTDYELTPQVAIVDPEFVM TVPKRTVALSGLDTLSHALE AYVSVMASDLTRPWSLEAIK

  Vib.vul  MLKEYLPSSYANGA-----K DPIAREKVHNAATIAGIAFA NAFLGVCHSMAHKIGAEFHL PHGLANALLISNVVRYNAND NPTKQTAFSQYDRPQARRRY
  Vib.cho  MLKEYLPSSYANGA-----K DPIAREKVHNAATIAGIAFA NAFLGVCHSMAHKIGAEFHL PHGLANALLIANVVRYNAND NPTKQTAFSQYDRPQARRRY
  Vib.par  MLKEYLPSSYANGA-----N DPIAREKVHNAATIAGVAFA NAFLGVCHSMAHKLGAEFHL PHGLANALLISNVVRYNAND NPTKQTAFSQYDRPQARRRY
  Vib.fis  MLKEYLPSSYKNGA-----N DPIAREKVHNAATIAGIAFA NAFLGVCHSMAHKIGAEFHL PHGLANALLISNVVRYNAND NPTKQTAFSQYDRPQARRRY
  Pho.pro  MLKEYLPSSYANGA-----N DPIAREKVHNAATIAGIAFA NAFLGVCHSMAHKVGAEFHV PHGLANALLISNTIRYNAND NPTKQTAFSQYASPQARRRY
  Esc.col  LLKEYLPASYHEGS-----K NPVARERVHSAXTIAGIAFA NAFLGVCHSMAHKLGSQFHI PHGLANALLICNVIRYNAND NPTKQTAFSQYDRPQARRRY
  Shi.fle  LLKEYLPASYHEGS-----K NPVARERVHSAATIAGIAFA NAFLGVCHSMAHKLGSQFHI PHGLANALLICNVIRYNAND NPTKQTAFSQYDRPQARRRY
  Sal.ent  LLKENLPASYHEGS-----K NPVARERVHSAATIAGIAFA NAFLGVCHSMAHKLGSQFHI PHGLANALLICNVIRYNAND NPTKQTAFSQYDRPQARRRY
  Sal.typ  LLKENLPASYHEGS-----K NPVARERVHSAATIAGIAFA NAFLGVCHSMAHKLGSQFHI PHGLANALLICNVIRYNAND NPTKQTAFSQYDRPQARRRY
  Yer.pes  LLKEFLPASYNEGA-----K NPVARERVHNAATIAGIAFA NAFLGVCHSMAHKLGSEFHI PHGLANAMLISNVIRYNAND NPTKQTAFSQYDRPQARRRY
  Erw.car  LLKENLPDSYRDGA-----K NPVARERVHNAATIAGIAFA NAFLGVCHSMAHKLGSEFHI PHGLANAMLISNVIRYNAND NPTKQTTFSQYDRPQARRRY
  Pho.lum  LLKEFLPTSYHEGA-----T NPVARERVHNAATIAGIAFA NAFLGVCHSMAHKLGSEFHI PHGLANALLICNVIRYNAND NPTKQTAFSQYDRPQARRRY
  She.one  LLCKYLPDAYQLGA-----A SPIAREKVHNGATIAGIAFA NAFLGICHSMAHKLGAEFHL AHGLANALLISNVIRFNATD LPTKQAAFSQYDRPKALCRY
  Chr.vio  LLKEYLPSSYLNGA-----N DPKAREQVHNAATIAGVAFA NAFLGVCHSMAHKIGAEFGL AHGLANALLISNVIRYNAAD VPTKQTAFSQYDRPKSVARY
  Clo.per  LIFKYLPQAYAEGT-----T NIKAREKMAHASTMAGMAFA NAFLGVCHSMAHKLGSEHHI AHGVANGILIDHVIRFNAVD NPRKQAAFPQYKYPNAKWRY
  Clo.tet  LVFKYLPDAYNEGA-----N NIKAREKMAHASTMAGMAFA NAFLGVCHSMAHKLGAMHNL SHGLSNALLINEVIKFNAVD NPRKQASYPQYKYPNAKWRY
  Clo.ac2  LIFKYLPEAYKNGR-----T NEKAREKMAHASTMAGMASA NAFLGLCHSMAIKLSSEHNI PSGIANALLIEEVIKFNAVD NPVKQAPCPQYKYPNTIFRY
  Clo.ac1  MIFKYLPRAYKNGT-----N DIEAREKMAHASNIAGMAFA NAFLGVCHSMAHKLGAMHHV PHGIACAVLIEEVIKYNATD CPTKQTAFPQYKSPNAKRKY
  Clo.the  MIFEYLPRAYENGA-----S DPVAREKMANAATIAGMAFA NAFLGVCHSMAHKLGAFYHL PHGVANALMINEVIRFNSSE APTKMGTFPQYDHPRTLERY
  unc.bac  IIFEFLPRAYDNGP-----N DPEAREKMANAATMAGMAFA NAFLGVSHSLAHKLGAYHHI PHGIANALVIEDVLRFNAAE TPAKMGTFPQYDHPHTLERY
  The.elo  LLFTYLPRAYRLGA-----A DPEAREKVHYAATIAGMAFA NAFLGVCHSLAHKLGSTFHV PHGLANALMISHVIRYNATD APLKQAIFPQYKYPQAKERY
   Pol.sp  QIFDALPSADA--------- -----EKVLYASTKAGMAYA NAFLGVTQSLANKVAVACDI PVGVAAAVLLPYVIRYNATD APFKQAIFPSYHSPRAVADY
  Chl.rei  LLFKYLPRAYANGS-----N DYLAREKVHYAATIAGMAFA NAFLGICHSMAHKLGAAYHV PHGLANAALISHVIRYNATD MPAKQAAFPQYEYPTAKQDY
  Mas.bal  MIFKYLERSYVNGG-----K DQEAREGVHYAATLAGIAFA NSFLGLAHSCAHKLGSTFHI PHGTANALVLPYVIYYNSSD APSKFVPFPQYQYPQAKERY
  Cry.par  LIFDHLPNSVIN-------A DAKAREYVHNASSIAGMAFS NAFLGICHALAHQLGAQMHI PHGIANAILLPHIISYNASN RPTKQSILSQYKYPVAKSRY
  Cry.hom  LIFDHLPNSVIN-------A DAKAREYVHNASSIAGMAFS NAFLGICHALAHQLGAQMHI PHGIANAILLPHIISYNASN RPTKQSILSQYKYPVAKSRY
   Pir.sp  LIFESLSLAYNNG------K DIEAREKMHNASAIAGMAFA NAFLGCCHSVAHQLGSVYHI PHGLANALMLSHIIKYNATD SPVKMGTFPQYKYPQAMRHY
  Gia.la1  TVFENLEKSVVS-------R CPTARGNVHQAATIAGIAFA NAFLGICHSCAHKLGQKYHI PHGLANAIMLPHVIRYNAVD DPVKIATFPQYLYPVALERY
  Gia.la2  TVFENLEKSVVS-------R CPTARGNVHQAATIAGIAFA NAFLGICHSCAHKLGQKYHI PHGAC--------------- --------------------
  Spi.bar  LIFQYLPESCNK-------V TKESREAIHHAATIAGMAFG NAFLGICHSMAHKLGQKFHV PHGLANAICLCPTIKFNSTD VPTKMGAFPQYKYPQAIQRY
  Ent.hi1  LVFENLLKSYNG-------- DLEAREKMHNAATIAGMAFA SAFLGMDHSMAHKVGAAFHL PHGRCVAVLLPHVIRYNGQK -PRKLAMWPKYNFYKADQRY
  Ent.hi4  LVFENLLKSYNG-------- DLEAREKMHNAATIAGMAFA SAFLGMDHSMAHKVGAAFHL PHGRCVAVLLPHVIRYNGQK -PRKLAMWPKYNFYKADQRY
  Ent.hi2  LVFENLLKSYNG-------- DLEAREKMHNAATIAGMAFA SAFLGMDHSMAHKVGAAFHL PHGRCVAVLLPHVIRYNGQK -PRKLAMWPKYNFYKADQRY
  Ent.hi3  LVFENLLKSYNG-------- DLEAREKMHNAATIAGMAFA SAFLGMDHSMAHKVGAAFHL PHGRCVAVLLPHVIRYNGQK -PRKLAMWPKYNFYKADQRY
  Ent.mos  LVFDNLVKSFNG-------- DLEARERMHNAATIAGMAFA SAFLGMDHAMAHKVGAAFHI PHGRCVAVLLPHVIRYNGQK -PRKLAMWPKYNFYKADVKY
  Ent.inv  LVFDNLVKSYNG-------- DLVAREKMHNAATIAGMAFA SAFLGIVHSMAHKVGAAFHL PHGRCVAVLLPHVIRYNGVV -PRKLAMWPKYSIYVADQRY
  Ent.ter  LVFENLVKSYNG-------- DLVAREKMHNAATIAGMAFA SAFLGVNHSMAHKVGAAFHL PHGRCVAVLLPHVIRYNGTK -PKKLAMWPKYNVYVADVRY
  Str.pyo  IVFDNLEKSVKTA------- DFEAREKMHNASTMAGMAFA NAFLGISHSMAHKIGAQFHT VHGRTNAILLPYVIRYNGTR -PAKTATWPKYNYYRADEKY
  Str.aga  IVFDYLERSVKDA------- DFEAREKMHNASTMAGMAFA NAFLGISHSMAHKIGAQFHT VHGRTNAILLPYVIRYNGTR -PAKTATWPKYNYYRADEKY
  Str.pne  LVFENLESSVKNA------- DFHSREKMHNASTIAGMAFA NAFLGISHSMAHKIGAQFHT IHGRTNAILLPYVIRYNGTR -PAKTATWPKYNYYRADEKY
  Str.sui  LVFENLESSVKNA------- DFVSREKMHNASTMAGMAFA NAFLGISHSMAHKIGGRFHT VHGRTNAILLPYVIRYNGTR -PAKTATWPKYNYYKADEKY
  Pas.mul  LVFEHLERSVKDK------- DPEAREKMHNASTMAGMAFA NAFLGMNHSLAHKIGGRFHT PHGRTNAVLMPHVIRYNGTR -PQKTATWPKYNYYKADVKY
  Man.suc  LVFRYLEKSVKEN------- DPEAREKMHNASTIAGMAFA NAFLGMNHSLAHKLGGHFHT PHGRTNAILMPHVIRYNGTK -PTKTATWPKYNYYKADEKY
  Act.ple  LVFENLEKSVKEF------- DEVAREKMHNASTMAGMTFA NAFLGICHSMAHKIGGKFHT IHGRTNAILLPHVIRYNGTR -PTKVATWPKYTNYVADKRF
  Bif.lon  LIWDNLAESVNGEPG---LA KTNAQEKMHNAATMAGMAFG SAFLGMCHGMAHTIGALCHI AHGRTNSILLPYVIRYNGQI -PEEPTSWPKYNKYIAPERY
  Sta.aur  LTFEYLKSSVEKG------- DKVSREKMHNASTLAGMAFA NAFLGIAHSIAHKIGGEYGI PHGRANAILLPHIIRYNAKD -PQKHALFPKYEFFRADTDY
  Sta.epi  LTFDYLKSSVQEN------- DKHSREKMHNASTMAGMAFA NAFLGISHSIAHKIGGEYGI PHGRTNAILLPHVIRYNAKD -PQKHALFPKYDFFRADTDY
  Ent.fam  LVFDYLEKSVKTP------- DMESREKMHNASTMAGMAFA NAFLGICHSVAHKIGGEYGI PHGRTNAILLPHIIRYNAKD -PQKHAMFPKYDYFRADTDY
  Ent.fas  LVFDHLENSVKRP------- DMESREKMHNASTMAGMAFA NAFLGICHSIAHKIGGEYGI PHGRTNAILLPHIIRYNAKD -PSKHAMFPKYDYFRADTDY
  Lis.inn  LVFENLRESVLTG------- DPDAREKMHNASALAGMAFA NAFLGINHSLAHKIGPEFHI PHGRANAILMPHVIRYNALK -PKKHALFPRYESFRADEDY
  Lis.mon  LVFENLRESVLTG------- DPDAREKMHNASALAGMAFA NAFLGINHSLAHKIGPEFHI PHGRANAILMPHVIRYNALK -PKKHALFPRYESFRADEDY
  Lis.wel  LVFENLRESVLTG------- DPDAREKMHNASALAGMAFA NAFLGINHSLAHKIGPEFHI PHGRANAILMPHVIRYNALK -PKKHALFPRYESFRADEDY
  Lis.see  LVFENLRDSVLKG------- DPDAREKMHNASALAGMAFA NAFLGINHSLAHKIGPEFHI PHGRANAILMPHVIRYNALK -PKKHALFPRYESFRADEDY
  Lis.iva  LVFENLRDSVLKG------- DPDAREKMHNASALAGMAFA NAFLGINHSLAHKIGPEFHI PHGRANAILMPHVIRYNALK -PRKHALFPRYESFRADEDY
  Bac.ant  LVFKYLPRAFKDGH------ DEEAREKMHNASAIAGMAFA NAFLGINHSLAHKIGPEFHI PHGRANAILMPHVIRYNAIK -PRKHALFPKYEHFVADERY
  Bac.thu  LVFKYLPRAFKDGH------ DEEAREKMHNASAIAGMAFA NAFLGINHSLAHKIGPEFHI PHGRANAILMPHVIRYNAIK -PRKHALFPKYEHFVADERY
  Bac.cer  LVFKYLPRAYKDGN------ DEEAREKMHNASAIAGMAFA NAFLGINHSLAHKIGPEFHI PHGRANAILMPHVVRYNAIK -PRKHALFPKYEHFVADERY
  Bac.lic  LIFEYLPRAYKNGS------ DELAREKVHNASTIAGMAFS NAFLGINHSLAHKLGAEFQI AHGRANAILLPHVIRYNAAK -PKKFTAFPKYSHFIADQRY
  Exi.sp2  MIFEYLPRAYDNGS------ DAEAREKVHNASTMAGMAFA NAFLGINHSIAHKIGGEFHT PHGRTNAILMPHVIRYNATK -PTKLAAFPKYESFIADERY
  Lac.gas  LIFENLEKSYNGD------- -QSARSRMHNAATLAGMAYA NAFLGVGHAIAHTESSEFGI PSGLSDAIAMPYVIRFNSKK -PRKLAMRPHYSTFRADKDY
  Lac.joh  LIFENLEKSYNGD------- -QNARSRMHNAATLAGMAYA NAFLGVGHAIAHTESSEFGI PSGLSDAIAMPYVIRFNSKK -PRKLAMRPHYSTFRADKDY
  Lac.aci  AIFANLKKSYDGD------- -LDARKQMHDAATIAGMAYS NAFLGLEHSIAHTVGSTFDI PSGVSDAIALPQVIRFNAKR -PEKLAMWPHYSVYRAESDY
  Lac.pla  LAFKYLKASYDGD------- -KMAREKMHNASTLAGMAFA NAFLGINHSIAHKLGGEFNL PHGLAIAITYPQVVRYNAEI -PTKLAMWPKYNHNTALADY
  Leu.mes  LIFDNLTNSYNYDPKHPTKE GQNARTKMHYASTLAGMSFA NAFLGLNHSLAHKTGGEFGL PHGMAIAIAMPHVIKFNAVT GNVKRTPYPRYETYTAQKDY
  Oen.oen  LIFENIVDSYNYDPKHPTNR GAEAREKMHYAATLAGMSFG NAFLGINHSLAHKTGGEFGL PHGLAISIAMPHVIRFNAVT GNVKRTPFPRYEVYTAQKDY
  Lac.lac  LIFENLTESYHYDPAHPTKE GQKARENMHNAATLAGMAFA NAFLGINHSLAHKIGGEFGL PHGLAIAIAMPHVIKFNAVT GNVKRTPYPRYETYRAQEDY
  Str.mut  LVIENLEDSYNFDPKNPTLR GEQARENMHYAATLAGMAFS NAFLGINHSLAHKAGGEFGL PHGLAISIAMQHVIRYNGVA GNVKRSVYPRYEEYRAQRDY
  Str.bov  LVIENLEDSYNYDPKHPTLR GEQARENMHYAATLAGMAFS NAFLGINHSIAHKTGGEFGL PHGLAISIAMQHVIRYNGVA GNVKRSVFPRYEEYRAQRDY

  Vib.vul  AEVADHLGLSQ------AGD RTAQKIERLLAWLDELK-GN LDIPMSIQAAG---VAE-AD FLAKVDELAVEAFDDQCTGA NPRYPLIAELKEVLLASYYG
  Vib.cho  AEVADHLGLSQ------PGD RTAQKIERLLTWLDELK-VN LDIPKSIQAAG---VAE-AD FLAKVDELAVEAFDDQCTGA NPRYPLIAELKEVLLASYYG
  Vib.par  AEVADHLGLSQ------AGD RTAQKIERLLAWLDELK-VN LDIPMSIQAAG---VAE-AD FVAKLDELAVEAFDDQCTGA NPRYPLISELKDVLLASYYG
  Vib.fis  AEVADHLGLSQ------AGD RTAQKIERLLTWLEELK-KD LDIPLSIKDAG---VNE-AD FIAKLDELSVEAFDDQCTGA NPRYPLITELKEVLTTSYYG
  Pho.pro  AEVADHLSLSQ------AGD RTAQKIERLLTWLEELK-IA LDIPLSIQAAG---IPE-AD FLAKLDQLSIEAFDDQCTGA NPRYPLISELKEVLTSAYYG
  Esc.col  AEIADHLGLSA------PGD RTAAKIEKLLAWLETLK-AE LGIPKSIREAG---VQE-AD FLANVDKLSEDAFDDQCTGA NPRYPLISELKQILLDTYYG
  Shi.fle  AEIADHLGLSA------PGD RTAAKIEKLLAWLETLK-AE LGIPKSIREAG---VQE-AD FLANVDKLSEDAFDDQCTGA NPRYPLISELKQILLDTYYG
  Sal.ent  AEIADHLGLSA------PGD RTAAKIEKLLAWLESIK-AE LGIPKSIREAG---VQE-AD FLAHVDKLSEDAFDDQCTGA NPRYPLISELKQILLDTYYG
  Sal.typ  AEIADHLGLSA------PGD RTAAKIEKLLAWLESIK-AE LGIPKSIREAG---VQE-AD FLAHVDKLSEDAFDDQCTGA NPRYPLISELKQILLDTYYG
  Yer.pes  AEIADHLGLSA------PGD RTAQKIQKLLAWLDEIK-AE LGIPASIREAG---VQE-AD FLAKVDKLSEDAFDDQCTGA NPRYPLISELKQILMDTYYG
  Erw.car  AEIADHLRLTA------PSD RTAQKIEKLLNWLEEIK-TE LGIPASIREAG---VQE-AD FLAKVDKLSEDAFDDQCTGA NPRYPLISELKQILLDTYYG
  Pho.lum  AEIADHLGLSA------TGD HTVTKIEKLLAWLKELK-SE LGIPTSIREAG---VQE-AD FLAKIDKLSEDAFDDQCTGA NPRYPLISELKQLLLDSYYG
  She.one  AAIADHLALGG------NSD --AQKVEKLLEKIEQLK-KT LGIPASIQEAG---VNE-AD FLAKLDMLAEDAFDDQCTGA NPRYPLISELKQLLLDSYYG
  Chr.vio  AEIARHLGLEA------SRD --HQRVEKLIEWVDELK-KT LGIPASIQAAG---VAE-SD FLAKVDEVAEAAFDDQCTGA NPRYPLISELKQLLLDSFYG
  Clo.per  AVIADYLGLG--------GK NEEEKVNNLIKAIDNLK-KT VGIPATIADCG---VSK-ES FYATLEKMSEDAFDDQCTGA NPRYPLISEIKQMYINAFEG
  Clo.tet  GRIADHLNLG--------GN TDDEKVELLIKAIDELN-EK VGIPKTISEAG---VPK-EK FYATLDEMSEQAFDDQCTVA NPRYPLISEIKEMYINVYED
  Clo.ac2  ARIADYIKLG--------GN TDEEKVDLLINKIHELK-KA LNIPTSIKDAG---VLE-EN FYSSLDRISELALDDQCTGA NPRFPLTSEIKEMYINCFKK
  Clo.ac1  AEIAEYLNLK--------GT SDTEKVTALIEAISKLK-ID LSIPQNISAAG---INK-KD FYNTLDKMSELAFDDQCTTA NPRYPLISELKDIYIKSF--
  Clo.the  AEIADYIGLK--------GK NNEEKVENLIKAIDELK-EK VGIRKTIKDYD---IDE-KE FLDRLDEMVEQAFDDQCTGT NPRYPLMNEIRQMYLNAYYG
  unc.bac  AEVADYLGLG--------GK TPKDKLEKLISAIRELR-HK IGIKDTIADYG---VSE-ED FMATLDEMTENAFDDQCTGA NPRYPLFSEIKQIYLNAYYG
  The.elo  AQIADFLELG--------GT TPEEKVERLIAAIEDLK-AQ LEIPATIKEAL---NSEDQA FYEQVESMAELAFDDQCTGA NPRYPLIQDLKELYILAYMG
   Pol.sp  AELANALKLG--------GS TPVEKAENLAAAIEGLR-SK AGVPSSLKAAFGS-AAQDAK FLAVVDKLAEEAFDDQCSLA NPRYPLIEDLKAILVAAHQG
  Chl.rei  ADLANMLGLG--------GN TVDEKVIKLIEAVEELK-AK VDIPPTIKEIFND-PKVDAD FLANVDALAEDAFDDQCTGA NPRYPLMADLKQLYLDAHAA
  Mas.bal  AQVAHMLHLG-------ANL DDNGKVMALIDAIEDLK-MK TNLPLSIQDYG---IPE-SE FLAKVDEVALLAFDDQCTGT NPRYPLVSEIKNLLLDSYYG
  Cry.par  AKLVDILHFKSNQSFDSNLD QESINIRILVEAIQNLK-KT LQVPMCVKDHG----IEEEH YMSKVESMSIHALDDQCVGA NPRFPLLNEIKQLYIDAYSG
  Cry.hom  AKLVDILHFKSNQSFDSNLD QESINIRILVEAIQNLK-KT LQVPMCVKDHG----IEEEH YMSKVESMSIHALDDQCVGA NPRFPLLNEIKQLYIDAYSG
   Pir.sp  AEIAELLLPPTQVVKMTDVD K----VQYLIDRVEQLK-AD VGIPKSIKETGM---VTEED FFNKVDQVAIMAFDDQCTGA NPRYPLVSELKQLMIDAWNG
  Gia.la1  AEIADYCGFTN----KNDGK SVKEKTEILIKKIYDLY-EK VGIDAKISACKEAPVEADFF AEENLDYLAYHAFDDQCTGA NPRYPLIEDFKELFRAAW--
  Gia.la2  -------------------- -------------------- -------------------- -------------------- --------------------
  Spi.bar  GEIVDYLGFKP----KVN-- TPMGKVECLIENILELY-KQ LDVSPYIKDFRNAPTKEQY- -VEALDYLSYHAFDDQCTGA NPRYPLIAELKEVLATLYEP
  Ent.hi1  MELAQMVGLKC--------N TPAEGVEAFAKACEELM-KA TETITGFKQAN----IDEAA WMSKVPEMALLAFEDQCSPA NPRVPMVKDMEKILKAAYYP
  Ent.hi4  MELAQMVGLKC--------N TPAEGVEAFAKACEELM-KA TETITGFKQAN----IDEAA WMSKVPEMALLAFEDQCSPA NPRVPMVKDMEKILKAAYYP
  Ent.hi2  MELAQMVGLKC--------N TPAEGVEAFAKACEELM-KA TETITGFKQAN----IDEAA WMSKVPEMALLAFEDQCSPA NPRVPMVKDMEKILKAAYYP
  Ent.hi3  MELAQMVGLKC--------N TPAEGVEAFAKACEELM-KA TETITGFKQAN----IDEAA WMSKVPEMALLAFEDQCSPA NPRVPMVKDMEKILKAAYYP
  Ent.mos  MELAQMIGLKV--------N TPAEGVEAFAKACEGLL-KE TGSITGFKQSN----IDESA WMAKIPEMALLAFEDQCSPA NPRVPMVKHMEKILKDAYYP
  Ent.inv  QQLAQLVGLKA--------E TATEGVEVFAKACEKLL-KD TETITGFKQAG----IAEDV WMSHVKEMALLAFEDQCSPC NPRIPMVVDMEKILKEAYYP
  Ent.ter  QQLAQMVGLKA--------D TPAEGVEVFAKACEGLM-KQ TETITGFKQSG----IEEQA WMDKVKEMALLAFE------ --------------------
  Str.pyo  QDIAKLLGLSA--------S TPEEAVESYAKAVYDLG-CR VGIQMNFKAQG----IDENE WKEHSRELAYLAYEDQCSPA NPRLPMVDHMQEIIEDAYYG
  Str.aga  QDIAKLLGLPA--------A TPEEAVESYAKAVYDLG-TR LGIKMNFRDQG----IDEKE WKEKSRELAFLAYEDQCSPA NPRLPMVDHMQEIIEDAYYG
  Str.pne  QDIARMLGLPA--------S TPEEGVESYAKAVYELG-ER IGIQMNFRDQG----IDEKE WKEHSRKLAFLAYEDQCSPA NPRLPMVDHMQEIIEDAYYG
  Str.sui  QDIARLLGLPC--------S TPEEAVAAYAQAVYDLG-ER IGIQMNLKAQG----IDEKE LKEHSRELALLAYEDQCTPA NPRLAMVDHMQEIIEDAYYG
  Pas.mul  QDIARMLGLPC--------A TPEEGVKSFAQACYDLA-IR VGIKMSFKEQG----IDEKE WMDARRQVALLAFEDQCSPA NPRLPVVSDMEVILTNAYYG
  Man.suc  QDIARLLGLPA--------A TPEEGVKSYAKAVYDLA-VR CGIKMSFKEQG----LEEQA WMDARHEIALLAYEDQCSPA NPRLPIVADMEEILTNAYYG
  Act.ple  QDIARILGLPA--------T TPEEAVESYAKAVHDLA-VR CGIKMSLREQG----IDEQE FLDARRELALNAFEDQCTPA NPRLAMVEDMEEIMTKAYYG
  Bif.lon  QDIARNLGIDTG-------K TPAEAVENLAKAVEDYRDNK LGMNKSFQDCG----VDEDY FWSVLDQIGMRAYEDQCTPA NPRIPLINDMKDIAVGAYYG
  Sta.aur  ADIAKFLGLKG--------N TTEALVESLAKAVYELG-QS VGIEMNLKSQG----VSEEE LNESIDRMAELAFEDQCTTA NPKEALISEIKDIIQTSYDY
  Sta.epi  ADIAKFLGLKG--------N TTDELVDALANAVYDLG-CS VGIDMNLKSQG----VTEEL LHSTIDRMAELAFEDQCTTA NPKEPLISELKGIIETAYDY
  Ent.fam  ADIAKFLGLKG--------E TTEELVEALATAVYELG-KS VGINMSLKAQG----VTQET LDTTVDRMAELAYEDQCTTA NPKEPLISELKQIIIDAYNG
  Ent.fas  ADIAKFLGLKG--------N TTAELVEALATAVADLG-KS VGIDMNLKAQG----VSQET LDTTVDRMAELAYEDQCTTA NPKEPLISELKQIILDAYVG
  Lis.inn  ARISRIIGFPA--------A TTEEGVKSLVDEIIKLG-KD VGIDMSLKGQN----VAKKD LDAVVDTLADRAFMDQCTTA NPKQPLVSELKEIYLEAYKG
  Lis.mon  ARISRIIGFPA--------A TTEEGVKSLVDEIIKLG-KD VGIDMSLKGQN----VAKKD LDAVVDTLADRAFMDQCTTA NPKQPLVSELKEIYLEAYKG
  Lis.wel  ARISRIIGLPA--------A TTEEGVKSLVDAIIKLG-KD VGIDMSLKGQN----VAKKD LDAVVDTLADRAFMDQCTTA NPKQPLVSELKEIYLEAYKG
  Lis.see  ARISRIIGFPA--------A TTEEGVKSLVDEIIKLG-KD VGIDMSLKGQN----VDKKD LDAVVDTLADRAFMDQCTTA NPKQPLVSELKEIYLEAYKG
  Lis.iva  ARISRIIGFPA--------A TTEEGVKSLVDEIIKLG-KD VGIDMSLKGQN----VAKKD LDAVVDTLADRAFMDQCTTA NPKQPLVSELKEIYLEAYKG
  Bac.ant  AHIARMLGLPA--------S SVAEGVESLDKAIIDLG-KS LNINMSIAGQG----VAKDQ FEEVVGLLAERAFEDQCTTA NPKLPLISELKEIYMKAYKG
  Bac.thu  AHIARMLGLPA--------S SAAEGVESLVKAIIDLG-KS LNINMSIAGQG----VAKDQ FEEVVGLLAERAFEDQCTTA NPKLPLISELKEIYMKAYKG
  Bac.cer  AHIARMLGLPA--------S SAAEGVESLVKAIIELG-KS LNINMSIAGQG----VDKEQ FEEVVGVLAERAFEDQCTTA NPKLPLISELKEIYMKAYKG
  Bac.lic  AEIARTLGLPA--------K TTAEGVESLIQEIISLA-KE LKIPMSIKQNG----VDAAA FESKVDLMAERAFEDQCTTA NPKLPLVSELAEIYRSAYKG
  Exi.sp2  AEIARYLGLPA--------A TTEQGVESFIQAVSELG-QR LNIKMSFKAQG----INKAD FEAKLDKMAVDAFEDQCTTA NPKMPLVTELRQIMEFAYEG
  Lac.gas  AAIARSLGLKG--------N TDQELVDSLIKKIVELG-HG VGLNLSLKANG----VSEAD FNNKVDAMAVEAYGDQNVVT NPSALLISEIKDLMKETYKG
  Lac.joh  AEIARSLGLKG--------N SDQELIDALIKKVVELG-HA VGMKLSLKANG----ISEAD FNNKVENMAVEAYGDQNVVT NPSALLISEIKNLMKETYTG
  Lac.aci  ADIARAIGLTG--------S SDAELVEKLVQKIIELA-HS VGIKMAYKDYG----VDKTE FDKKVDQMAVEAYGDQNTVT NPSAPLITQIVVLMKDCYEG
  Lac.pla  ANIARALGLPG--------K TDEELKESLVKAYIDLA-HS MDVTLSLKANR----VEKKH FDATVDELAELAYEDQCTTA NPREPLISELKAIIEREWDG
  Leu.mes  ADIARYLGLKGE-------- TDAELVDVLIAEIKKLA-AS VGVNQTLSGNG----VSKHD FDTKLEKMIDLVYNDQCTPG NPRQPSLAEIRQLLKDQF--
  Oen.oen  ADIARHIGLSGK-------- NDAELVEKLIAKIKELT-DA LDVNITLSGNG----VDKKS FEHSLDQLVDLVYDDQCTPG NPRQPNLAEIRQLLIDQF--
  Lac.lac  AEISRFMGFAGKD------D SDEKAVQALVAELKKLT-DS IDINITLSGNG----VDKAH LERELDKLADLVYDDQCTPA NPRQPRIDEIKQLLLDQY--
  Str.mut  ADIARALGLKGK-------- DDAELVEALCARIDQLM-HA VDVEPKLSANG----VTKKA FDAAVDRLASLAYDDQCTPA NPRQPYIEEMKQLLIDQF--
  Str.bov  ADIARSLGLKGK-------- DDAALVEALCERIDALM-KA VDVDPRLSANG----VTKEA FDAAVDKLASLAYDDQCTPA NPRQPYIAELKQLLIDMF--

  Vib.vul  KAFVEGETFEGTTVIKKKAD QVAPK-AKK----------
  Vib.cho  KPFVEGQTFEGTTVIVKKAD QEAAK-APKAKK-------
  Vib.par  KAFVEGETFEGTTVIKKKAD QEAAKSAPKAKKEKADA--
  Vib.fis  KPFVEGETFEGTTVIKKTEE PKAKK-AKK----------
  Pho.pro  TPYIEGETFEGTTVIKKSEP VVVAVKVEKVKAKKEAAKA
  Esc.col  RDYVEG-ETAAKKEAAPA-K AEKKAKKSA----------
  Shi.fle  RDYVED-ETAAKKEAAPA-K AEKKAKKSA----------
  Sal.ent  RDFTEG-EVAAKKDVVAAPK AEKKAKKSA----------
  Sal.typ  RDFTEG-EVAAKKDVVAAPK AEKKAKKSA----------
  Yer.pes  REYVEEFDREEEVAAATAPK AEKKTKK------------
  Erw.car  RKFSEEVKTETVEPVAKAAK TGKKAAH------------
  Pho.lum  REFTETVATEKSQ------- -------------------
  She.one  RPFTEQ-------------- -------------------
  Chr.vio  RPYKEAWERDEAAVEDKPAK GKSKAKA------------
  Clo.per  --KKDRV------------- -------------------
  Clo.tet  TDKEHKTEKHKNEECK---- -------------------
  Clo.ac2  QP------------------ -------------------
  Clo.ac1  -------------------- -------------------
  Clo.the  GAKK---------------- -------------------
  unc.bac  RTFTEKEYPKA--------- -------------------
  The.elo  CRRDAAAYYGGEATGS---- -------------------
   Pol.sp  L------------------- -------------------
  Chl.rei  PILPVKTLEFFSKIN----- -------------------
  Mas.bal  TLSPKNPKRMQGIHINRELS KLASH--------------
  Cry.par  FVRYPEH------------- -------------------
  Cry.hom  FVRYPEH------------- -------------------
   Pir.sp  VVPKL--------------- -------------------
  Gia.la1  -------------------- -------------------
  Gia.la2  -------------------- -------------------
  Spi.bar  SK------------------ -------------------
  Ent.hi1  IA------------------ -------------------
  Ent.hi4  IA------------------ -------------------
  Ent.hi2  IA------------------ -------------------
  Ent.hi3  IA------------------ -------------------
  Ent.mos  IA------------------ -------------------
  Ent.inv  IA------------------ -------------------
  Ent.ter  -------------------- -------------------
  Str.pyo  YAERPGRRK----------- -------------------
  Str.aga  YEERPGRRK----------- -------------------
  Str.pne  YKERPGRRK----------- -------------------
  Str.sui  YKERPGRIK----------- -------------------
  Pas.mul  YDANQY-------------- -------------------
  Man.suc  YDESKY-------------- -------------------
  Act.ple  K------------------- -------------------
  Bif.lon  VSQAEGHKLRIEREGEAATE EASER--------------
  Sta.aur  KQ------------------ -------------------
  Sta.epi  ER------------------ -------------------
  Ent.fam  -------------------- -------------------
  Ent.fas  -------------------- -------------------
  Lis.inn  V------------------- -------------------
  Lis.mon  V------------------- -------------------
  Lis.wel  V------------------- -------------------
  Lis.see  V------------------- -------------------
  Lis.iva  V------------------- -------------------
  Bac.ant  E------------------- -------------------
  Bac.thu  E------------------- -------------------
  Bac.cer  E------------------- -------------------
  Bac.lic  V------------------- -------------------
  Exi.sp2  I------------------- -------------------
  Lac.gas  KGIEA--------------- -------------------
  Lac.joh  KGIEA--------------- -------------------
  Lac.aci  KGISDNDK------------ -------------------
  Lac.pla  QGTEK--------------- -------------------
  Leu.mes  -------------------- -------------------
  Oen.oen  -------------------- -------------------
  Lac.lac  -------------------- -------------------
  Str.mut  -------------------- -------------------
  Str.bov  -------------------- -------------------

;
  end;
begin assumptions;

charset unambiguous = 87-102 105-334 336-356 358-368 383-402 405-417 420-468 479-507 512-572 577-605 608-633 635-665 682-701 712-806 824-877 882-909 926-937 939-951 961-998;

end;

taxset close = Bac.ant Bac.thu Cry.hom Ent.hi2 Ent.hi3 Ent.hi4 Gia.la2 Lac.gas Lis.inn Lis.iva Lis.see Lis.wel Sal.typ Sal.ent Shi.fle Str.aga Vib.par Vib.vul;

delete close;

exclude all;
include unambiguous;
